# Supplementary material for: Transcriptional changes in the rat brain induced by repetitive transcranial magnetic stimulation
Source: Front Hum Neurosci. 2023 Nov 13;17:1215291. doi: 10.3389/fnhum.2023.1215291 (PMC10679736; doi:10.3389/fnhum.2023.1215291)
Supplement: Supplementary file 6 [file Table_1.xlsx]

## Sheet: GeneSummary.invitro.20221018
Index	Symbol	(selector) ITBS0H-SHAM0H	(selector) ITBS24H-SHAM24H	(selector) ITBS2H-SHAM2H	(selector) ITBS48H-SHAM48H	(selector) ITBS8H-SHAM8H	(selector) T1HZ0H-SHAM0H	(selector) T1HZ24H-SHAM24H	(selector) T1HZ2H-SHAM2H	(selector) T1HZ48H-SHAM48H	(selector) T1HZ8H-SHAM8H	No of treatments activating gene	(zratio) ITBS0H-SHAM0H	(zratio) ITBS24H-SHAM24H	(zratio) ITBS2H-SHAM2H	(zratio) ITBS48H-SHAM48H	(zratio) ITBS8H-SHAM8H	(zratio) T1HZ0H-SHAM0H	(zratio) T1HZ24H-SHAM24H	(zratio) T1HZ2H-SHAM2H	(zratio) T1HZ48H-SHAM48H	(zratio) T1HZ8H-SHAM8H	(avg int) ITBS0H-SHAM0H	(avg int) ITBS24H-SHAM24H	(avg int) ITBS2H-SHAM2H	(avg int) ITBS48H-SHAM48H	(avg int) ITBS8H-SHAM8H	(avg int) T1HZ0H-SHAM0H	(avg int) T1HZ24H-SHAM24H	(avg int) T1HZ2H-SHAM2H	(avg int) T1HZ48H-SHAM48H	(avg int) T1HZ8H-SHAM8H	(fdr) ITBS0H-SHAM0H	(fdr) ITBS24H-SHAM24H	(fdr) ITBS2H-SHAM2H	(fdr) ITBS48H-SHAM48H	(fdr) ITBS8H-SHAM8H	(fdr) T1HZ0H-SHAM0H	(fdr) T1HZ24H-SHAM24H	(fdr) T1HZ2H-SHAM2H	(fdr) T1HZ48H-SHAM48H	(fdr) T1HZ8H-SHAM8H	(p) ITBS0H-SHAM0H	(p) ITBS24H-SHAM24H	(p) ITBS2H-SHAM2H	(p) ITBS48H-SHAM48H	(p) ITBS8H-SHAM8H	(p) T1HZ0H-SHAM0H	(p) T1HZ24H-SHAM24H
1	Aaas	0	0	0	0	0	0	0	-2	0	0	1	-0.126082	0.553343	-0.0425356	0.877176	1.24977	-1.11774	-1.17407	-4.52737	-1.32535	2.45022	0.57	0.57	0.58	0.53	0.58	0.56	0.53	0.58	0.48	0.6	1	1	1	0.606889	0.0004884	0.638527	0.680742	0.0004884	0.76765	0.305265	0.899667	0.580028	0.966072	0.380391	0.211383	0.263678	0.240367
2	Aars	0	0	0	-2	0	0	0	0	0	0	1	1.86633	-0.0508413	0.025834	-5.07172	-2.2248	1.36877	3.09781	1.67941	-0.965397	-2.155	1.43	1.39	1.42	1.42	1.45	1.42	1.42	1.42	1.45	1.44	0.495009	1	1	4.73773e-05	0.317837	0.638527	0.0648214	0.317837	0.76765	0.400238	0.0619954	0.959452	0.97939	3.94228e-07	0.0260948	0.171072	0.00194954
3	Abca1	0	-2	0	0	0	0	0	0	0	0	1	-0.648873	-27.2499	-0.855703	-0.308686	-0.896228	0.262506	2.76838	-1.94606	-0.902203	-1.29088	0.38	0.35	0.33	0.45	0.24	0.39	0.43	0.35	0.45	0.24	0.889766	2.59182e-13	1	0.947365	0.296388	1	0.133909	0.296388	0.91362	0.596764	0.51642	0	0.392162	0.757561	0.370131	0.792931	0.00563353
4	Abca2	0	0	0	-2	0	0	0	0	0	0	1	-0.112871	-0.0782059	0.140478	-12.2897	5.70359	-0.718893	2.35698	0.356702	-1.95807	-1.22343	1.49	1.52	1.51	1.55	1.56	1.48	1.55	1.51	1.56	1.54	1	1	1	1.39949e-13	1	0.877301	0.284622	1	0.549312	0.596764	0.910133	0.937664	0.888283	0	1.1731e-08	0.472207	0.0184243
5	Abca2	0	0	0	-2	0	0	0	0	0	0	1	-0.713325	-0.378051	0.0843024	-7.57362	0.949677	-0.747052	1.68146	-0.276201	-2.68512	-1.45388	1.48	1.52	1.5	1.54	1.56	1.48	1.54	1.5	1.55	1.54	0.836071	1	1	1.89735e-11	1	0.877301	0.612307	1	0.202533	0.596764	0.475645	0.705392	0.932816	3.64153e-14	0.342276	0.455032	0.0926736
6	Abca5	2	0	0	0	0	0	0	0	0	-2	2	5.50026	-0.662819	-1.52112	-0.775037	0.607226	2.74379	2.42712	-0.920583	-1.21725	-8.42327	0.64	0.71	0.68	0.73	0.73	0.65	0.72	0.68	0.74	0.72	9.69525e-06	1	1	0.745774	0.837129	0.170137	0.246681	0.837129	0.76765	1.2719e-12	3.79239e-08	0.507446	0.12823	0.438318	0.543701	0.00607344	0.0152194
7	Abca9	0	0	0	0	0	0	0	0	2	0	1	1.66958	1.05345	-0.312154	-0.148024	0.0402983	-0.684182	-1.43317	-2.55285	5.10768	0.625187	0.11	0.15	0.13	0.02	0.05	0.09	0.12	0.11	0.05	0.05	0.602745	1	1	1	0.169617	0.877301	0.680742	0.169617	6.32064e-05	0.860592	0.0950022	0.292135	0.754924	0.882324	0.967855	0.49386	0.151809
8	Abcb10	0	0	0	0	0	0	2	-2	0	0	2	0.963115	-0.550987	0.168872	-2.88374	0.00183253	0.377358	33.7077	-3.72523	2.06662	-1.05957	1.15	1.16	1.13	1.16	1.18	1.14	1.18	1.11	1.2	1.16	0.679295	1	1	0.0985768	0.00915031	0.929334	1.57114e-13	0.00915031	0.544624	0.596764	0.33549	0.581642	0.865898	0.00392978	0.998538	0.705908	0
9	Abcb1b	0	0	0	-2	0	0	0	0	0	-2	2	0.709293	1.01607	-0.15465	-17.6578	0.223189	0.439152	-1.07497	0.080031	0.323248	-3.53011	0.33	0.48	0.32	0.36	0.37	0.34	0.43	0.32	0.37	0.33	0.837472	1	1	1.39949e-13	1	0.923716	0.680742	1	1	0.0333207	0.478143	0.309594	0.877097	0	0.823388	0.660552	0.282388
10	Abcc5	0	0	0	0	0	0	2	0	0	0	1	1.85786	-0.655194	0.34994	-1.88596	0.172171	0.596062	10.1498	0.2963	0.20054	-1.27352	1.14	1.15	1.14	1.15	1.23	1.13	1.21	1.11	1.19	1.2	0.495009	1	1	0.521537	1	0.890125	1.57114e-13	1	1	0.596764	0.0631882	0.512343	0.726384	0.0593005	0.863303	0.551134	0
11	Abcd3	0	0	-2	0	-2	0	0	-2	0	0	3	-1.13196	0.139595	-4.509	2.25817	-2.43923	-0.220966	2.60754	-3.26318	1.13228	-2.18177	1.42	1.4	1.42	1.44	1.44	1.43	1.44	1.41	1.44	1.45	0.679295	1	0.00224191	0.314068	0.0315077	1	0.170869	0.0315077	0.76765	0.379654	0.257649	0.88898	6.51353e-06	0.0239348	0.0147188	0.825119	0.00911942
12	Abcf3	0	0	0	2	0	0	0	0	-2	0	2	0.190061	-0.922355	0.466156	3.47176	0.309489	-1.73825	1.3987	0.494445	-11.5012	2.55451	0.41	0.32	0.36	0.38	0.38	0.39	0.37	0.36	0.33	0.42	1	1	1	0.0214122	1	0.609904	0.680742	1	2.35954e-13	0.271326	0.849262	0.356344	0.641104	0.000517057	0.75695	0.0821661	0.161903
13	Abcg3l4	0	0	0	-2	0	0	0	2	0	0	2	2.16185	-0.927705	1.396	-10.0765	1.0394	0.779842	0.2275	35.7923	-0.0870207	-0.85441	0.53	0.61	0.5	0.68	0.56	0.51	0.65	0.52	0.73	0.51	0.381785	1	1	1.39949e-13	1.37078e-13	0.845359	1	1.37078e-13	1	0.774663	0.0306294	0.353561	0.162714	0	0.298618	0.435484	0.820035
14	Abcg4	0	-2	0	-2	0	0	0	-2	0	0	3	1.14183	-31.4381	1.07335	-4.17614	0.411211	-1.07726	3.04103	-5.52756	-1.8508	-0.0824395	1.31	1.35	1.31	1.35	1.38	1.29	1.37	1.3	1.38	1.37	0.679295	2.59182e-13	1	0.00208367	4.87671e-06	0.638527	0.0765732	4.87671e-06	0.631438	1	0.253524	0	0.283112	2.96491e-05	0.680918	0.281364	0.00235772
15	Abhd12	0	0	0	0	0	0	-2	0	-2	0	2	-0.269587	0.912848	-0.729974	2.32958	0.400287	-1.71539	-3.62615	-0.850903	-3.94644	1.03847	1.33	1.33	1.35	1.38	1.29	1.31	1.28	1.35	1.31	1.3	1	1	1	0.287737	0.907436	0.609904	0.0174013	0.907436	0.00804791	0.596764	0.787478	0.361323	0.465406	0.0198284	0.688945	0.0862742	0.000287674
16	Abhd16a	0	2	0	0	0	0	2	0	0	0	2	-0.495906	8.1039	-1.55359	-0.901836	1.72973	0.071424	3.573	0.141179	0.530002	-2.04865	1.22	1.21	1.25	1.19	1.23	1.23	1.2	1.24	1.21	1.2	0.942059	9.91652e-13	1	0.547196	1	1	0.0174013	1	1	0.414261	0.61996	4.44089e-16	0.120282	0.367144	0.0836781	0.94306	0.000352914
17	Abhd6	0	0	0	0	0	0	0	0	0	2	1	-0.765665	2.14575	-1.01537	0.915501	0.722195	-2.79829	0.454718	-0.913488	-0.38927	3.47697	0.32	0.37	0.3	0.4	0.33	0.28	0.36	0.32	0.38	0.34	0.82165	0.654894	1	0.529502	0.837129	0.157189	0.91044	0.837129	1	0.0406949	0.443876	0.0318932	0.309928	0.359929	0.470175	0.00513736	0.649312
18	Abhd8	0	0	0	-2	0	0	0	0	0	0	1	-0.292954	-0.0329229	0.887165	-5.76411	3.396	1.88129	0.936745	-0.391226	0.0409385	1.01525	1.54	1.55	1.56	1.57	1.56	1.56	1.56	1.56	1.59	1.56	1	1	1	1.63538e-06	1	0.532024	0.680742	1	1	0.596764	0.769558	0.973736	0.37499	8.20913e-09	0.000683783	0.0599331	0.34889
19	Abhd8	0	0	0	-2	0	0	0	0	0	0	1	1.10118	-0.0942584	0.994431	-3.43149	2.35517	2.9366	0.752743	-0.594001	-0.548675	0.212907	1.55	1.55	1.56	1.57	1.57	1.55	1.56	1.56	1.59	1.56	0.679295	1	1	0.0265486	0.907436	0.110166	0.825206	0.907436	1	1	0.270819	0.924904	0.320013	0.000600283	0.0185145	0.00331837	0.451604
20	Abhd8	0	0	0	-2	0	0	0	0	0	0	1	-0.106062	-0.409715	1.27199	-3.60932	6.14886	1.00652	0.594122	-0.356521	0.417311	1.08738	1.54	1.55	1.56	1.56	1.57	1.56	1.57	1.56	1.6	1.56	1	1	1	0.0144098	1	0.638527	0.886898	1	1	0.596764	0.915533	0.682015	0.203378	0.000306997	7.80424e-10	0.314166	0.55243
21	Abhd8	0	0	0	-2	0	0	0	0	0	0	1	-0.274735	-0.177525	1.0207	-3.22544	8.03761	1.34714	0.949815	-0.0364906	-0.204685	1.11775	1.54	1.55	1.56	1.57	1.57	1.56	1.57	1.56	1.6	1.56	1	1	1	0.0423625	1	0.638527	0.680742	1	1	0.596764	0.78352	0.859096	0.307398	0.0012578	8.88178e-16	0.177936	0.342206
22	Ablim2	2	0	0	0	0	0	0	-2	-2	2	4	8.45488	-0.0854361	0.913406	-0.753555	1.40061	-0.889582	2.28183	-3.58667	-3.47951	6.39057	0.52	0.51	0.51	0.54	0.55	0.51	0.52	0.49	0.53	0.56	4.07576e-13	1	1	0.752333	0.0145786	0.72692	0.3089	0.0145786	0.0307387	1.08144e-07	0	0.931915	0.361029	0.451116	0.16133	0.373691	0.0224996
23	Abt1	-2	0	0	0	2	0	0	-2	0	0	3	-5.43758	-1.17634	-2.26342	-1.7587	1.50519	-2.62335	-0.170008	-27.2766	-2.43789	2.95333	0.34	0.23	0.34	0.24	0.25	0.35	0.23	0.35	0.23	0.26	1.96468e-05	1	0.705107	0.529502	1.37078e-13	0.239477	1	1.37078e-13	0.359294	0.133871	5.40096e-08	0.23946	0.0236096	0.0786282	0.132276	0.0087069	0.865004
24	Acaa2	0	0	0	2	0	0	2	0	2	2	4	-1.08583	-0.582071	-1.09271	5.34834	-0.112617	-0.663842	17968.4	-0.476225	3.53685	4.39304	0.59	0.66	0.61	0.72	0.55	0.6	0.67	0.62	0.71	0.58	0.679295	1	1	1.2263e-05	1	0.877301	1.57114e-13	1	0.0260124	0.0025286	0.277553	0.560519	0.274521	8.87637e-08	0.910334	0.506792	0
25	Acaca	0	0	0	0	0	0	2	0	-2	0	2	-1.23094	1.19454	-1.1759	0.100093	0.0439736	-0.52032	18.789	-1.43838	-5.29579	-3.23284	1.47	1.44	1.54	1.52	1.53	1.51	1.45	1.53	1.49	1.52	0.679295	1	1	1	0.643838	0.890125	1.57114e-13	0.643838	3.17214e-05	0.065795	0.218347	0.232265	0.239634	0.92027	0.964925	0.60284	0
26	Acad10	0	0	0	-2	0	0	0	2	-2	0	3	0.933245	-1.03984	2.92778	-23.3565	-0.554677	-0.804427	0.346949	14.4011	-3.69836	0.131375	0.43	0.62	0.44	0.71	0.43	0.4	0.69	0.44	0.72	0.44	0.726434	1	0.251599	1.39949e-13	1.37078e-13	0.786204	0.91044	1.37078e-13	0.0146862	1	0.350694	0.298416	0.00341395	0	0.579115	0.421151	0.72863
27	Acadl	0	0	0	0	0	0	2	0	0	0	1	-1.29609	0.636789	-1.35977	-0.493816	-1.30443	0.247756	3.94809	-0.642615	-1.72193	-2.84007	1.12	1.26	1.12	1.32	1.13	1.14	1.25	1.15	1.32	1.13	0.679295	1	1	0.893579	0.907436	1	0.00468051	0.907436	0.712302	0.153096	0.194943	0.524262	0.173904	0.621436	0.192087	0.804323	7.87787e-05
28	Acadsb	0	-2	0	0	0	0	0	-2	0	2	3	-1.66064	-9.00394	0.853934	-3.03541	1.40172	0.483671	0.606787	-12.8877	-2.45138	4.19062	1.03	1.09	1.05	1.12	1.01	1.03	1.1	1.04	1.12	1.01	0.602745	2.59182e-13	1	0.0670202	1.37078e-13	0.923716	0.886898	1.37078e-13	0.359294	0.0043889	0.0967861	0	0.393141	0.00240212	0.160999	0.628619	0.543992
29	Acat1	0	0	0	0	0	0	0	0	2	0	1	-0.687083	0.519364	-0.219024	1.7798	-1.58645	-1.57172	1.412	-2.0213	4.11643	-1.23334	1.43	1.32	1.42	1.31	1.4	1.43	1.33	1.41	1.31	1.41	0.837472	1	1	0.529502	0.296388	0.638527	0.680742	0.296388	0.0044243	0.596764	0.492031	0.603507	0.826631	0.0751091	0.112636	0.116014	0.157951
30	Acat2	0	0	0	0	0	0	0	-2	0	0	1	-0.530229	-2.44134	0.466822	0.773718	-0.180275	-2.20803	0.87077	-19.0504	-0.401442	3.25062	0.55	0.32	0.56	0.39	0.53	0.54	0.36	0.53	0.36	0.58	0.942059	0.474286	1	0.745774	1.37078e-13	0.377537	0.779244	1.37078e-13	1	0.065795	0.595953	0.0146328	0.640627	0.439098	0.856937	0.0272423	0.38388
31	Acbd3	0	0	0	0	0	0	0	0	-2	0	1	0.941473	1.40285	-1.05162	-0.977805	1.88342	1.77731	-0.57043	-0.299809	-12.77	0.522471	0.54	0.64	0.53	0.63	0.57	0.53	0.58	0.57	0.63	0.55	0.726434	1	1	0.529502	1	0.576503	0.886898	1	2.35954e-13	0.860592	0.346463	0.160663	0.292972	0.328171	0.0596436	0.0755178	0.568386
32	Acbd5	0	0	0	0	0	-2	0	0	0	-2	2	-0.825871	-0.761243	0.213712	0.975626	-1.01591	-5.2265	1.22829	2.75323	1.95613	-3.46779	0.16	0.19	0.15	0.19	0.21	0.16	0.25	0.15	0.23	0.19	0.809709	1	1	0.529502	0.115863	4.9046e-05	0.680742	0.115863	0.549312	0.0406949	0.408877	0.446512	0.830772	0.32925	0.309674	1.72749e-07	0.219339
33	Acer1	2	0	0	0	0	2	0	2	0	0	3	5.3973	-0.168959	0.947983	-0.38457	-0.528772	3.35359	-1.06464	9.66978	0.0315953	-0.838362	0.28	0.25	0.29	0.24	0.31	0.27	0.26	0.27	0.25	0.3	2.06506e-05	1	1	0.94399	1.37078e-13	0.0447164	0.680742	1.37078e-13	1	0.80641	6.76512e-08	0.865829	0.343138	0.700556	0.596964	0.000797693	0.287039
34	Ache	0	0	0	0	0	0	0	0	-2	0	1	-3.17076	1.72316	0.121938	2.22475	2.17096	-1.16333	-0.251993	-1.42285	-9.95879	8.79389	-0.05	0.12	0.01	0.2	-0.1	-0.09	0.03	0.06	0.15	-0.04	0.0636636	1	1	0.328202	0.7086	0.638527	1	0.7086	2.35954e-13	1.2719e-12	0.00152039	0.0848595	0.902948	0.0260979	0.0299344	0.244697	0.801047
35	Ackr1	0	2	-2	0	0	0	2	0	-2	0	4	1.25515	5.13399	-12.7274	-0.559186	2.11125	-0.143439	18.6171	-0.697289	-59.3631	0.48445	1	0.94	1.03	0.95	0.96	0.99	0.88	1.03	0.95	0.95	0.679295	8.58496e-05	9.23078e-13	0.88448	0.907436	1	1.57114e-13	0.907436	2.35954e-13	0.863478	0.209423	2.83662e-07	0	0.576035	0.0347508	0.885943	0
36	Ackr1	0	0	0	0	0	-2	0	0	0	0	1	-1.12718	1.60879	-0.803701	-0.0427489	0.705937	-3.8538	-1.07144	-2.14615	-2.31483	0.644063	1.08	1.06	1.09	1.06	1.03	1.08	0.99	1.09	1.03	1.04	0.679295	1	1	1	0.296388	0.00922789	0.680742	0.296388	0.446558	0.844417	0.259666	0.107661	0.42157	0.965902	0.480227	0.000116301	0.283971
37	Acnat1	0	0	0	0	-2	0	0	2	0	0	2	2.25756	-0.854467	0.996925	-0.522711	-2.40955	2.42036	-2.53042	3.91005	-0.52177	-1.1122	0.78	0.74	0.79	0.73	0.73	0.74	0.69	0.76	0.72	0.75	0.374078	1	1	0.88448	0.00374229	0.286333	0.223594	0.00374229	1	0.596764	0.023973	0.392846	0.318801	0.601176	0.0159722	0.0155051	0.0113925
38	Aco2	0	0	0	2	0	0	0	-2	0	0	2	1.27713	0.795151	0.0616328	9.28476	-1.00951	1.55915	-1.49904	-4.9012	-1.22481	-0.332461	0.98	0.92	0.99	0.94	0.97	0.98	0.89	0.98	0.88	0.97	0.679295	1	1	1.39949e-13	7.54281e-05	0.638527	0.674429	7.54281e-05	0.76765	0.90122	0.201558	0.426526	0.950855	0	0.31273	0.118961	0.133864
39	Acot1	0	0	-2	0	0	0	0	-2	0	2	3	-0.623187	-1.35445	-6.33981	-0.278161	1.30397	-0.636157	0.302205	-80.167	-0.654819	6.19041	0.12	0.32	0.17	0.41	0.08	0.13	0.27	0.32	0.41	0.12	0.901673	1	3.27149e-07	0.947365	1.37078e-13	0.877301	1	1.37078e-13	1	3.37108e-07	0.533161	0.175593	2.30042e-10	0.780889	0.192243	0.524674	0.762495
40	Acox1	0	0	0	0	0	0	2	0	2	2	3	0.294805	-1.16549	0.929187	-1.14447	-0.0219249	0.251264	13.5736	0.419621	5.5722	3.90315	0.21	0.12	0.2	0.15	0.2	0.22	0.19	0.19	0.17	0.23	1	1	1	0.529502	1	1	1.57114e-13	1	6.57341e-06	0.0126657	0.768143	0.243819	0.352792	0.252428	0.982508	0.80161	0
41	Acox3	0	0	0	-2	0	0	0	0	0	0	1	-1.67549	-1.86565	2.34257	-3.42977	0.185299	0.584943	-0.138902	0.617471	-1.93809	-2.94464	0.81	0.89	0.82	0.89	0.86	0.82	0.9	0.81	0.92	0.85	0.602745	0.908347	0.625137	0.0265486	0.907436	0.890125	1	0.907436	0.549312	0.133871	0.0938388	0.0620904	0.0191517	0.000604086	0.852995	0.558586	0.889528
42	Acp1	0	-2	0	0	0	0	0	0	0	0	1	-1.40038	-8.60944	0.191554	2.03836	0.933197	-1.13481	0.513317	0.232611	1.04146	1.09144	0.45	0.38	0.42	0.39	0.42	0.45	0.43	0.4	0.38	0.42	0.679295	2.59182e-13	1	0.434287	1	0.638527	0.886898	1	0.76765	0.596764	0.161399	0	0.848092	0.0415141	0.350718	0.256457	0.60773
43	Acsl3	2	0	0	0	0	0	0	0	0	0	1	32.0341	-0.683029	-1.9703	-0.532411	-0.736803	-1.57927	2.53251	-0.75003	-0.729019	-0.918276	1.17	1.09	1.2	1.16	1.18	1.14	1.12	1.17	1.16	1.18	4.07576e-13	1	0.943056	0.88448	0.907436	0.638527	0.223594	0.907436	0.976019	0.745378	0	0.494589	0.0488036	0.594442	0.461242	0.114274	0.0113248
44	Acsl4	0	0	-2	0	0	0	0	0	0	0	1	-0.454238	1.1503	-6.32794	-0.891954	0.581624	-2.38707	1.46796	-1.22041	-0.517281	1.58292	0.99	0.89	1	0.93	0.94	0.97	0.89	0.97	0.93	0.95	1	1	3.27149e-07	0.606889	0.745729	0.325153	0.674429	0.745729	1	0.596764	0.649658	0.250022	2.48461e-10	0.372418	0.56082	0.0169834	0.142116
45	Actb	0	0	0	2	0	0	0	0	0	0	1	-2.25986	-1.51998	0.0218576	6.26497	0.15681	-2.14188	0.306926	-0.985086	1.7792	1.21928	2.02	1.91	2.03	1.96	2.01	2.03	1.97	2.02	1.94	2.03	0.374078	1	1	8.49141e-08	0.804231	0.452701	1	0.804231	0.680215	0.596764	0.0238297	0.128516	0.982562	3.72903e-10	0.875395	0.0322034	0.7589
46	Actb	0	0	0	2	0	0	0	0	2	0	2	-1.59861	-2.35547	0.311972	15.3982	0.153045	-2.07481	0.298426	0.17318	4.22428	1.38446	2.03	1.94	2.02	1.96	2	2.03	1.97	2.01	1.93	2.02	0.628718	0.569052	1	1.39949e-13	1	0.452701	1	1	0.00209815	0.596764	0.109908	0.0184991	0.755061	0	0.878363	0.0380045	0.765378
47	Actb	0	0	0	2	0	0	0	0	0	0	1	-2.56056	-1.72769	-0.0466462	12.5545	0.22355	-1.6562	0.596268	-0.950792	2.76394	1.28028	2.02	1.93	2.02	1.95	2.01	2.03	1.96	2.01	1.94	2.02	0.242695	1	1	1.39949e-13	0.837129	0.610666	0.886898	0.837129	0.185304	0.596764	0.0104503	0.0840432	0.962795	0	0.823108	0.0976819	0.550996
48	Actb	0	0	0	2	0	0	0	0	2	0	2	-2.79317	-1.45409	0.114149	27.1741	0.839806	-1.35913	0.391257	-0.707264	3.79626	1.62654	2.03	1.94	2.02	1.96	2.01	2.03	1.96	2.01	1.93	2.03	0.171375	1	1	1.39949e-13	0.907436	0.638527	0.91044	0.907436	0.0116061	0.596764	0.00521937	0.145921	0.90912	0	0.401017	0.174106	0.695607
49	Actb	0	-2	0	2	0	0	0	0	2	0	3	-0.325916	-8.43168	0.503287	41.13	5.88216	-1.74994	0.479927	-0.650559	8.03271	2.36378	2.03	1.92	2.01	1.95	2	2.02	1.95	2	1.92	2.01	1	2.59182e-13	1	1.39949e-13	0.907436	0.609904	0.91044	0.907436	1.16589e-12	0.336936	0.744488	0	0.614762	0	4.04954e-09	0.0801285	0.631279
50	Actb	-2	-2	0	2	0	0	0	0	0	0	3	-3.37465	-4.56941	-0.282699	19.9959	1.06055	-1.11491	0.161455	-2.40146	1.37873	1.65808	2.03	1.94	2.03	1.96	2.01	2.03	1.96	2.02	1.94	2.03	0.0410142	0.000982534	1	1.39949e-13	0.222827	0.638527	1	0.222827	0.76765	0.544295	0.000739088	4.89094e-06	0.777407	0	0.288892	0.264889	0.871735
51	Actb	0	0	0	2	0	0	0	0	0	0	1	-1.33759	-1.04187	0.31674	22.6679	0.545821	-1.07322	0.584137	-1.02723	2.23501	1.99643	2.04	1.94	2.03	1.97	2.01	2.04	1.97	2.02	1.94	2.03	0.679295	1	1	1.39949e-13	0.804231	0.638527	0.886898	0.804231	0.459896	0.414261	0.18103	0.297473	0.751441	0	0.585189	0.28317	0.559128
52	Actb	0	0	0	2	0	0	0	0	0	0	1	-1.10402	-1.53265	0.187508	47.5819	0.291579	-1.34322	0.503373	-0.585217	2.89782	2.12706	2.04	1.94	2.03	1.97	2.02	2.04	1.97	2.02	1.95	2.04	0.679295	1	1	1.39949e-13	0.907436	0.638527	0.91044	0.907436	0.150842	0.414261	0.269584	0.125361	0.851263	0	0.770608	0.1792	0.614702
53	Actb	0	0	0	2	2	0	0	-2	0	0	3	-2.69385	-3.06045	0.201881	293.1	1.93769	-1.03297	0.535055	-3.74271	1.85797	1.53909	2.03	1.94	2.04	1.97	2.02	2.04	1.97	2.03	1.94	2.03	0.195168	0.136649	1	1.39949e-13	0.00751739	0.638527	0.886898	0.00751739	0.631438	0.596764	0.00706326	0.00221002	0.84001	0	0.0526611	0.301618	0.592612
54	Actb	0	0	0	2	0	0	0	0	2	0	2	-0.37031	-1.78458	0.204752	28.6618	0.5185	-1.12298	0.463796	-0.627984	3.58043	1.46783	2.04	1.94	2.02	1.96	2.01	2.03	1.97	2.02	1.94	2.03	1	1	1	1.39949e-13	0.907436	0.638527	0.91044	0.907436	0.0260124	0.596764	0.711152	0.0743292	0.837766	0	0.60411	0.261446	0.642794
55	Actc1	0	0	0	2	0	0	0	2	0	0	2	2.78385	-0.303279	0.54499	3.78004	-0.716409	1.67473	-1.82875	8.82893	-0.100497	0.906197	0.26	0.26	0.24	0.23	0.21	0.22	0.23	0.23	0.2	0.23	0.171375	1	1	0.00721882	1.37078e-13	0.610666	0.529053	1.37078e-13	1	0.76171	0.00537178	0.761677	0.58576	0.000156801	0.473739	0.0939864	0.0674374
56	Actg1	2	0	0	0	0	0	0	0	0	0	1	4.26515	-0.728833	3.28832	-0.0817954	-1.77034	2.206	-2.08255	1.83963	0.643747	-0.150751	2.3	2.3	2.28	2.27	2.32	2.29	2.31	2.28	2.28	2.34	0.00269689	1	0.113647	1	0.296388	0.377537	0.436859	0.296388	1	1	1.9977e-05	0.466104	0.00100787	0.934809	0.0766703	0.0273842	0.0372927
57	Actg1	0	0	0	0	0	0	0	2	0	0	1	1.93923	-0.961321	3.48949	-0.67454	-1.18376	2.01824	-1.23473	3.41677	0.45838	-0.453574	2.24	2.24	2.23	2.22	2.28	2.24	2.26	2.23	2.23	2.29	0.492011	1	0.091647	0.780991	0.0224114	0.458465	0.680742	0.0224114	1	0.883104	0.0524734	0.336391	0.000483939	0.499968	0.23651	0.0435665	0.216931
58	Actl6a	0	0	0	0	0	0	2	0	2	0	2	-0.000992116	-0.251726	-1.33493	-1.85992	-1.78031	1.12224	5.43757	0.105774	8.1025	-2.49274	0.93	0.77	0.91	0.78	0.92	0.94	0.83	0.89	0.82	0.9	1	1	1	0.521537	1	0.638527	6.77852e-06	1	7.07863e-13	0.305265	0.999208	0.801253	0.181899	0.0628971	0.0750246	0.261759	5.40136e-08
59	Actr10	0	-2	0	0	0	0	-2	-2	0	0	3	0.825841	-10.4852	-0.130556	1.37815	-0.32658	-1.78634	-6.53637	-6.2029	1.34694	3.16112	0.82	0.76	0.81	0.76	0.78	0.8	0.77	0.81	0.74	0.79	0.809709	2.59182e-13	1	0.529502	7.47047e-08	0.567149	1.56574e-08	7.47047e-08	0.76765	0.0930855	0.408894	0	0.896127	0.168156	0.743986	0.0740439	6.30307e-11
60	Acy3	-2	0	0	0	0	0	0	0	0	0	1	-5.183	0.734554	-2.63677	1.4707	0.0339349	-2.44086	-0.49348	-2.08903	-1.33784	-0.412744	0.21	0.36	0.24	0.44	0.18	0.22	0.3	0.27	0.35	0.18	4.57813e-05	1	0.427941	0.529502	0.296388	0.280491	0.91044	0.296388	0.76765	0.883104	2.18343e-07	0.462611	0.00836996	0.141372	0.972929	0.0146524	0.621673
61	Adam22	0	0	0	-2	0	0	0	-2	0	0	2	-0.0225793	-0.400308	-1.80787	-4.67438	0.622136	-0.190221	1.64874	-7.4551	0.925505	-0.436276	1.09	1.03	1.07	1.03	1.06	1.09	1.07	1.06	1.07	1.05	1	1	1	0.000301274	2.19105e-11	1	0.612307	2.19105e-11	0.826543	0.883104	0.981986	0.68893	0.0706272	2.94847e-06	0.533853	0.849136	0.0992004
62	Adam23	0	0	0	0	0	0	2	0	-2	0	2	-0.140317	-0.262596	-0.172567	-2.07075	-0.27943	1.93649	11.9699	-0.10055	-4.44712	-0.678694	1.22	1.16	1.2	1.2	1.2	1.24	1.21	1.19	1.22	1.2	1	1	1	0.434287	1	0.504058	1.57114e-13	1	0.000985632	0.829483	0.888409	0.792862	0.862992	0.0383818	0.779915	0.0528075	0
63	Adam23	0	0	0	0	0	0	2	0	0	0	1	-0.184754	0.148444	-0.79798	-1.49438	0.0368512	0.464817	4.18621	-0.262783	-1.61883	-0.678355	1.23	1.16	1.2	1.21	1.21	1.24	1.21	1.2	1.23	1.2	1	1	1	0.529502	1	0.923716	0.00213209	1	0.766165	0.829483	0.853422	0.881993	0.424882	0.135077	0.970604	0.642063	2.83657e-05
64	Adam7	0	0	0	0	0	0	-2	0	0	0	1	1.07469	0.739302	0.779241	1.39848	-1.47617	2.44535	-33.8976	0.762537	0.404831	1.48309	0.27	0.29	0.31	0.29	0.19	0.24	0.11	0.32	0.1	0.36	0.679295	1	1	0.529502	0.907436	0.280491	1.57114e-13	0.907436	1	0.596764	0.282514	0.459724	0.435838	0.161969	0.1399	0.0144712	0
65	Adamts1	0	0	-2	0	0	0	0	0	0	0	1	0.890302	3.26909	-6.4609	-0.707759	0.504623	0.909937	1.52978	-1.237	-0.285586	-1.64466	0.21	0.12	0.18	0.12	0.29	0.22	0.05	0.18	0.13	0.25	0.776604	0.0799252	1.98064e-07	0.779288	0.745729	0.72692	0.666937	0.745729	1	0.546841	0.373304	0.00107894	1.04084e-10	0.479095	0.613824	0.362856	0.12607
66	Adamts10	0	0	0	2	0	0	0	2	0	0	2	2.38869	-0.00736998	0.487296	14.0681	0.971841	0.202736	-1.97557	3.70101	-0.905913	1.4085	0.42	0.5	0.43	0.47	0.42	0.37	0.42	0.43	0.39	0.42	0.347083	1	1	1.39949e-13	0.00926192	1	0.468264	0.00926192	0.891982	0.596764	0.0169088	0.99412	0.626049	0	0.33113	0.839341	0.0482034
67	Adamts9	0	0	0	0	0	0	0	0	0	-2	1	0.977113	-0.995389	-0.620464	-1.8492	-0.864211	1.15664	0.968915	-0.53606	-2.47095	-4.40373	0.6	0.5	0.59	0.59	0.57	0.59	0.56	0.58	0.63	0.56	0.679295	1	1	0.529502	0.922034	0.638527	0.680742	0.922034	0.359294	0.0025286	0.328513	0.319547	0.534953	0.0644297	0.387472	0.247419	0.332588
68	Adamtsl1	-2	0	0	0	0	-2	0	0	0	0	2	-5.57485	-0.657278	0.497381	-2.77385	1.61496	-6.17851	1.67811	-2.00534	-1.35628	2.03159	0.15	0.1	0.18	0.13	0.04	0.15	0.12	0.19	0.15	0.03	8.59594e-06	1	1	0.121616	0.296388	2.08411e-07	0.612307	0.296388	0.76765	0.414261	2.47748e-08	0.511002	0.618921	0.00553971	0.106318	6.47081e-10	0.0933251
69	Adap1	0	0	0	2	0	0	0	-2	0	0	2	2.30234	0.737354	0.567726	5.67516	1.21254	0.128455	-1.88463	-3.30395	-1.78055	2.07782	0.84	0.84	0.85	0.85	0.78	0.82	0.77	0.85	0.76	0.81	0.347083	1	1	2.71093e-06	0.0315077	1	0.488474	0.0315077	0.680215	0.414261	0.021316	0.460907	0.570221	1.38562e-08	0.225305	0.897789	0.0594801
70	Adarb1	0	-2	0	0	0	0	0	-2	-2	0	3	-0.514733	-7.71678	0.707228	-2.78891	0.510085	-0.781209	0.480187	-4.38571	-4.24261	-0.415341	1.12	0.98	1.14	1.05	1.12	1.12	1.01	1.12	1.05	1.12	0.942059	8.14571e-12	1	0.121616	0.000829103	0.845359	0.91044	0.000829103	0.00209815	0.883104	0.60674	1.19904e-14	0.479425	0.00528865	0.609992	0.434679	0.631094
71	Adarb1	0	0	0	-2	0	0	0	0	-2	0	2	0.189751	-0.823254	0.940203	-9.44574	1.37044	0.0605579	0.805266	-1.8086	-5.93656	0.195414	1.12	1	1.15	1.06	1.13	1.12	1.02	1.14	1.07	1.12	1	1	1	1.39949e-13	0.296388	1	0.80905	0.296388	8.19992e-07	1	0.849504	0.410364	0.347114	0	0.170549	0.951711	0.420666
72	Adarb1	0	-2	0	-2	0	0	0	-2	0	0	3	0.150314	-4.63028	0.147614	-8.20993	1.03707	-0.675897	0.717253	-5.99152	-2.48391	-0.585704	1.13	0.99	1.15	1.05	1.13	1.12	1.02	1.14	1.06	1.12	1	0.000590531	1	1.88931e-13	4.41824e-07	0.877301	0.825206	4.41824e-07	0.359294	0.860592	0.880517	3.6518e-06	0.882647	2.22045e-16	0.299704	0.499106	0.473218
73	Adarb1	0	0	0	-2	0	0	0	-2	0	0	2	0.949273	-1.90676	-0.260222	-8.13689	0.0929868	0.0736061	0.472503	-5.30502	-2.81146	-0.235917	1.14	1.01	1.16	1.06	1.13	1.13	1.03	1.14	1.06	1.13	0.679295	0.908347	1	4.44545e-13	1.41956e-05	1	0.91044	1.41956e-05	0.168266	0.974576	0.342482	0.0565511	0.794692	4.44089e-16	0.925914	0.941324	0.636568
74	Adarb1	0	0	0	-2	0	0	0	-2	-2	0	3	1.18108	-0.762956	0.461579	-8.03219	0.653361	-0.43421	1.79325	-3.40311	-4.93261	-0.831225	1.14	0.99	1.15	1.06	1.13	1.13	1.03	1.14	1.06	1.12	0.679295	1	1	6.57153e-13	0.0224114	0.929334	0.531164	0.0224114	0.000118165	0.80641	0.237573	0.44549	0.644383	8.88178e-16	0.513524	0.664136	0.0729323
75	Adarb1	0	-2	0	0	0	0	0	-2	0	0	2	0.530268	-5.09466	0.546158	-2.58475	0.12223	0.895122	-0.197481	-7.75369	-2.93982	-0.33902	1.11	0.98	1.13	1.03	1.11	1.11	1.01	1.12	1.04	1.11	0.942059	8.9139e-05	1	0.182992	3.32842e-12	0.72692	1	3.32842e-12	0.142487	0.90122	0.595926	3.49367e-07	0.584957	0.00974503	0.902717	0.370722	0.843452
76	Adarb1	0	0	0	-2	0	0	0	0	-2	0	2	0.616147	-1.25507	0.783811	-3.34707	0.524749	-0.185003	-0.0507949	-2.79538	-3.73052	-0.601793	1.13	1	1.15	1.05	1.13	1.12	1.02	1.12	1.06	1.12	0.942059	1	1	0.0301629	0.115779	1	1	0.115779	0.0146862	0.860592	0.537798	0.209453	0.433151	0.000816711	0.599758	0.853227	0.959489
77	Adarb1	0	0	0	-2	0	0	0	-2	-2	0	3	-0.296632	-2.70682	-0.0801555	-9.0722	0.845798	-0.727064	0.109832	-3.86846	-14.4944	-0.179726	1.11	0.99	1.13	1.04	1.11	1.11	1.01	1.12	1.05	1.11	1	0.265825	1	1.39949e-13	0.0056316	0.877301	1	0.0056316	2.35954e-13	1	0.766748	0.00679319	0.936114	0	0.397665	0.467187	0.912543
78	Adarb1	0	0	0	-2	0	0	0	0	-2	0	2	0.00888705	-1.85273	0.470083	-5.47566	0.696509	-0.119201	-0.106274	-2.17255	-4.18815	-0.847965	1.11	0.99	1.14	1.04	1.12	1.11	1.01	1.13	1.05	1.11	1	0.908346	1	6.40291e-06	0.296388	1	1	0.296388	0.00290541	0.805752	0.992909	0.0639208	0.638296	4.35895e-08	0.48611	0.905116	0.915365
79	Adat2	0	0	0	2	0	0	2	0	0	0	2	-2.47459	0.669028	-2.26772	8.11054	0.554953	-2.78224	9.63181	-1.34978	0.673665	2.22063	0.12	0.11	0.11	0.17	0.1	0.12	0.11	0.11	0.15	0.11	0.273121	1	0.705107	4.44545e-13	0.710802	0.157189	1.57114e-13	0.710802	1	0.379654	0.0133389	0.503478	0.0233464	4.44089e-16	0.578927	0.00539853	0
80	Adck2	0	0	0	-2	0	0	0	0	0	0	1	-0.766616	2.17969	1.11679	-7.1912	-0.56345	-1.18185	1.64433	2.34323	1.75604	-1.82675	0.18	0.34	0.14	0.32	0.31	0.17	0.35	0.15	0.34	0.29	0.82165	0.654894	1	1.73547e-10	0.245785	0.638527	0.612307	0.245785	0.680215	0.49424	0.44331	0.0292801	0.264086	6.42153e-13	0.573129	0.237265	0.100109
81	Adcy2	0	0	-2	0	0	-2	2	0	0	0	3	-1.4139	0.972878	-4.94589	-1.68875	0.211442	-4.67629	12.1989	-2.25542	-2.97691	0.6391	0.25	0.27	0.28	0.34	0.23	0.24	0.27	0.3	0.31	0.24	0.666422	1	0.000410367	0.529502	0.269699	0.000384043	1.57114e-13	0.269699	0.123031	0.844417	0.157391	0.330614	7.57977e-07	0.0912676	0.832542	2.92116e-06	0
82	Adcy5	0	0	2	0	0	0	0	2	0	0	2	1.60993	-0.859333	3.65417	-1.48476	-0.446114	0.203211	1.26335	5.02472	2.12277	-0.707843	0.77	0.71	0.74	0.7	0.8	0.75	0.76	0.72	0.75	0.79	0.628718	1	0.0437748	0.529502	5.58183e-05	1	0.680742	5.58183e-05	0.527923	0.829483	0.107414	0.390157	0.000258015	0.137606	0.655515	0.83897	0.206464
83	Adcy6	0	0	0	-2	0	0	-2	0	0	0	2	1.35353	0.100525	1.87359	-3.73737	0.316388	-1.62888	-8.65491	0.509614	-2.50269	-1.34281	0.84	0.88	0.83	0.88	0.94	0.81	0.89	0.83	0.87	0.94	0.679295	1	1	0.0115938	0.922034	0.610666	1.57114e-13	0.922034	0.323587	0.596764	0.175888	0.919928	0.0609876	0.000185956	0.751708	0.103339	0
84	Adcy8	0	0	0	0	0	0	2	0	0	0	1	1.39658	-0.446618	-1.61339	-0.229899	0.716169	0.927364	9.22557	-0.54315	0.283239	-1.38279	0.5	0.42	0.52	0.52	0.47	0.49	0.5	0.51	0.54	0.44	0.679295	1	1	1	0.922034	0.638527	1.57114e-13	0.922034	1	0.596764	0.162541	0.655151	0.10666	0.81817	0.473887	0.353737	0
85	Adcy9	0	0	0	2	0	0	0	0	0	0	1	2.26334	1.6568	0.0670479	10.7582	-2.80833	2.30807	-1.1744	-1.09392	-0.480314	-1.30081	0.57	0.44	0.56	0.51	0.56	0.57	0.41	0.54	0.49	0.55	0.374078	1	1	1.39949e-13	0.797617	0.371143	0.680742	0.797617	1	0.596764	0.0236147	0.0975609	0.946544	0	0.00497991	0.0209953	0.240237
86	Adcyap1r1	0	0	0	0	0	-2	2	0	0	-2	3	-3.10894	-0.412053	-1.96683	-2.58309	-3.84541	-5.58071	48.2572	-0.547799	-0.785411	-5.83924	1.61	1.53	1.63	1.57	1.61	1.61	1.56	1.61	1.6	1.61	0.0772763	1	0.943056	0.182992	0.922034	5.84041e-06	1.57114e-13	0.922034	0.9426	2.35212e-06	0.00187759	0.680301	0.0492031	0.00979198	0.000120353	2.39535e-08	0
87	Adcyap1r1	0	0	0	-2	0	-2	2	0	0	0	3	-0.47032	-0.429114	-1.77249	-3.8598	-2.54293	-12.1002	22.4071	-0.635053	-1.07513	-3.32143	1.62	1.52	1.62	1.56	1.6	1.6	1.55	1.6	1.59	1.59	1	1	1	0.00689481	0.907436	3.70444e-13	1.57114e-13	0.907436	0.76765	0.065795	0.638126	0.66784	0.0763128	0.000113482	0.0109927	0	0
88	Adgrb1	0	-2	0	0	0	0	0	0	0	0	1	1.63994	-21.2554	0.540657	0.688984	0.764631	-1.27037	-1.20126	0.678125	-0.834815	2.40112	0.78	0.74	0.77	0.77	0.79	0.74	0.71	0.78	0.69	0.81	0.602745	2.59182e-13	1	0.780991	0.907436	0.638527	0.680742	0.907436	0.91362	0.305265	0.101018	0	0.588744	0.490833	0.444492	0.203954	0.229652
89	Adgrb2	-2	0	0	0	-2	-2	0	-2	0	0	4	-3.89736	-0.897427	-0.19766	1.47758	-2.38672	-4.23342	1.12348	-145.601	-1.17041	1.61076	1.24	1.15	1.25	1.17	1.22	1.22	1.18	1.23	1.14	1.24	0.00870694	1	1	0.529502	1.37078e-13	0.00278725	0.680742	1.37078e-13	0.76765	0.596764	9.72475e-05	0.369491	0.843311	0.139519	0.0169994	2.30168e-05	0.261233
90	Adgrb3	-2	0	0	0	0	-2	0	0	0	0	2	-4.35391	-2.93982	-0.258853	1.13235	0.308747	-5.06041	-0.19632	-1.24933	-1.0195	2.55032	0.93	0.88	0.95	0.93	0.92	0.92	0.89	0.94	0.89	0.93	0.00172595	0.173603	1	0.529502	0.745729	8.31656e-05	1	0.745729	0.76765	0.271326	1.3373e-05	0.00328406	0.795749	0.257487	0.757514	4.1836e-07	0.84436
91	Adh5	-2	0	0	0	0	0	0	0	0	0	1	-4.41495	0.435719	-0.782417	0.614691	-0.345959	-2.97266	0.997923	0.780357	0.911033	-0.567632	1.39	1.35	1.39	1.35	1.38	1.4	1.37	1.39	1.38	1.38	0.00164245	1	1	0.85245	0.907436	0.110166	0.680742	0.907436	0.836616	0.860592	1.01032e-05	0.663041	0.433969	0.538759	0.729373	0.00295232	0.318317
92	Adh5	-2	0	0	0	0	0	0	0	0	0	1	-3.36718	-0.846585	-1.08344	0.264652	-0.138931	-2.10378	1.32996	-1.05988	0.880298	0.628923	1.39	1.36	1.39	1.35	1.37	1.4	1.38	1.39	1.38	1.38	0.0410142	1	1	0.947365	0.797617	0.452701	0.680742	0.797617	0.91362	0.860592	0.000759403	0.397227	0.278611	0.791277	0.889504	0.0353973	0.183532
93	Adh5	-2	-2	0	0	0	-2	0	0	0	0	3	-4.56459	-4.0453	-0.787689	-1.68189	-0.445224	-3.74817	1.22455	2.76016	0.86976	0.110211	1.39	1.35	1.39	1.34	1.37	1.39	1.37	1.39	1.37	1.38	0.000837251	0.00696011	1	0.529502	0.115863	0.0133467	0.680742	0.115863	0.91362	1	5.00482e-06	5.2256e-05	0.430879	0.0925908	0.656158	0.000178129	0.220743
94	Adh5	-2	0	0	0	0	0	0	0	0	0	1	-8.82997	-0.600451	-0.837453	0.740676	-1.45849	-1.70718	0.873431	2.22868	0.923984	0.223808	1.38	1.36	1.38	1.34	1.36	1.39	1.37	1.39	1.37	1.37	4.07576e-13	1	1	0.752333	0.269699	0.609904	0.779244	0.269699	0.826543	1	0	0.548206	0.402338	0.45889	0.144705	0.0877887	0.382428
95	Adh5	-2	0	0	0	0	0	0	2	0	0	2	-15.2782	1.2342	-0.995168	-1.2236	-0.161911	-2.55404	1.19556	7.14539	0.785345	0.693235	1.38	1.36	1.39	1.35	1.37	1.39	1.38	1.39	1.38	1.38	4.07576e-13	1	1	0.529502	3.30269e-10	0.248144	0.680742	3.30269e-10	0.942599	0.829483	0	0.217129	0.319655	0.221102	0.871376	0.010648	0.231866
96	Adh5	-2	-2	0	0	-2	0	0	2	0	0	4	-14.5968	-5.15294	-0.562769	0.603148	-4.03583	-2.36841	1.2414	9.60031	0.9843	-0.419738	1.37	1.34	1.38	1.34	1.36	1.39	1.37	1.38	1.36	1.37	4.07576e-13	8.58496e-05	1	0.85245	1.37078e-13	0.325153	0.680742	1.37078e-13	0.76765	0.883104	0	2.56428e-07	0.573593	0.54641	5.44088e-05	0.0178648	0.214457
97	Adk	0	0	-2	0	0	0	0	0	0	0	1	-1.98032	0.478604	-4.7694	2.56024	0.511203	-0.632473	-2.76609	-0.808149	-0.78327	1.3098	0.35	0.34	0.36	0.35	0.32	0.36	0.3	0.37	0.29	0.33	0.450308	1	0.00082708	0.182992	0.907436	0.877301	0.133909	0.907436	0.9426	0.596764	0.0476672	0.63222	1.84772e-06	0.0104601	0.609209	0.527078	0.00567331
98	Adprhl2	0	0	0	0	0	-2	2	-2	0	2	4	0.310581	-0.844061	-3.13204	1.79301	0.397448	-8.46438	4.06371	-3.25945	0.452098	3.82743	0.63	0.55	0.61	0.58	0.59	0.62	0.59	0.62	0.54	0.61	1	1	0.190887	0.529502	0.0315077	3.70444e-13	0.00301006	0.0315077	1	0.0147128	0.756119	0.398635	0.00173598	0.0729712	0.691037	0	4.82978e-05
99	Adra2a	0	0	0	0	0	0	2	-2	0	0	2	0.442636	2.40416	-0.103067	2.81412	0.268327	-1.7283	5.27615	-7.17479	-0.509094	0.77805	0.3	0.3	0.35	0.38	0.24	0.28	0.29	0.35	0.33	0.25	1	0.493072	1	0.121616	2.76164e-10	0.609904	2.79213e-05	2.76164e-10	1	0.829483	0.658029	0.0162095	0.91791	0.00489109	0.788447	0.083935	1.31929e-07
100	Adra2b	0	0	0	2	-2	0	0	2	0	0	3	2.49926	0.236366	1.07765	8.81955	-1.79207	0.676354	-1.70515	13.9332	-6.31241	0.63181	0.12	0.09	0.11	0.06	0.08	0.08	0.03	0.11	0	0.11	0.258374	1	1	1.39949e-13	1.37078e-13	0.877301	0.612307	1.37078e-13	1.04034e-07	0.860592	0.0124453	0.813148	0.28119	0	0.0731213	0.498816	0.0881656
101	Adrm1	0	0	0	2	0	0	0	0	0	0	1	1.78981	0.252367	0.929962	4.48593	-0.0341659	3.23844	-2.20352	1.73205	-1.03064	0.922787	0.23	0.24	0.27	0.25	0.21	0.22	0.08	0.27	0.09	0.24	0.559088	1	1	0.000655398	0.296388	0.0635325	0.360573	0.296388	0.76765	0.745377	0.0734837	0.800757	0.352391	7.2596e-06	0.972745	0.00120187	0.0275584
102	Aebp1	0	0	0	-2	0	0	0	0	0	0	1	1.45595	-1.09145	-3.51647	-3.75108	2.18632	-0.0838164	0.265532	-0.5399	-2.55581	-0.900386	-0.09	0.17	-0.12	0.15	0.04	-0.13	0.11	0.02	0.15	-0.01	0.666422	1	0.0602552	0.0115938	0.922034	1	1	0.922034	0.275706	0.774663	0.145405	0.275076	0.00043732	0.000176078	0.0287925	0.933202	0.7906
103	Aff4	0	0	0	-2	0	0	0	0	0	0	1	-0.388275	-0.552303	-1.10952	-23.8609	-0.345032	2.37549	2.24865	-0.980551	1.37625	-0.705494	1.36	1.36	1.35	1.35	1.34	1.37	1.39	1.35	1.4	1.34	1	1	1	1.39949e-13	0.804231	0.325153	0.313256	0.804231	0.76765	0.829483	0.697813	0.580741	0.267208	0	0.73007	0.0175256	0.0245347
104	Aga	0	0	0	0	0	0	2	0	-2	-2	3	-1.29821	-1.61991	-1.2963	-2.32912	0.166711	-2.54823	3.40388	-1.56249	-12.1871	-4.16278	0.57	0.6	0.58	0.66	0.53	0.55	0.63	0.59	0.67	0.52	0.679295	1	1	0.287737	0.446484	0.248144	0.0301226	0.446484	2.35954e-13	0.00543818	0.194215	0.105252	0.194874	0.0198529	0.867597	0.0108271	0.000664351
105	Agap1	0	2	0	-2	0	0	2	0	0	0	3	-0.622285	4.54252	0.00550678	-6.15524	0.855885	-0.469073	4.80885	-2.05635	-1.61553	-0.524728	1.64	1.61	1.65	1.62	1.64	1.64	1.62	1.64	1.63	1.63	0.901673	0.00119489	1	1.55645e-07	0.296388	0.923716	0.000155129	0.296388	0.766165	0.860592	0.533755	5.55852e-06	0.995606	7.49615e-10	0.392061	0.639017	1.51798e-06
106	Agfg2	2	0	0	-2	0	0	0	0	0	-2	3	4.13374	-0.803179	-0.406561	-4.72352	-0.256426	2.37294	0.582228	-0.286703	-1.8324	-4.40754	0.94	0.84	1	0.96	1.01	0.94	0.88	0.96	0.96	1	0.00500999	1	1	0.000183183	1	0.325153	0.886898	1	0.631438	0.0025286	3.56909e-05	0.421872	0.68433	2.31796e-06	0.797622	0.017647	0.560413
107	Agk	0	0	0	2	0	-2	0	0	-2	0	3	-0.313035	0.282419	0.366158	4.36568	1.16831	-4.22154	-1.81984	-1.12309	-3.63806	2.74655	0.35	0.35	0.34	0.35	0.34	0.31	0.32	0.35	0.3	0.37	1	1	1	0.00100336	0.76017	0.00319686	0.529053	0.76017	0.0233016	0.174182	0.754254	0.777622	0.714247	1.26726e-05	0.24268	2.42644e-05	0.0687839
108	Ago2	0	2	0	0	-2	0	0	2	0	0	3	-0.869427	9.6305	0.666205	2.4677	-2.61591	2.06985	1.13128	3.171	0.70777	-2.17604	0.48	0.43	0.48	0.51	0.52	0.51	0.47	0.47	0.47	0.52	0.776604	2.59182e-13	1	0.21801	0.0400487	0.452701	0.680742	0.0400487	0.976019	0.379654	0.384614	0	0.50528	0.0135986	0.00889907	0.0384668	0.257938
109	Agpat5	0	0	0	0	0	0	0	-2	0	0	1	0.211881	2.45687	-2.87856	-2.41217	0.0234901	-2.99173	0.0217371	-10.1188	-0.295169	0.675049	0.65	0.48	0.65	0.5	0.56	0.63	0.48	0.65	0.52	0.57	1	0.474286	0.293828	0.287737	1.37078e-13	0.0967479	1	1.37078e-13	1	0.829483	0.8322	0.0140153	0.00399496	0.0158577	0.981259	0.00277406	0.982658
110	Agrn	-2	0	0	-2	0	-2	2	0	0	0	4	-8.86201	-0.93415	-0.481365	-9.38016	0.19651	-4.83128	5.31158	-2.54507	0.193834	-1.13208	1.94	1.88	1.95	1.93	1.97	1.95	1.96	1.94	1.97	1.95	4.07576e-13	1	1	1.39949e-13	0.169617	0.000260906	2.26729e-05	0.169617	1	0.596764	0	0.350226	0.630257	0	0.844211	1.35661e-06	1.08681e-07
111	Ahctf1	0	0	0	-2	0	0	0	2	0	0	2	0.728838	-0.683057	-1.84355	-3.66968	-0.881729	1.50996	1.08873	10.1644	2.68058	-3.09876	1.1	0.98	1.11	1	1.08	1.11	1.02	1.1	1.04	1.07	0.836071	1	1	0.0117099	1.37078e-13	0.638527	0.680742	1.37078e-13	0.202533	0.0930855	0.466101	0.494571	0.0652482	0.000242856	0.377924	0.131052	0.276273
112	Ahcyl1	0	0	0	0	0	0	2	0	2	0	2	-1.22384	-0.983811	0.900887	0.900352	-0.4312	0.486591	3.28532	0.586993	3.36939	-2.26005	0.21	0.13	0.15	0.18	0.19	0.24	0.25	0.15	0.22	0.17	0.679295	1	1	0.547196	0.907436	0.923716	0.0372018	0.907436	0.0394985	0.379654	0.221012	0.325208	0.367649	0.367933	0.666323	0.626548	0.00101865
113	Ahcyl1	0	0	0	0	0	0	2	0	0	0	1	1.27038	-0.563453	0.0212403	-2.19859	-0.000297194	1.16705	5.7436	-1.70653	1.64243	-0.582173	1.55	1.55	1.52	1.59	1.54	1.55	1.61	1.51	1.64	1.53	0.679295	1	1	0.368917	0.296388	0.638527	1.80438e-06	0.296388	0.766165	0.860592	0.203951	0.573127	0.983054	0.0279072	0.999763	0.243192	9.26826e-09
114	Ahcyl2	0	0	0	-2	0	0	0	0	0	0	1	0.0852888	0.0990793	-0.790847	-10.9842	0.64133	1.01569	0.839984	-2.92367	1.50425	-1.2699	1.1	1.05	1.11	1.06	1.09	1.12	1.08	1.09	1.11	1.08	1	1	1	1.39949e-13	0.0830153	0.638527	0.796965	0.0830153	0.76765	0.596764	0.932032	0.921075	0.429033	0	0.521308	0.309776	0.400918
115	Ahi1	0	0	0	2	0	0	0	0	0	0	1	1.58054	-1.20742	0.107118	8.34199	-1.85431	-0.549128	2.0304	1.65096	1.06847	-1.08728	0.55	0.55	0.49	0.56	0.53	0.54	0.59	0.49	0.56	0.53	0.628718	1	1	1.39949e-13	0.322894	0.890125	0.457499	0.322894	0.76765	0.596764	0.113983	0.227272	0.914696	0	0.0636949	0.582918	0.0423164
116	Ahnak	0	-2	0	0	0	0	0	0	0	0	1	-0.0892408	-6.40103	-2.74599	-2.39072	0.633465	0.623491	1.19492	-0.775644	-0.289379	-1.72478	0.36	0.43	0.35	0.35	0.35	0.38	0.39	0.38	0.4	0.3	1	7.81751e-08	0.384231	0.287737	0.907436	0.877301	0.680742	0.907436	1	0.544295	0.928891	1.54335e-10	0.00603287	0.0168153	0.52643	0.532962	0.232118
117	Ahsa1	0	-2	0	2	2	0	2	-2	0	0	5	1.86424	-36.7972	0.0136423	7.05897	1.94957	-0.76244	7.80095	-4.85884	1.39181	2.55034	1.33	1.32	1.33	1.34	1.34	1.32	1.34	1.33	1.33	1.35	0.495009	2.59182e-13	1	5.81279e-10	0.000133023	0.845359	3.09844e-12	0.000133023	0.76765	0.271326	0.0622881	0	0.989115	1.67733e-12	0.0512273	0.445797	6.21725e-15
118	Ahsg	2	0	0	0	-2	0	0	2	0	0	3	3.5812	-0.992638	1.639	0.572972	-1.59482	0.499373	-1.27295	6.00534	0.00499367	-1.21541	0.99	0.94	0.95	0.93	0.99	0.94	0.96	0.93	0.91	1.02	0.0234461	1	1	0.88448	3.20811e-07	0.890125	0.680742	3.20811e-07	1	0.596764	0.000342016	0.320886	0.101213	0.566664	0.110753	0.617516	0.203035
119	Aif1l	0	0	0	2	-2	0	0	-2	0	0	3	-0.446809	0.637036	-3.54438	6.54572	-2.67235	0.355027	-0.796608	-3.25587	1.69341	-1.76159	0.4	0.37	0.41	0.36	0.35	0.41	0.34	0.38	0.33	0.37	1	1	0.0602552	1.61801e-08	0.0315077	0.972729	0.80905	0.0315077	0.766165	0.515405	0.655013	0.524102	0.00039353	5.92111e-11	0.00753216	0.722569	0.425679
120	Aifm2	0	0	0	-2	0	0	0	0	0	0	1	0.974752	-0.959534	0.131974	-3.30925	-0.0852498	-0.465394	1.61589	0.283586	0.435012	0.0949732	0.23	0.41	0.21	0.38	0.3	0.22	0.46	0.25	0.46	0.31	0.679295	1	1	0.0414246	1	0.923716	0.612307	1	1	1	0.329683	0.33729	0.895005	0.00093545	0.932063	0.641649	0.106119
121	Ajuba	0	0	0	0	0	2	0	0	-2	0	2	2.80206	0.386152	-0.971085	-1.31602	0.24304	4.15198	-1.30971	-0.649508	-6.57908	-1.75205	0.19	0.16	0.25	0.11	0.25	0.17	0.08	0.25	0.09	0.22	0.171375	1	1	0.529502	0.907436	0.00433575	0.680742	0.907436	1.86161e-08	0.515405	0.0050777	0.699384	0.331506	0.188167	0.807974	3.29604e-05	0.190296
122	Ak1	0	0	0	0	0	0	0	-2	0	0	1	1.64072	0.140327	1.02708	1.03499	1.62132	-0.91438	-0.88572	-23.1774	-2.63152	2.99653	0.05	0.07	0.06	0.06	-0.03	0.02	0.01	0.07	0.01	0.01	0.602745	1	1	0.529502	1.37078e-13	0.72692	0.779244	1.37078e-13	0.260182	0.13228	0.100856	0.888401	0.304384	0.300672	0.104948	0.360517	0.375768
123	Ak2	0	0	0	0	0	0	0	2	0	0	1	-1.23542	0.380024	-0.1265	2.42878	-1.32068	-1.09144	0.192988	17.8639	1.20957	-2.39466	0.04	0.08	0.01	0.05	0.07	0.04	0.08	0.03	0.05	0.1	0.679295	1	1	0.260666	1.37078e-13	0.638527	1	1.37078e-13	0.76765	0.305265	0.216676	0.703928	0.899336	0.0151498	0.186608	0.27508	0.846968
124	Akap10	0	0	0	-2	0	0	2	2	0	0	3	-0.388884	-0.187622	-0.473954	-13.6065	-0.762843	-0.428617	3.51385	3.96307	1.35001	-1.65598	0.23	0.27	0.23	0.26	0.27	0.23	0.31	0.24	0.3	0.26	1	1	1	1.39949e-13	0.00357473	0.929334	0.0197005	0.00357473	0.76765	0.544295	0.697362	0.851173	0.635532	0	0.445557	0.668202	0.000441668
125	Akap5	0	0	0	2	0	0	0	-2	0	0	2	-1.88902	0.730429	-0.953369	6.31994	1.36569	1.29301	2.53483	-8.01023	1.53495	-1.47244	0.36	0.33	0.36	0.4	0.36	0.39	0.35	0.35	0.43	0.32	0.495009	1	1	6.40785e-08	5.43417e-13	0.638527	0.223594	5.43417e-13	0.76765	0.596764	0.0588897	0.465128	0.340403	2.61671e-10	0.172036	0.196009	0.0112503
126	Akap8	0	0	0	0	0	0	2	0	-2	0	2	-2.05071	-0.589582	-0.392632	-2.01052	1.96674	0.716379	34.0957	0.171994	-4.34041	-0.855969	1.48	1.43	1.48	1.43	1.5	1.5	1.47	1.47	1.46	1.47	0.449877	1	1	0.434287	1	0.877301	1.57114e-13	1	0.00183657	0.774663	0.0402956	0.555471	0.694591	0.0443761	0.0492137	0.473757	0
127	Akap8	0	0	0	0	0	0	2	0	0	0	1	-1.15283	-0.864469	-1.20942	-1.77503	0.440098	0.439085	33.3751	-1.5169	1.24967	-1.05353	1.48	1.41	1.47	1.42	1.48	1.49	1.46	1.47	1.46	1.47	0.679295	1	1	0.529502	0.513199	0.923716	1.57114e-13	0.513199	0.76765	0.596764	0.248981	0.38733	0.226501	0.0758929	0.659866	0.6606	0
128	Akap8	0	0	0	0	0	0	2	0	0	0	1	0.544559	-0.4805	-0.428634	-1.36286	0.908517	1.7492	25.9569	-2.71409	0.492744	-1.18036	1.49	1.42	1.49	1.44	1.51	1.5	1.47	1.47	1.48	1.49	0.942059	1	1	0.529502	0.119231	0.609904	1.57114e-13	0.119231	1	0.596764	0.586057	0.630872	0.66819	0.172927	0.363605	0.0802573	0
129	Akap9	-2	0	0	0	0	-2	0	0	0	0	2	-4.7595	-0.688877	0.506272	-2.04586	-5.81651	-27.2293	1.93796	-1.37847	0.28722	0.70969	0.47	0.38	0.44	0.39	0.45	0.45	0.42	0.43	0.4	0.47	0.0003397	1	1	0.434287	0.710802	3.70444e-13	0.488474	0.710802	1	0.829483	1.94072e-06	0.4909	0.612666	0.0407699	6.00885e-09	0	0.0526285
130	Akip1	0	0	0	0	0	0	0	0	0	-2	1	0.159518	-1.30109	0.20693	-2.3442	-0.999815	-0.416837	1.1168	1.51037	0.729092	-3.87285	0.84	0.86	0.83	0.84	0.85	0.84	0.88	0.83	0.88	0.84	1	1	1	0.287737	0.533106	0.929334	0.680742	0.533106	0.976019	0.0126657	0.873261	0.193229	0.836065	0.019068	0.3174	0.676798	0.264078
131	Akirin1	0	-2	0	0	0	0	0	-2	0	0	2	-1.8458	-16.3133	-1.4231	1.12369	0.401464	-2.08918	0.904866	-5.07732	0.512523	1.35987	0.43	0.28	0.44	0.38	0.42	0.44	0.33	0.43	0.36	0.43	0.495009	2.59182e-13	1	0.529502	3.30917e-05	0.452701	0.719932	3.30917e-05	1	0.596764	0.064921	0	0.154706	0.261145	0.688078	0.0366919	0.365536
132	Akr1a1	0	0	0	2	0	0	0	0	-2	0	2	-1.03296	0.526841	0.7037	3.18418	0.377094	-2.71963	1.81753	-0.61463	-25.6054	1.15113	1.43	1.37	1.44	1.43	1.4	1.41	1.36	1.44	1.35	1.42	0.679295	1	1	0.0447977	0.907436	0.200046	0.529053	0.907436	2.35954e-13	0.596764	0.301625	0.598304	0.48162	0.00145167	0.706104	0.00653541	0.0691354
133	Akr1b1	0	0	0	2	0	-2	0	0	0	0	2	-2.66153	-1.22012	-0.0680016	4.22093	0.43033	-18.7587	-0.198032	-0.701184	2.93779	2.13578	0.67	0.65	0.67	0.68	0.65	0.66	0.66	0.67	0.63	0.67	0.228674	1	1	0.00200542	0.907436	3.70444e-13	1	0.907436	0.142487	0.414261	0.00777874	0.222418	0.945784	2.43299e-05	0.666956	0	0.84302
134	Akt1	0	0	0	0	0	-2	0	0	0	2	2	0.325327	-1.05453	-0.0382615	2.42336	-0.662356	-5.89661	1.02579	-0.65187	1.30826	8.88174	0.8	0.6	0.74	0.63	0.74	0.77	0.7	0.74	0.61	0.78	1	1	1	0.260666	0.907436	1.49565e-06	0.680742	0.907436	0.76765	1.2719e-12	0.744934	0.29164	0.969479	0.0153779	0.507743	3.71056e-09	0.304989
135	Aktip	0	0	0	0	0	-2	0	0	0	0	1	-2.88091	-0.965425	0.0876555	2.04642	2.90282	-13.4051	1.93544	-0.611957	-2.96866	2.47597	0.2	0.15	0.19	0.15	0.14	0.2	0.16	0.19	0.13	0.16	0.148577	1	1	0.434287	0.907436	3.70444e-13	0.488474	0.907436	0.142487	0.305265	0.00396528	0.334332	0.930151	0.0407153	0.00369825	0	0.0529357
136	Alad	0	0	0	0	0	2	2	0	0	0	2	-0.14982	-0.378072	-0.0435429	-2.95168	-0.447312	24.0081	4.95687	0.236919	1.5043	-1.14732	1.3	1.25	1.28	1.24	1.32	1.32	1.29	1.28	1.29	1.31	1	1	1	0.0851687	1	3.70444e-13	7.49412e-05	1	0.76765	0.596764	0.880906	0.705377	0.965269	0.00316054	0.65465	0	7.16363e-07
137	Alad	0	0	-2	0	0	0	0	-2	-2	0	3	-0.0304867	-1.35834	-3.89734	0.240611	-0.233767	-2.59963	-0.615547	-19.282	-8.69767	1.20855	0.32	0.27	0.31	0.27	0.3	0.31	0.25	0.33	0.24	0.32	1	1	0.0271882	1	1.37078e-13	0.239477	0.886898	1.37078e-13	2.35954e-13	0.596764	0.975679	0.174356	9.72551e-05	0.809857	0.815166	0.00933232	0.538193
138	Alas1	2	0	0	-2	0	0	0	0	0	0	2	3.94617	-0.873519	-0.357273	-7.15935	-0.912968	1.43152	1.20235	1.03629	-1.4884	-1.96415	1.11	1.14	1.13	1.15	1.17	1.12	1.16	1.14	1.17	1.16	0.00805928	1	1	2.82825e-10	0.804231	0.638527	0.680742	0.804231	0.76765	0.444712	7.94123e-05	0.38238	0.720888	8.10685e-13	0.361259	0.152281	0.229228
139	Aldh1l1	0	-2	0	0	0	0	0	0	0	0	1	-1.61068	-4.60807	-2.70623	1.81801	-2.1237	-1.28223	0.331568	-1.79182	-1.52337	-0.119768	0.69	0.53	0.77	0.63	0.67	0.72	0.54	0.73	0.54	0.7	0.628718	0.000893708	0.417803	0.529502	0.296388	0.638527	1	0.296388	0.76765	1	0.107249	4.0643e-06	0.00680517	0.0690628	0.0336955	0.199762	0.740216
140	Aldh2	-2	0	0	0	0	0	0	0	-2	0	2	-3.41173	0.14349	-0.980145	-0.822228	-1.97048	0.461344	2.22119	-0.985929	-3.64292	-3.10464	1.42	1.47	1.43	1.49	1.43	1.44	1.47	1.44	1.47	1.43	0.0351564	1	1	0.709117	0.804231	0.923716	0.342424	0.804231	0.0233016	0.0930855	0.000645519	0.885903	0.327014	0.410947	0.048783	0.644552	0.0263382
141	Aldh2	0	2	0	0	0	0	0	0	0	0	1	-0.656734	7.76178	-2.42821	-0.643017	-1.81323	-1.37215	1.38347	-0.41568	-2.44132	0.677063	0.73	0.79	0.75	0.79	0.72	0.74	0.78	0.77	0.77	0.74	0.889766	7.9828e-12	0.599499	0.803705	1	0.638527	0.680742	1	0.359294	0.829483	0.511352	8.43769e-15	0.0151734	0.520213	0.0697966	0.170016	0.166521
142	Aldh2	0	2	0	0	-2	0	2	-2	0	0	4	0.218815	5.08036	-3.22264	-1.42559	-1.73778	-2.14091	20.1334	-3.73373	-3.15679	0.0440094	0.74	0.78	0.75	0.79	0.73	0.73	0.78	0.78	0.77	0.73	1	8.9139e-05	0.154718	0.529502	0.00751739	0.452701	1.57114e-13	0.00751739	0.0837852	1	0.826794	3.76725e-07	0.00127016	0.153986	0.08225	0.032281	0
143	Aldh2	0	0	0	-2	0	-2	0	-2	-2	0	4	-0.137419	1.14825	-1.60032	-5.12452	-1.27252	-3.78893	1.47179	-6.41826	-3.47996	0.406387	0.73	0.78	0.74	0.78	0.71	0.73	0.77	0.76	0.75	0.72	1	1	1	3.73791e-05	3.66986e-08	0.0121133	0.674429	3.66986e-08	0.0307387	0.883104	0.890699	0.250864	0.109529	2.98299e-07	0.203188	0.000151298	0.141078
144	Aldh2	0	0	0	0	-2	0	2	-2	-2	0	4	-0.38688	0.206753	-1.05006	-0.556699	-4.81557	0.916401	3.75004	-5.02705	-12.6869	-2.2902	1.43	1.46	1.44	1.49	1.42	1.44	1.47	1.44	1.48	1.42	1	1	1	0.88448	5.58183e-05	0.72692	0.00890654	5.58183e-05	2.35954e-13	0.349722	0.698845	0.836203	0.29369	0.577733	1.46779e-06	0.359456	0.000176808
145	Aldh2	0	0	0	-2	0	0	2	-2	-2	0	4	-0.790515	0.235238	-1.33635	-8.58253	-0.956243	1.02054	9.29009	-3.57747	-3.49896	-3.25422	1.43	1.47	1.44	1.49	1.43	1.44	1.48	1.45	1.48	1.42	0.82165	1	1	1.39949e-13	0.0145786	0.638527	1.57114e-13	0.0145786	0.0307387	0.065795	0.429227	0.814024	0.181435	0	0.338949	0.307471	0
146	Aldh2	0	0	0	0	-2	0	0	-2	0	-2	3	-2.04749	-0.254535	-1.10017	-2.60371	-3.14897	1.03489	1.80981	-5.75911	-2.92351	-4.61409	1.42	1.48	1.45	1.49	1.44	1.44	1.49	1.46	1.48	1.43	0.449877	1	1	0.182539	1.53322e-06	0.638527	0.531164	1.53322e-06	0.142487	0.000778809	0.0406098	0.799082	0.271259	0.00922208	0.00163849	0.300722	0.0703257
147	Aldh2	0	0	0	0	0	0	0	0	-2	0	1	-0.0123101	0.890027	-1.44517	-0.666485	-3.68959	-0.802487	1.11075	-2.60414	-3.44945	0.471128	0.73	0.79	0.75	0.79	0.72	0.73	0.78	0.77	0.76	0.73	1	1	1	0.803705	0.159458	0.786204	0.680742	0.159458	0.0307387	0.863478	0.990178	0.373451	0.14841	0.505101	0.00022462	0.422272	0.266676
148	Aldh2	0	0	0	0	-2	-2	0	-2	0	0	3	-0.34423	1.10786	-2.35779	-1.86136	-4.64373	-4.1419	1.15819	-17.3128	-2.55227	0.57752	0.74	0.78	0.75	0.8	0.71	0.74	0.78	0.77	0.76	0.73	1	1	0.625137	0.521537	1.37078e-13	0.00433575	0.680742	1.37078e-13	0.275706	0.860592	0.730673	0.267922	0.0183842	0.0626938	3.42176e-06	3.44437e-05	0.246788
149	Aldh2	0	0	0	0	0	0	0	0	-2	0	1	-2.10513	0.263427	-0.522039	0.249105	-1.04184	0.695303	2.32079	-1.15625	-4.98229	-0.817009	1.41	1.46	1.43	1.49	1.42	1.43	1.47	1.43	1.47	1.42	0.449877	1	1	1	0.76017	0.877301	0.3089	0.76017	0.000118165	0.80641	0.0352796	0.792222	0.601643	0.80328	0.297486	0.486865	0.0202982
150	Aldh2	0	0	0	0	0	0	0	0	-2	0	1	0.225559	1.13058	-1.65585	0.0501577	-1.56402	0.039445	1.1382	-2.37107	-3.61429	0.801894	0.75	0.79	0.76	0.8	0.72	0.74	0.78	0.78	0.77	0.73	1	1	1	1	0.223222	1	0.680742	0.223222	0.0233016	0.829483	0.821545	0.258233	0.0977515	0.959997	0.117813	0.968536	0.255035
151	Aldh2	0	0	0	0	0	0	0	0	-2	0	1	-1.65079	0.468596	-0.747988	-1.1657	-0.710885	0.95218	2.34437	-0.729312	-49.0725	-1.73694	1.41	1.46	1.43	1.49	1.42	1.43	1.47	1.44	1.47	1.42	0.602745	1	1	0.529502	0.907436	0.638527	0.284622	0.907436	2.35954e-13	0.544295	0.0987822	0.639358	0.454467	0.243735	0.477155	0.341006	0.019059
152	Aldh2	0	0	0	0	-2	0	2	-2	-2	-2	5	-0.152199	0.509525	-0.93627	-0.359844	-2.90485	1.82171	4.1137	-4.05098	-6.36004	-5.83366	1.44	1.48	1.45	1.5	1.44	1.45	1.48	1.46	1.49	1.43	1	1	1	0.94399	0.0031627	0.567149	0.00254475	0.0031627	5.73105e-08	3.60662e-06	0.87903	0.610384	0.349134	0.718964	0.00367429	0.0684991	3.89371e-05
153	Aldh2	0	0	0	2	0	0	2	0	0	0	2	-0.424763	2.30498	-2.36537	5.11269	-1.4365	-1.03705	3.39275	0.975719	-2.48275	-0.170183	0.74	0.78	0.75	0.8	0.73	0.74	0.78	0.78	0.76	0.73	1	0.579982	0.625137	3.94334e-05	0.837129	0.638527	0.0301226	0.837129	0.359294	1	0.67101	0.0211677	0.0180122	3.17606e-07	0.15086	0.299711	0.000691942
154	Aldh6a1	0	0	0	0	0	0	2	-2	0	-2	3	-0.988315	-0.585209	-1.19821	-0.658872	-0.678759	1.18798	5.46658	-4.87944	0.81598	-4.90738	0.56	0.57	0.59	0.63	0.54	0.59	0.61	0.59	0.7	0.55	0.679295	1	1	0.803705	8.43274e-05	0.638527	6.77852e-06	8.43274e-05	0.91362	0.000282184	0.322998	0.558407	0.230834	0.509978	0.497291	0.234841	4.58799e-08
155	Aldh7a1	-2	0	0	0	0	0	0	0	0	0	1	-4.27359	0.762751	-2.02545	2.06965	0.780791	-1.2762	-0.485232	-0.736618	-2.23886	2.61807	0.92	1	0.95	1	0.93	0.93	0.98	0.96	0.95	0.93	0.00269689	1	0.858701	0.434287	0.907436	0.638527	0.91044	0.907436	0.459472	0.238638	1.92353e-05	0.445612	0.0428214	0.0384847	0.434925	0.201883	0.627512
156	Aldoa	0	0	0	2	0	0	0	0	0	2	2	-0.795562	-0.768793	0.258402	7.61657	1.05992	-1.15443	1.90366	-0.793991	-0.84583	6.16421	1.32	1.3	1.33	1.33	1.29	1.3	1.34	1.34	1.3	1.35	0.82165	1	1	1.09924e-11	0.907436	0.638527	0.488474	0.907436	0.91362	3.37108e-07	0.426287	0.442016	0.796097	2.59792e-14	0.289179	0.248324	0.0569548
157	Aldoart2	0	0	0	0	0	0	0	0	0	2	1	-0.789816	-0.609805	0.260887	1.07388	3.40719	-0.964755	0.980323	-0.636687	-2.20539	5.5087	1.18	1.18	1.19	1.19	1.15	1.16	1.19	1.21	1.15	1.2	0.82165	1	1	0.529502	0.907436	0.638527	0.680742	0.907436	0.527923	1.31611e-05	0.429635	0.541991	0.794179	0.282877	0.000656353	0.334668	0.326927
158	Alg10	0	2	0	0	0	0	0	0	0	0	1	0.557376	6.88887	-3.18946	-0.261647	-1.93169	-0.84912	1.0582	-0.00752238	0.624348	-2.15259	0.86	0.75	0.83	0.78	0.78	0.84	0.76	0.83	0.8	0.78	0.942059	2.86934e-09	0.154718	0.947365	1	0.766226	0.680742	1	1	0.400238	0.577271	5.62372e-12	0.00142537	0.793593	0.0533977	0.395814	0.289964
159	Alg3	0	0	0	0	0	0	-2	0	-2	0	2	0.415448	0.592357	0.438189	1.91708	-1.07546	-0.733145	-9.4879	0.0537731	-4.67893	-0.0549559	0.79	0.86	0.78	0.86	0.78	0.78	0.8	0.79	0.81	0.78	1	1	1	0.505893	1	0.877301	1.57114e-13	1	0.000387934	1	0.677814	0.553611	0.661249	0.0552274	0.28217	0.46347	0
160	Alg6	0	2	-2	-2	0	0	0	0	0	0	3	-1.88693	46.6443	-12.2854	-3.57311	-0.577727	-1.26609	0.698176	-2.47251	-0.840133	-2.94498	0.46	0.46	0.45	0.42	0.46	0.46	0.47	0.44	0.46	0.45	0.495009	2.59182e-13	9.23078e-13	0.0161695	0.189584	0.638527	0.884413	0.189584	0.91362	0.133871	0.0591693	0	0	0.000352763	0.563449	0.205481	0.485067
161	Alkbh6	0	0	0	0	0	0	-2	0	-2	0	2	0.35583	-0.351812	0.632071	2.21931	1.20507	-0.441179	-43.0409	-0.0910134	-8.24778	1.33361	0.61	0.61	0.62	0.6	0.62	0.6	0.6	0.62	0.57	0.62	1	1	1	0.328202	1	0.923716	1.57114e-13	1	2.35954e-13	0.596764	0.721968	0.724979	0.527341	0.0264659	0.228176	0.659084	0
162	Alkbh6	0	0	0	-2	0	0	0	0	0	0	1	0.584261	-0.0873875	2.21912	-4.33048	1.13921	-0.480388	0.867053	0.500286	0.879535	-0.970503	0.97	0.96	0.96	0.93	0.98	0.96	0.96	0.95	0.97	0.97	0.942059	1	0.80192	0.00100336	0.971186	0.923716	0.779244	0.971186	0.91362	0.596764	0.559045	0.930363	0.0264785	1.48783e-05	0.254616	0.630952	0.385913
163	Alkbh7	0	0	0	0	0	0	2	0	0	0	1	0.57831	0.326045	-0.484051	-1.55232	0.702638	1.07233	3.34988	1.31704	-1.7251	-1.42033	0.66	0.63	0.69	0.62	0.66	0.66	0.64	0.68	0.65	0.64	0.942059	1	1	0.529502	0.710802	0.638527	0.0301226	0.710802	0.712302	0.596764	0.563055	0.74439	0.62835	0.120586	0.482282	0.283572	0.000808466
164	Alkbh8	2	0	0	0	0	0	0	0	0	0	1	4.07908	-0.329842	1.14873	1.81871	-1.02896	1.09681	-1.973	1.8664	1.12397	-2.84611	0.34	0.28	0.28	0.22	0.31	0.32	0.28	0.28	0.23	0.29	0.00518529	1	1	0.529502	0.296388	0.638527	0.468264	0.296388	0.76765	0.153096	4.52134e-05	0.741519	0.250668	0.0689554	0.303498	0.272727	0.048496
165	Alpl	-2	0	0	2	0	0	0	0	0	0	2	-7.36838	0.68421	-0.905063	4.04482	-0.541492	-0.108532	-0.360112	-1.96095	0.206986	-0.907	0.03	-0.02	0.07	0.01	-0.02	0.06	-0.03	0.04	-0.04	-0.02	1.50854e-10	1	1	0.00343122	0.296388	1	0.91044	0.296388	1	0.76171	1.72751e-13	0.493843	0.365432	5.23623e-05	0.588169	0.913573	0.718763
166	Amdhd2	0	0	0	0	0	0	2	0	0	0	1	-1.34302	-0.956648	-1.75062	1.19294	-0.0863647	-2.28384	8.20573	-0.0942745	-0.885752	0.224847	0.27	0.18	0.24	0.23	0.2	0.27	0.23	0.26	0.2	0.21	0.679295	1	1	0.529502	1	0.371143	1.60136e-13	1	0.91362	1	0.179265	0.338745	0.0800116	0.232892	0.931177	0.0223811	2.22045e-16
167	Ammecr1l	0	0	0	-2	0	0	2	0	0	0	2	-0.308768	0.060001	-0.737659	-15.96	-1.91861	2.98124	3.54984	0.733329	0.627008	-1.28386	0.98	1	0.99	0.98	1.03	0.99	1.02	0.99	1.01	1.02	1	1	1	1.39949e-13	0.907436	0.102784	0.0174013	0.907436	1	0.596764	0.757498	0.952155	0.460722	0	0.0550334	0.00287086	0.00038546
168	Ammecr1l	0	0	0	-2	0	0	0	2	0	0	2	-1.64678	-0.0718526	-0.0711276	-4.16451	-0.633569	-1.02547	1.46318	34.9781	0.661246	-2.81488	0.79	0.67	0.79	0.68	0.78	0.82	0.72	0.77	0.73	0.75	0.602745	1	1	0.00208367	1.37078e-13	0.638527	0.674429	1.37078e-13	1	0.159711	0.0996039	0.942719	0.943296	3.12024e-05	0.526362	0.305143	0.143417
169	Amotl2	0	0	0	0	0	0	2	0	0	0	1	-0.495792	-0.113133	-0.229956	-2.59632	-1.61882	-0.0300445	3.94743	1.23203	0.754857	-1.67299	1.13	1.14	1.13	1.12	1.15	1.13	1.19	1.12	1.17	1.13	0.942059	1	1	0.182539	0.745729	1	0.00468051	0.745729	0.976019	0.544295	0.620041	0.909925	0.818126	0.0094229	0.105487	0.976032	7.89948e-05
170	Amotl2	0	0	0	0	-2	0	2	2	0	0	3	-0.234204	-0.118566	0.120408	-3.0727	-1.611	0.100319	7.95745	10.7275	0.68959	-1.44682	1.12	1.14	1.13	1.12	1.14	1.13	1.18	1.12	1.17	1.13	1	1	1	0.0670202	1.37078e-13	1	1.18958e-12	1.37078e-13	0.976019	0.596764	0.814827	0.905619	0.90416	0.00212134	0.107181	0.920091	1.77636e-15
171	Amotl2	0	0	0	0	-2	0	2	2	0	0	3	-1.76817	-0.0900639	0.0779954	-2.34914	-1.86232	-0.16874	5.79348	3.68306	0.85675	-1.58053	1.12	1.14	1.13	1.12	1.15	1.13	1.19	1.12	1.18	1.14	0.559088	1	1	0.287737	0.00926192	1	1.71265e-06	0.00926192	0.91362	0.596764	0.0770333	0.928236	0.937832	0.0188166	0.0625579	0.866001	6.89407e-09
172	Amotl2	0	0	0	0	0	0	2	0	0	0	1	-0.0126292	-0.431351	-0.0615074	-2.11282	-1.6098	0.134199	5.9662	0.828443	0.779173	-1.63684	1.12	1.14	1.13	1.11	1.14	1.13	1.19	1.12	1.17	1.13	1	1	1	0.410601	0.907436	1	4.16892e-07	0.907436	0.9426	0.596764	0.989924	0.666213	0.950955	0.0346162	0.107442	0.893245	2.42845e-09
173	Amotl2	0	0	0	0	0	0	2	0	0	0	1	0.904711	-0.191686	-0.234603	-3.1675	-1.11662	0.0724151	3.21023	1.0312	0.678064	-1.58832	1.14	1.14	1.15	1.12	1.16	1.13	1.19	1.13	1.18	1.14	0.763794	1	1	0.0556451	0.804231	1	0.0485684	0.804231	1	0.596764	0.365618	0.847988	0.814517	0.00153754	0.264155	0.942272	0.00132627
174	Amotl2	0	0	0	0	0	0	2	2	0	0	2	-0.745932	-0.260582	0.109045	-2.50232	-1.33073	-0.00821231	6.81573	10.8574	0.776748	-2.0449	1.13	1.13	1.14	1.12	1.14	1.13	1.19	1.12	1.17	1.13	0.82165	1	1	0.21801	1.37078e-13	1	2.76342e-09	1.37078e-13	0.976019	0.414261	0.455708	0.794414	0.913166	0.0123384	0.183279	0.993448	9.37872e-12
175	Amotl2	0	0	0	0	-2	0	2	2	0	0	3	0.308146	0.0818136	-0.179612	-2.87282	-2.10493	-0.23296	3.32105	17.3284	0.737687	-2.12208	1.15	1.14	1.15	1.14	1.16	1.14	1.2	1.14	1.19	1.15	1	1	1	0.0985768	1.37078e-13	1	0.0372017	1.37078e-13	0.976019	0.414261	0.757971	0.934795	0.857457	0.00406823	0.0352972	0.815792	0.00089681
176	Amotl2	0	0	0	-2	0	0	2	2	0	0	3	-0.933352	-0.188347	-0.24047	-4.29393	-1.43681	0.011392	6.51137	5.44595	0.818897	-2.41603	1.12	1.13	1.13	1.12	1.14	1.13	1.19	1.12	1.17	1.13	0.726434	1	1	0.00126013	6.13628e-06	1	2.08647e-08	6.13628e-06	0.91362	0.305265	0.350638	0.850605	0.809966	1.75539e-05	0.150773	0.990911	7.44671e-11
177	Amotl2	0	0	0	0	-2	0	2	2	0	0	3	-1.39047	-0.271354	0.0632582	-2.11224	-1.61249	0.0228749	5.77249	23.9163	1.0205	-2.02521	1.12	1.14	1.13	1.12	1.15	1.13	1.19	1.12	1.17	1.13	0.679295	1	1	0.410601	1.37078e-13	1	1.71265e-06	1.37078e-13	0.76765	0.414261	0.164385	0.786119	0.949561	0.0346662	0.106855	0.98175	7.811e-09
178	Ampd3	0	0	0	-2	0	2	2	0	0	0	3	-0.842913	0.355727	-1.3941	-83.2765	2.27505	4.47242	4.31881	0.58417	2.88858	-0.339766	0.26	0.49	0.26	0.52	0.28	0.29	0.48	0.32	0.57	0.25	0.792998	1	1	1.39949e-13	0.907436	0.000959401	0.00132349	0.907436	0.150842	0.90122	0.399277	0.722045	0.163289	0	0.022903	7.73376e-06	1.5687e-05
179	Amt	0	0	0	0	2	0	0	2	0	2	3	1.0836	-2.27056	0.620618	-0.147619	1.84282	-2.04118	0.885073	65.8563	-0.898002	5.99	0.04	0.08	0.03	0.08	0.05	0.02	0.08	0.05	0.05	0.08	0.679295	0.579982	1	1	1.37078e-13	0.458465	0.779244	1.37078e-13	0.91362	2.11788e-06	0.27854	0.0231736	0.534851	0.882644	0.0653557	0.0412329	0.376117
180	Amy2a3	0	0	0	-2	0	0	0	-2	-2	0	3	1.27703	-1.2088	-1.49588	-3.87663	0.375219	1.3155	2.3307	-9.92409	-46.4227	-0.564049	0.09	0.08	0.08	0.05	0.08	0.08	0.12	0.07	0.11	0.06	0.679295	1	1	0.00689481	1.37078e-13	0.638527	0.3089	1.37078e-13	2.35954e-13	0.860592	0.201593	0.226741	0.134684	0.000105915	0.707498	0.188341	0.019769
181	Anapc13	0	-2	0	-2	0	2	-2	0	0	-2	5	1.46396	-5.94179	0.620263	-4.74859	-0.527511	6.98309	-4.22705	0.234653	0.451275	-3.73303	1.23	1.19	1.22	1.16	1.17	1.22	1.19	1.21	1.18	1.16	0.666422	9.91198e-07	1	0.000183183	1	2.27416e-09	0.00190134	1	1	0.0199956	0.143206	2.81925e-09	0.535084	2.04841e-06	0.597838	2.88747e-12	2.36772e-05
182	Anapc2	0	0	0	2	0	0	0	0	0	0	1	0.450194	0.0773495	-0.0829969	7.78857	-0.334475	-1.75646	-2.53103	-0.924992	-2.35372	1.76352	1.21	1.21	1.23	1.23	1.21	1.2	1.19	1.23	1.17	1.22	1	1	1	4.03054e-12	0.837129	0.609904	0.223594	0.837129	0.377025	0.515405	0.652571	0.938346	0.933854	6.66134e-15	0.738021	0.0790105	0.0113729
183	Anapc4	-2	0	2	0	0	0	2	0	2	0	4	-4.59767	-0.632457	11.0211	-1.82431	-0.12505	0.842662	3.62832	1.06177	49.7906	-1.38254	1.32	1.35	1.32	1.33	1.36	1.33	1.39	1.31	1.37	1.34	0.000673987	1	9.23078e-13	0.529502	0.797617	0.766226	0.0174013	0.797617	2.35954e-13	0.596764	4.27248e-06	0.527088	0	0.0681048	0.900484	0.399417	0.000285272
184	Angel1	0	0	-2	0	0	0	0	0	0	0	1	-1.57783	0.450779	-4.32065	-1.08232	-0.501241	-1.91745	-0.0837537	-2.81215	-1.18817	-0.664694	0.73	0.68	0.73	0.9	0.78	0.73	0.67	0.73	0.88	0.77	0.628718	1	0.00570553	0.529502	0.0969948	0.504058	1	0.0969948	0.76765	0.838823	0.114605	0.652149	1.55567e-05	0.27911	0.616201	0.0551813	0.933252
185	Angpt1	0	2	0	2	0	0	0	0	0	0	2	-0.0600649	3.46797	-0.106994	3.43545	-1.04548	0.585119	0.684261	1.97373	2.33468	-1.96117	0.44	0.23	0.39	0.26	0.38	0.46	0.31	0.33	0.29	0.38	1	0.0361234	1	0.0245641	0.296388	0.890125	0.884413	0.296388	0.377025	0.444712	0.952104	0.000524401	0.914794	0.000591562	0.295802	0.558468	0.493811
186	Angptl4	0	0	0	-2	0	0	2	2	0	0	3	-0.785735	-0.774325	-0.449296	-5.43298	-0.0737958	-3.09598	9.93366	3.71543	-1.18981	0.958885	0.72	1.15	0.71	1.29	0.84	0.71	1.16	0.86	1.32	0.86	0.82165	1	1	7.30399e-06	0.00926192	0.0889599	1.57114e-13	0.00926192	0.76765	0.596764	0.432023	0.438739	0.653218	5.54203e-08	0.941173	0.00196164	0
187	Angptl6	0	0	0	0	0	0	2	0	0	0	1	0.172362	1.38344	-0.515825	-1.41665	-0.0803754	-0.971925	7.57152	1.08762	-0.777701	-0.448574	0.11	0.04	0.08	0.02	0.05	0.1	0.03	0.09	0.05	0.04	1	1	1	0.529502	0.797617	0.638527	1.23838e-11	0.797617	0.9426	0.883104	0.863153	0.166529	0.605977	0.156586	0.935939	0.331088	3.68594e-14
188	Ankh	0	0	0	2	0	0	0	0	2	0	2	2.28447	0.840647	2.06516	11.5499	-0.640138	-1.36814	-0.206428	0.616694	27.545	1.53046	0.45	0.4	0.45	0.45	0.43	0.4	0.39	0.43	0.41	0.45	0.359385	1	0.858701	1.39949e-13	0.907436	0.638527	1	0.907436	2.35954e-13	0.596764	0.0223437	0.400546	0.0389081	0	0.522083	0.171268	0.836457
189	Ankib1	0	0	0	-2	0	0	0	2	0	0	2	2.17714	0.89162	-0.586558	-5.42448	-0.527203	1.71843	1.99169	3.30625	0.689507	-2.13756	0.96	0.93	0.95	0.94	1	0.95	0.96	0.95	0.97	0.99	0.381785	1	1	7.88823e-06	0.0315077	0.609904	0.468264	0.0315077	0.976019	0.414261	0.0294702	0.372597	0.5575	5.8123e-08	0.598052	0.0857185	0.0464051
190	Ankle2	0	0	0	0	0	-2	2	-2	0	0	3	-1.15515	-1.36328	-1.63547	0.559527	0.331518	-3.69997	5.44106	-30.5628	0.781821	-2.13512	0.25	0.17	0.22	0.2	0.25	0.23	0.21	0.21	0.2	0.23	0.679295	1	1	0.88448	1.37078e-13	0.0179996	6.77852e-06	1.37078e-13	0.942599	0.414261	0.248028	0.172796	0.10195	0.575802	0.740253	0.000215627	5.2965e-08
191	Ankmy2	0	0	0	2	0	0	0	0	0	0	1	-1.4622	0.226965	0.409895	940.455	1.08132	-1.44382	-1.45918	-1.90686	-0.924779	2.65006	0.9	0.87	0.9	0.86	0.86	0.89	0.82	0.9	0.82	0.88	0.666422	1	1	1.39949e-13	0.296388	0.638527	0.674429	0.296388	0.826543	0.238638	0.143688	0.820451	0.681883	0	0.279554	0.148791	0.144515
192	Ankrd17	0	0	0	2	0	2	0	0	0	0	2	1.57788	-1.32801	2.5018	9.82383	-0.408228	5.10461	0.0552319	1.77467	2.58175	-0.303507	0.29	0.19	0.24	0.19	0.27	0.29	0.24	0.22	0.19	0.27	0.628718	1	0.599499	1.39949e-13	0.296388	7.29099e-05	1	0.296388	0.260182	0.90122	0.114593	0.184176	0.0123565	0	0.683106	3.31477e-07	0.955954
193	Ankrd17	0	0	0	0	0	2	0	0	0	0	1	0.379323	0.179646	-0.246672	-1.49462	-0.388145	3.53904	1.82818	-0.283559	2.84398	-1.11613	1.07	1.06	1.05	1.06	1.1	1.08	1.1	1.04	1.1	1.09	1	1	1	0.529502	1	0.0233653	0.529053	1	0.165694	0.596764	0.704448	0.85743	0.805162	0.135012	0.697909	0.000401587	0.0675227
194	Ankrd28	-2	0	0	0	0	0	2	2	0	0	3	-99.3424	-0.181449	-0.567831	-2.06536	-0.799231	0.141883	6.41602	18.7139	-0.279518	-2.29431	0.83	0.84	0.82	0.82	0.87	0.85	0.87	0.82	0.85	0.85	4.07576e-13	1	1	0.434287	1.37078e-13	1	4.21185e-08	1.37078e-13	1	0.349722	0	0.856015	0.57015	0.0388892	0.424157	0.887173	1.39882e-10
195	Ankrd37	-2	0	0	-2	0	0	0	0	0	0	2	-3.45112	-1.35381	-0.520243	-5.03274	1.43083	-1.16936	1.28767	1.63837	0.228818	1.16583	0.07	0.22	0.07	0.25	0.07	0.1	0.26	0.08	0.3	0.09	0.0351564	1	1	6.17568e-05	0.33832	0.638527	0.680742	0.33832	1	0.596764	0.000558275	0.175796	0.602894	4.83519e-07	0.15248	0.24226	0.197862
196	Ankrd39	0	0	0	2	0	0	0	2	0	0	2	3.13721	0.526933	1.05409	19.66	0.457559	0.758754	-1.16813	9.29821	-1.13128	1.05079	0.49	0.47	0.47	0.48	0.46	0.47	0.43	0.48	0.42	0.46	0.0751042	1	1	1.39949e-13	1.37078e-13	0.845359	0.680742	1.37078e-13	0.76765	0.596764	0.00170561	0.59824	0.291841	0	0.64727	0.448	0.242755
197	Ankrd54	0	-2	0	0	0	0	0	0	0	0	1	2.22749	-7.09005	1.06271	0.799944	-1.0738	0.945395	-0.642489	0.209929	1.73013	-1.77513	0.84	0.83	0.86	0.85	0.93	0.84	0.86	0.85	0.86	0.93	0.381785	8.23367e-10	1	0.742315	1	0.638527	0.884413	1	0.682354	0.506814	0.0259143	1.3407e-12	0.287911	0.423743	0.282913	0.344457	0.520556
198	Ankrd6	0	-2	0	0	0	0	0	0	0	0	1	-1.39944	-3.5798	-0.429689	-1.58835	0.0323891	0.704976	2.35109	-1.59987	0.28393	-0.0937462	0.92	0.94	0.91	0.88	0.91	0.93	0.96	0.92	0.95	0.91	0.679295	0.0337996	1	0.529502	0.401699	0.877301	0.284622	0.401699	1	1	0.16168	0.000343852	0.667422	0.112206	0.974162	0.480825	0.0187185
199	Ankrd9	0	0	0	-2	0	0	0	-2	0	0	2	-2.79617	0.076515	0.565222	-9.15352	-0.447751	-0.790755	0.148472	-4.41521	-2.89837	1.42269	0.43	0.33	0.43	0.39	0.45	0.45	0.34	0.4	0.38	0.46	0.171375	1	1	1.39949e-13	0.000829103	0.845359	1	0.000829103	0.150842	0.596764	0.00517123	0.939009	0.571923	0	0.654333	0.429087	0.88197
200	Anks1b	0	0	0	2	0	0	0	0	0	0	1	0.191719	-0.974374	2.43607	4.48374	-0.102233	1.77127	0.727615	1.64737	0.97896	-1.51597	0.21	0.08	0.19	0.12	0.21	0.23	0.15	0.15	0.12	0.19	1	1	0.599499	0.000655398	0.33832	0.59777	0.825206	0.33832	0.76765	0.596764	0.847962	0.329871	0.0148479	7.33468e-06	0.918572	0.0765156	0.466849
201	Anks3	2	0	0	0	0	0	0	0	0	0	1	5.19274	-1.96884	1.55385	-0.953435	0.11177	3.03828	-0.652447	0.981682	0.144378	-1.36651	1.16	1.2	1.18	1.23	1.23	1.18	1.24	1.17	1.25	1.21	4.38215e-05	0.826001	1	0.529502	0.804231	0.0890627	0.884413	0.804231	1	0.596764	2.07216e-07	0.048971	0.12022	0.34037	0.911005	0.00237933	0.514113
202	Anks6	2	0	0	0	0	0	0	0	-2	0	2	5.43769	-1.02326	1.23997	-2.68656	-0.142126	0.658531	0.755849	-0.168273	-3.84852	-1.62956	0.35	0.34	0.36	0.38	0.48	0.32	0.4	0.35	0.43	0.45	1.96468e-05	1	1	0.154466	1	0.877301	0.825206	1	0.0103835	0.596764	5.3977e-08	0.306185	0.214986	0.00721916	0.88698	0.510197	0.44974
203	Ano10	-2	0	0	0	0	-2	2	0	0	0	3	-5.33084	2.33647	-0.275055	-2.25677	-0.143431	-3.88233	5.29251	-2.14799	-1.73644	-1.17518	1.56	1.57	1.56	1.58	1.54	1.57	1.58	1.56	1.6	1.54	2.85811e-05	0.569052	1	0.314068	0.296388	0.00875176	2.26729e-05	0.296388	0.680215	0.596764	9.77601e-08	0.019467	0.783274	0.0240226	0.885949	0.000103461	1.20646e-07
204	Ano4	0	2	-2	0	0	0	2	0	0	0	3	1.44804	10.6975	-32.1658	-1.97457	1.6578	0.422813	18.5827	-1.0424	-2.51261	-2.17325	0.2	0.17	0.23	0.17	0.18	0.19	0.17	0.23	0.17	0.17	0.666422	2.59182e-13	9.23078e-13	0.498701	0.804231	0.929334	1.57114e-13	0.804231	0.323587	0.379654	0.147606	0	0	0.048317	0.0973585	0.672432	0
205	Anp32a	-2	0	0	0	0	0	0	0	2	0	2	-7.2521	-2.65172	1.10536	3.05501	-1.05262	-1.49974	-0.720712	0.475902	4.80832	-0.601772	0.49	0.58	0.48	0.45	0.57	0.49	0.64	0.45	0.52	0.6	4.33406e-10	0.283212	1	0.0670202	1	0.638527	0.825206	1	0.000202308	0.860592	4.10338e-13	0.00800819	0.269004	0.00225052	0.292516	0.133681	0.471087
206	Anp32e	0	0	0	2	0	0	0	0	0	0	1	-1.44162	1.18377	-1.9142	38.9465	-1.40062	0.125791	1.60728	2.6658	1.24207	-1.74495	0.28	0.22	0.24	0.18	0.25	0.3	0.27	0.24	0.21	0.23	0.666422	1	1	1.39949e-13	0.146642	1	0.612307	0.146642	0.76765	0.544295	0.149409	0.236503	0.0555948	0	0.161328	0.899897	0.107994
207	Anxa1	0	0	0	-2	0	0	0	0	0	0	1	-0.240312	1.22122	-1.29176	-16.9751	1.70288	2.32249	-0.363792	-2.30505	-0.637265	0.262819	0.14	0.41	0.16	0.2	0.16	0.16	0.28	0.19	0.25	0.12	1	1	1	1.39949e-13	0.245786	0.371143	0.91044	0.245786	1	0.90122	0.810088	0.222002	0.196439	0	0.0885897	0.0202067	0.716013
208	Anxa1	0	0	0	0	0	2	0	0	0	0	1	-0.301497	1.16887	-1.59478	-3.00234	2.61566	3.55928	-0.482281	-2.1014	0.161363	-0.198014	0.13	0.4	0.14	0.18	0.15	0.17	0.25	0.18	0.22	0.11	1	1	1	0.0728701	0.296388	0.0233653	0.91044	0.296388	1	1	0.763036	0.242456	0.11076	0.00267909	0.00890551	0.000371871	0.629606
209	Anxa1	0	0	0	-2	0	0	0	-2	0	0	2	-0.473478	1.69234	-1.38567	-32.1993	1.49487	1.61103	-0.475184	-8.36476	-0.335105	-0.102459	0.14	0.4	0.15	0.19	0.16	0.17	0.25	0.18	0.25	0.13	1	1	1	1.39949e-13	1.37078e-13	0.638527	0.91044	1.37078e-13	1	1	0.635872	0.0905816	0.165849	0	0.134949	0.107173	0.634656
210	Anxa1	0	0	0	-2	0	0	0	0	0	0	1	-0.628107	1.33985	-1.77974	-14.6684	1.62291	1.91984	-0.417597	-2.8688	0.0810624	-1.38204	0.12	0.41	0.15	0.18	0.16	0.17	0.27	0.19	0.24	0.13	0.901673	1	1	1.39949e-13	0.0895392	0.504058	0.91044	0.0895392	1	0.596764	0.529934	0.180294	0.0751192	0	0.104609	0.0548783	0.676242
211	Anxa1	0	0	0	-2	2	0	0	-2	0	0	3	-1.3155	1.04476	-2.24073	-11.7623	2.76361	1.48194	-0.603479	-3.24912	-0.188134	-1.92238	0.15	0.41	0.16	0.19	0.17	0.18	0.27	0.2	0.25	0.12	0.679295	1	0.705107	1.39949e-13	0.0369758	0.638527	0.886898	0.0369758	1	0.444712	0.18834	0.296133	0.0250433	0	0.0057166	0.138355	0.54619
212	Anxa1	0	0	0	-2	0	0	0	-2	0	0	2	-0.738447	0.847749	-1.2758	-53.8007	1.28011	0.528041	-0.820551	-3.23933	-0.413917	-0.678716	0.13	0.4	0.13	0.17	0.15	0.15	0.25	0.16	0.23	0.11	0.836071	1	1	1.39949e-13	0.0369758	0.890125	0.80905	0.0369758	1	0.829483	0.460243	0.396578	0.202028	0	0.200507	0.597471	0.411902
213	Anxa1	0	0	0	-2	2	0	0	-2	0	0	3	-0.260766	3.19976	-1.82912	-4.78367	3.22866	2.90622	0.102168	-3.71946	-0.258147	-1.68801	0.16	0.4	0.17	0.22	0.18	0.2	0.26	0.21	0.27	0.14	1	0.0934019	1	0.000183183	0.00926192	0.121682	1	0.00926192	1	0.544295	0.794273	0.00137544	0.0673817	1.72123e-06	0.00124371	0.00365828	0.918623
214	Anxa1	0	0	0	-2	0	0	0	-2	-2	0	3	0.360805	1.16755	-2.41114	-11.7633	1.35093	2.57288	-0.571738	-5.38081	-6.36365	-1.1401	0.11	0.39	0.13	0.18	0.15	0.14	0.25	0.16	0.23	0.11	1	1	0.625137	1.39949e-13	1.16679e-05	0.239477	0.886898	1.16679e-05	5.73105e-08	0.596764	0.718245	0.242988	0.0159026	0	0.176718	0.0100856	0.567499
215	Anxa1	0	0	0	-2	0	0	0	0	0	0	1	-0.643602	0.997027	-1.91846	-6.19587	2.90607	0.602357	-0.591487	-2.60603	-0.261889	-0.580185	0.12	0.4	0.12	0.17	0.14	0.15	0.25	0.17	0.23	0.1	0.901673	1	1	1.3536e-07	0.159459	0.877301	0.886898	0.159459	1	0.860592	0.519834	0.318751	0.0550526	5.79648e-10	0.00366002	0.546936	0.554194
216	Ap1ar	0	0	0	-2	0	0	2	0	0	0	2	0.626435	1.47433	-0.752915	-5.84055	0.412886	0.424727	3.20154	-0.279693	0.642285	-0.416707	1.1	1.02	1.1	1.03	1.09	1.1	1.05	1.1	1.06	1.08	0.901673	1	1	1.00878e-06	1	0.929334	0.0485684	1	1	0.883104	0.53103	0.140393	0.451501	5.20292e-09	0.67969	0.671036	0.00136695
217	Ap1s1	0	0	0	0	0	-2	0	0	0	0	1	-0.00682478	-0.669355	-0.207876	1.25898	0.959434	-8.31307	-0.641634	-2.48134	1.06218	3.03473	0.51	0.44	0.5	0.45	0.47	0.49	0.46	0.51	0.42	0.5	1	1	1	0.529502	0.182548	3.70444e-13	0.884413	0.182548	0.76765	0.107951	0.994555	0.503269	0.835326	0.208037	0.33734	0	0.521111
218	Ap1s2	0	-2	0	-2	0	0	0	0	0	0	2	0.910607	-28.0283	0.449	-3.92684	2.86368	2.62327	0.217171	0.0534527	1.2194	3.2267	1.11	1.07	1.1	1.04	1.06	1.13	1.08	1.1	1.08	1.07	0.749819	2.59182e-13	1	0.00552887	1	0.239477	1	1	0.76765	0.065795	0.362502	0	0.653432	8.60706e-05	0.00418755	0.00870891	0.828075
219	Ap2b1	0	0	0	2	0	-2	-2	0	2	0	4	-2.61772	-3.15234	1.13038	3.17572	-0.123369	-4.98367	-6.58394	-0.55855	14.6342	3.33728	0.99	0.93	0.97	0.91	0.94	0.97	0.95	0.94	0.93	0.96	0.242695	0.105121	1	0.0476459	0.922034	0.00013303	1.46913e-08	0.922034	2.35954e-13	0.065795	0.00885186	0.00161966	0.258318	0.00149463	0.901815	6.239e-07	4.58129e-11
220	Ap3m2	0	0	0	0	0	0	0	-2	0	0	1	-1.28995	1.14774	-0.97049	-0.48028	1.11972	-2.65436	0.384899	-6.85968	-1.13372	1.56436	0.47	0.42	0.45	0.43	0.44	0.45	0.43	0.45	0.41	0.45	0.679295	1	1	0.912146	2.06806e-09	0.20854	0.91044	2.06806e-09	0.76765	0.596764	0.197069	0.251075	0.331802	0.631028	0.262833	0.00794602	0.700312
221	Ap3s2	0	0	0	2	0	-2	0	-2	0	0	3	-0.989337	-1.09992	0.841087	12.1625	0.218862	-3.33216	0.532122	-6.78157	0.427986	2.07763	0.51	0.45	0.5	0.49	0.44	0.51	0.49	0.49	0.47	0.46	0.679295	1	1	1.39949e-13	3.13443e-09	0.046776	0.886898	3.13443e-09	1	0.414261	0.322498	0.271369	0.400299	0	0.826758	0.000861732	0.594641
222	Ap4b1	0	0	0	-2	0	0	2	-2	-2	0	4	-1.2441	-1.324	-0.517184	-12.6778	-0.247311	-0.168109	6.61208	-5.62711	-4.82946	3.10355	0.07	0.1	0.07	0.11	0.08	0.07	0.12	0.08	0.1	0.1	0.679295	1	1	1.39949e-13	2.63969e-06	1	1.33631e-08	2.63969e-06	0.000198963	0.0930855	0.213463	0.185502	0.605027	0	0.804668	0.866498	3.78957e-11
223	Ap5b1	2	0	0	0	-2	0	0	2	0	0	3	6.99048	0.06759	1.69864	1.51101	-2.64317	0.199975	-1.05094	15.4783	-0.185076	-0.110271	0.46	0.39	0.42	0.39	0.45	0.43	0.38	0.39	0.35	0.48	2.24278e-09	1	1	0.529502	1.37078e-13	1	0.680742	1.37078e-13	1	1	2.73936e-12	0.946112	0.0893869	0.130786	0.00821346	0.8415	0.293285
224	Ap5z1	0	0	0	0	2	0	0	2	0	-2	3	0.399404	-3.23432	1.97945	-1.17899	1.50772	1.34897	-0.357164	3.40327	-1.40297	-3.67062	0.58	0.65	0.61	0.69	0.65	0.6	0.66	0.62	0.69	0.63	1	0.0820696	0.943056	0.529502	0.0224114	0.638527	0.91044	0.0224114	0.76765	0.0261382	0.689596	0.00121931	0.0477653	0.238402	0.131627	0.177347	0.720969
225	Apba3	0	0	0	0	0	0	0	2	-2	0	2	1.01852	-1.27404	0.97771	0.0759156	-0.549695	0.584298	-0.535575	3.84389	-3.8515	-1.22465	0.97	1.05	0.97	1.09	1.1	0.97	1.04	0.98	1.05	1.09	0.679295	1	1	1	0.0056316	0.890125	0.886898	0.0056316	0.0103835	0.596764	0.308433	0.202649	0.328218	0.939486	0.582528	0.55902	0.592253
226	Apba3	2	0	0	0	0	0	0	2	0	0	2	3.89533	-3.2084	1.05282	0.263764	-0.0336715	0.979851	-0.56069	5.21355	-3.06127	-1.06255	0.97	1.05	0.96	1.08	1.09	0.96	1.04	0.97	1.04	1.08	0.00870694	0.0934019	1	0.947365	2.18306e-05	0.638527	0.886898	2.18306e-05	0.113552	0.596764	9.80658e-05	0.00133475	0.292425	0.791962	0.973139	0.32716	0.575009
227	Apba3	2	-2	0	0	0	0	0	0	0	0	2	8.35577	-16.3608	0.156076	-1.86909	-1.42976	1.58892	-0.607213	2.41039	-2.96905	0.491963	0.43	0.52	0.43	0.55	0.54	0.43	0.53	0.44	0.52	0.55	4.07576e-13	2.59182e-13	1	0.521537	0.222827	0.638527	0.886898	0.222827	0.142487	0.860592	0	0	0.875973	0.0616104	0.152786	0.112078	0.54371
228	Apbb1	0	0	0	2	0	0	0	-2	0	2	3	1.17891	-0.739218	0.448441	4.42663	-0.239791	-2.22111	2.83311	-17.3049	1.32213	4.02287	1.07	0.98	1.05	1.02	1.01	1.03	1.02	1.04	0.99	1.05	0.679295	1	1	0.000655398	1.37078e-13	0.377537	0.111529	1.37078e-13	0.76765	0.00600161	0.238432	0.459774	0.653835	9.5718e-06	0.810492	0.0263435	0.00460974
229	Apeh	0	-2	0	2	0	-2	0	0	0	0	3	-0.620609	-7.35624	-0.163883	5.53863	0.509547	-4.37277	0.640517	-2.21151	-2.39071	1.85024	0.65	0.68	0.64	0.72	0.64	0.63	0.69	0.64	0.65	0.65	0.942059	1.15307e-10	1	5.18408e-06	0.269699	0.00166833	0.884413	0.269699	0.359294	0.490957	0.534857	1.89182e-13	0.869823	3.04845e-08	0.610369	1.22681e-05	0.521837
230	Apex1	0	0	0	-2	0	0	2	0	0	0	2	-0.35289	-2.37519	-1.85588	-4.24254	-1.83477	0.33094	5.33351	2.18488	-0.382876	-1.13366	1.47	1.4	1.47	1.4	1.49	1.47	1.43	1.46	1.41	1.49	1	0.493072	1	0.0016805	0.296388	0.972729	1.44666e-05	0.296388	1	0.596764	0.724171	0.0175399	0.0634703	2.21002e-05	0.0665398	0.74069	9.63329e-08
231	Aph1b	0	0	0	-2	0	0	0	-2	0	0	2	-1.88956	0.26252	-0.75275	-12.2778	0.474247	-2.32746	1.28056	-42.0551	-0.276968	-0.975561	1.56	1.56	1.53	1.56	1.56	1.56	1.58	1.52	1.6	1.54	0.495009	1	1	1.39949e-13	1.37078e-13	0.371143	0.680742	1.37078e-13	1	0.596764	0.0588173	0.79292	0.4516	0	0.635324	0.0199407	0.200349
232	Aph1b	-2	0	0	-2	0	0	0	0	0	0	2	-6.67937	0.172294	-0.802089	-129.542	0.711235	-1.9304	1.84692	-0.687935	0.00689588	-1.53594	1.51	1.53	1.49	1.53	1.53	1.53	1.56	1.49	1.57	1.52	1.17209e-08	1	1	1.39949e-13	0.907436	0.504058	0.529053	0.907436	1	0.596764	2.39977e-11	0.863206	0.422501	0	0.476939	0.0535576	0.0647589
233	Aph1b	0	0	0	0	0	0	0	-2	-2	0	2	-1.23675	0.00814106	0.091312	2.02833	0.853025	-1.54787	0.345103	-8.8998	-6.18999	1.06261	0.86	0.85	0.82	0.86	0.83	0.84	0.86	0.81	0.82	0.83	0.679295	1	1	0.434287	1.37078e-13	0.638527	0.91044	1.37078e-13	1.92297e-07	0.596764	0.216179	0.993504	0.927245	0.0425264	0.393646	0.121654	0.730017
234	Api5	0	0	0	0	0	0	0	2	0	-2	2	0.500344	0.776251	-0.553296	-0.73607	-1.31361	1.05043	2.32859	11.0088	1.7484	-3.89384	1.2	1.13	1.19	1.14	1.19	1.2	1.17	1.18	1.19	1.19	0.942059	1	1	0.752333	1.37078e-13	0.638527	0.3089	1.37078e-13	0.680215	0.0126657	0.616833	0.437601	0.580061	0.461688	0.188976	0.29352	0.0198808
235	Apip	0	0	0	0	0	0	2	0	0	0	1	1.49741	-0.446208	0.588593	-1.53062	1.31301	3.27461	6.4439	1.91732	0.518395	0.626995	0.34	0.34	0.36	0.34	0.33	0.35	0.36	0.35	0.37	0.33	0.666422	1	1	0.529502	0.296388	0.0531255	2.76819e-08	0.296388	1	0.860592	0.134286	0.655447	0.556135	0.125864	0.189179	0.00105808	1.16443e-10
236	Aplp1	0	0	0	0	0	-2	0	-2	0	0	2	2.42017	2.9201	0.360758	2.23013	1.0834	-7.65704	-0.812802	-3.77158	-1.46865	1.53978	1.41	1.4	1.43	1.4	1.39	1.39	1.34	1.42	1.32	1.42	0.347083	0.177518	1	0.328202	0.00661305	1.54352e-11	0.80905	0.00661305	0.76765	0.596764	0.0155132	0.00349921	0.71828	0.0257391	0.278631	1.90958e-14	0.416331
237	Aplp1	0	0	0	0	0	-2	0	0	0	0	1	3.20728	1.68626	0.431942	2.00295	0.987661	-12.7701	-0.920607	-0.451226	-1.34471	1.50383	1.41	1.39	1.42	1.39	1.38	1.38	1.34	1.42	1.31	1.42	0.0611893	1	1	0.474145	1	3.70444e-13	0.719932	1	0.76765	0.596764	0.00133999	0.0917465	0.665784	0.045183	0.323319	0	0.357256
238	Aplp1	0	0	0	0	0	-2	0	0	0	0	1	0.710628	1.90669	0.370364	2.61231	-0.607504	-6.74681	-0.850816	-0.680345	-1.55519	1.83829	1.4	1.39	1.41	1.39	1.35	1.38	1.33	1.41	1.31	1.41	0.837472	0.908347	1	0.182539	0.907436	1.04412e-08	0.796965	0.907436	0.76765	0.490957	0.477315	0.0565612	0.711112	0.00899329	0.543517	1.51126e-11	0.394871
239	Aplp1	2	0	0	0	0	-2	0	0	0	0	2	3.72702	2.44429	0.479101	1.46473	1.16124	-12.3625	-0.944706	-0.428753	-1.46685	1.61937	1.41	1.39	1.43	1.4	1.38	1.38	1.34	1.42	1.31	1.42	0.0134716	0.474286	1	0.529502	1	3.70444e-13	0.680742	1	0.76765	0.596764	0.000193754	0.0145136	0.631867	0.142995	0.245546	0	0.344809
240	Aplp1	2	2	0	0	0	0	0	2	0	0	3	4.56961	9.15804	0.47859	2.56844	1.27315	-1.8966	-0.890541	4.67813	-1.56804	1.62491	1.41	1.4	1.42	1.4	1.38	1.37	1.34	1.42	1.32	1.42	0.000837251	2.59182e-13	1	0.182992	0.000217346	0.504058	0.779244	0.000217346	0.76765	0.596764	4.88638e-06	0	0.63223	0.0102158	0.202966	0.0578807	0.373176
241	Aplp1	0	2	0	2	0	0	0	0	0	0	2	3.20468	4.63801	0.387312	3.29756	1.56027	-1.95969	-0.72182	-0.243904	-1.67655	1.68545	1.41	1.39	1.43	1.4	1.38	1.37	1.33	1.42	1.31	1.42	0.0611893	0.000590531	1	0.0414246	1	0.480081	0.825206	1	0.766165	0.544295	0.00135214	3.51778e-06	0.698525	0.000975285	0.118697	0.0500315	0.470405
242	Aplp1	0	0	0	0	0	-2	0	0	0	0	1	1.7555	2.11674	0.539233	1.73931	0.97846	-6.18631	-0.546795	0.0910411	-1.5967	1.44624	1.4	1.38	1.42	1.39	1.38	1.37	1.33	1.41	1.31	1.41	0.559088	0.757324	1	0.529502	1	2.08411e-07	0.886898	1	0.766165	0.596764	0.0791739	0.0342819	0.589726	0.0819807	0.327847	6.15869e-10	0.584519
243	Aplp1	0	2	0	0	0	-2	0	-2	0	0	3	2.64007	3.42087	0.478499	1.4525	1.377	-8.91493	-0.975363	-3.90782	-1.5808	1.47833	1.41	1.39	1.43	1.39	1.38	1.38	1.33	1.42	1.31	1.42	0.228674	0.0473476	1	0.529502	0.00374229	3.70444e-13	0.680742	0.00374229	0.766165	0.596764	0.00828888	0.000624209	0.632295	0.146361	0.168511	0	0.32938
244	Aplp1	0	0	0	0	0	-2	0	0	0	0	1	0.432984	3.38325	0.510182	2.28753	1.15382	-23.5615	-0.834564	0.41044	-1.36765	1.54252	1.41	1.39	1.42	1.4	1.39	1.39	1.33	1.42	1.31	1.42	1	0.0590299	1	0.314068	1	3.70444e-13	0.796965	1	0.76765	0.596764	0.665027	0.000716335	0.609924	0.0221651	0.248573	0	0.403963
245	Aplp2	0	2	0	0	0	0	0	0	0	0	1	1.60261	3.43799	0.511944	0.785737	-1.25595	-0.363982	-2.45462	1.38035	-0.789894	1.2882	1.55	1.59	1.54	1.59	1.55	1.53	1.5	1.54	1.52	1.58	0.628718	0.0473476	1	0.742315	0.710802	0.972729	0.236832	0.710802	0.929491	0.596764	0.109022	0.00058606	0.60869	0.432021	0.209135	0.715871	0.0141034
246	Apoc4	0	0	0	2	-2	0	0	2	0	0	3	2.30378	-0.0552609	0.137731	32.6611	-1.64024	0.836296	-1.77436	56.7711	-1.66773	-1.27454	0.54	0.54	0.52	0.49	0.5	0.5	0.51	0.49	0.44	0.5	0.347083	1	1	1.39949e-13	1.37078e-13	0.766226	0.531164	1.37078e-13	0.766165	0.596764	0.0212351	0.955931	0.890453	0	0.100956	0.402988	0.0760036
247	Apoe	0	0	0	0	0	0	2	0	-2	0	2	-1.73049	0.100865	-1.75203	-0.731864	-0.389268	-2.20273	3.68869	-2.21029	-7.52765	0.846396	2.28	2.32	2.29	2.39	2.27	2.27	2.32	2.3	2.38	2.28	0.559565	1	1	0.752333	0.269699	0.377537	0.0107945	0.269699	4.04227e-11	0.805752	0.0835434	0.919658	0.079769	0.464252	0.697078	0.0276135	0.000225413
248	Apoe	0	0	0	0	0	0	0	0	-2	0	1	-2.03191	0.153656	-1.6703	-1.44317	3.45468	-1.57557	0.949823	-2.2663	-53.6135	1.55503	2.28	2.32	2.28	2.38	2.26	2.27	2.33	2.29	2.38	2.27	0.449877	1	1	0.529502	0.269699	0.638527	0.680742	0.269699	2.35954e-13	0.596764	0.0421624	0.877881	0.0948601	0.148974	0.000550955	0.115124	0.342202
249	Apoe	0	0	0	0	0	0	0	0	-2	0	1	-1.59298	0.34983	-1.57726	-1.48054	2.57655	-1.71511	2.2368	-1.53821	-42.2195	1.05498	2.29	2.33	2.29	2.4	2.27	2.28	2.34	2.31	2.4	2.29	0.628718	1	1	0.529502	0.513199	0.609904	0.342424	0.513199	2.35954e-13	0.596764	0.111165	0.726466	0.114736	0.138728	0.00997909	0.0863244	0.0252996
250	App	0	2	0	0	0	0	0	0	-2	0	2	0.56508	15.4801	-0.620496	-3.05466	2.33084	2.60611	2.55808	0.703268	-6.9613	-0.353977	1.88	1.84	1.88	1.85	1.87	1.88	1.85	1.87	1.87	1.85	0.942059	2.59182e-13	1	0.0670202	0.907436	0.239477	0.223594	0.907436	2.24201e-09	0.90122	0.572019	0	0.534931	0.00225318	0.0197617	0.00915779	0.0105253
251	Appbp2	0	0	-2	0	0	0	0	-2	0	0	2	-1.03494	-0.682874	-4.28736	1.70151	-0.84691	0.33599	2.21623	-13.0646	0.882104	-1.22427	0.23	0.11	0.23	0.18	0.22	0.25	0.2	0.21	0.2	0.22	0.679295	1	0.00570553	0.529502	1.37078e-13	0.972729	0.342424	1.37078e-13	0.91362	0.596764	0.300696	0.494687	1.80811e-05	0.0888465	0.397045	0.736878	0.0266758
252	Aqp1	2	0	0	0	0	0	0	0	0	-2	2	14.377	-1.41968	0.907671	1.31262	-0.9112	1.98625	-1.60858	2.97671	0.0541975	-4.90463	0.34	0.34	0.34	0.29	0.39	0.35	0.33	0.32	0.27	0.37	4.07576e-13	1	1	0.529502	0.0830153	0.458465	0.612307	0.0830153	1	0.000282184	0	0.1557	0.364052	0.189312	0.36219	0.0470054	0.107708
253	Aqp1	2	0	0	0	0	0	0	2	0	0	2	3.7868	-2.67762	0.867869	1.48943	-0.920844	2.55689	-1.81956	3.77393	0.0192998	-2.96666	0.37	0.33	0.33	0.31	0.39	0.36	0.33	0.32	0.27	0.37	0.0110425	0.268858	1	0.529502	0.00661305	0.248144	0.529053	0.00661305	1	0.133871	0.000152599	0.00741477	0.385466	0.136374	0.357132	0.0105611	0.0688261
254	Aqp1	2	0	0	0	0	2	0	0	0	0	2	6.68317	-1.1985	0.56106	2.45282	-0.875188	4.83202	-1.73746	-0.642026	0.0632156	-3.37232	0.35	0.32	0.33	0.29	0.37	0.35	0.32	0.31	0.25	0.35	1.10127e-08	1	1	0.252173	0.907436	0.000260906	0.531164	0.907436	1	0.0507119	2.33833e-11	0.230721	0.574757	0.014174	0.381472	1.35154e-06	0.0823062
255	Aqp1	0	-2	0	0	0	2	0	0	0	0	2	3.12499	-9.75795	0.711526	1.34064	-0.97321	4.44425	-2.09214	-2.15886	-0.201985	-3.19704	0.35	0.33	0.34	0.3	0.38	0.35	0.33	0.31	0.27	0.36	0.0751042	2.59182e-13	1	0.529502	0.296388	0.000959401	0.407826	0.296388	1	0.0797317	0.00177812	0	0.476759	0.180038	0.330449	8.81989e-06	0.0364264
256	Aqp1	2	0	0	0	0	2	0	0	0	-2	3	21.3045	-1.39367	0.658292	1.1434	-0.959211	5.33648	-0.990137	2.56054	0.120183	-3.55586	0.38	0.32	0.34	0.3	0.39	0.37	0.33	0.32	0.28	0.36	4.07576e-13	1	1	0.529502	0.169617	2.40852e-05	0.680742	0.169617	1	0.0333207	0	0.163416	0.510351	0.252874	0.337452	9.4767e-08	0.322107
257	Aqp1	2	0	0	0	0	0	-2	2	0	0	3	4.3853	-0.974686	1.13333	1.44423	-1.16472	2.91173	-3.33822	4.61124	-0.156254	-3.04669	0.36	0.32	0.33	0.29	0.37	0.35	0.33	0.32	0.25	0.37	0.00172595	1	1	0.529502	0.000342806	0.121682	0.0301226	0.000342806	1	0.107951	1.15825e-05	0.329716	0.257075	0.148675	0.244133	0.00359429	0.000843182
258	Aqp1	2	0	0	0	0	0	0	2	0	0	2	6.13012	-1.06257	0.878488	0.983025	-1.02649	2.98822	-0.772404	4.8339	0.0168697	-3.26934	0.37	0.34	0.35	0.3	0.4	0.37	0.34	0.34	0.28	0.38	4.63517e-07	1	1	0.529502	0.000171352	0.0967479	0.825206	0.000171352	1	0.065795	8.78112e-10	0.287976	0.379679	0.325595	0.30466	0.00280609	0.439875
259	Aqp1	0	-2	0	0	0	0	0	0	0	-2	2	2.80017	-7.05512	1.1593	1.19738	-0.959482	2.60211	-2.29782	3.12553	-0.0748267	-3.61841	0.36	0.32	0.33	0.28	0.37	0.35	0.33	0.31	0.25	0.35	0.171375	1.34775e-09	1	0.529502	0.0504839	0.239477	0.3089	0.0504839	1	0.0280428	0.00510758	1.72462e-12	0.246333	0.231159	0.337316	0.0092653	0.021572
260	Aqp1	2	0	0	0	0	0	-2	0	0	0	2	6.58379	-1.25451	1.17942	1.30804	-1.08713	1.57844	-3.71786	0.270555	-0.00496609	-2.47392	0.36	0.32	0.34	0.29	0.37	0.36	0.32	0.31	0.25	0.36	3.32265e-08	1	1	0.529502	1	0.638527	0.0107367	1	1	0.305265	4.58606e-11	0.209658	0.238233	0.19086	0.276981	0.114465	0.00020092
261	Aqp1	2	0	0	0	0	2	0	0	0	0	2	7.08607	-3.02096	0.596375	1.93025	-0.997375	8.48192	-2.37686	0.181183	-0.0260822	-2.83059	0.36	0.32	0.33	0.29	0.37	0.35	0.32	0.31	0.26	0.35	1.53659e-09	0.145343	1	0.505893	1	3.70444e-13	0.264818	1	1	0.154752	1.37979e-12	0.00251972	0.550925	0.0535765	0.318582	0	0.0174607
262	Aqr	0	-2	0	0	-2	-2	-2	2	0	0	5	-2.30146	-6.98228	0.284963	-0.90853	-1.70752	-20.0245	-3.69605	5.52284	0.651376	0.376929	1.02	1	1.02	0.99	1.03	1.01	1.01	1.02	1	1.04	0.347083	1.6034e-09	1	0.547196	4.87671e-06	3.70444e-13	0.0107945	4.87671e-06	1	0.90122	0.0213658	2.90412e-12	0.775673	0.363598	0.0877252	0	0.000218982
263	Arap2	0	0	0	0	0	0	0	-2	0	0	1	-2.77309	-2.02994	-1.37383	-0.248334	-0.335298	1.68988	0.515714	-64.9504	-0.742541	0.664939	0.52	0.63	0.52	0.71	0.53	0.55	0.64	0.55	0.71	0.53	0.171375	0.789693	1	1	1.37078e-13	0.610666	0.886898	1.37078e-13	0.976019	0.838823	0.0055527	0.0423622	0.169495	0.803876	0.7374	0.0910517	0.606054
264	Arf1	0	0	0	2	0	0	0	-2	0	0	2	-1.7391	-1.49888	0.0503223	4.99862	1.07014	-2.10543	1.53247	-4.35502	-0.0849072	2.18265	1.31	1.3	1.28	1.34	1.27	1.3	1.3	1.29	1.3	1.29	0.559565	1	1	6.85869e-05	0.00114319	0.452701	0.666937	0.00114319	1	0.379654	0.0820168	0.133906	0.959866	5.77413e-07	0.284557	0.0352539	0.125406
265	Arfgap1	0	0	0	-2	0	0	2	0	0	0	2	-0.349871	-0.924156	-0.886808	-9.54517	0.335323	-1.44942	6.5172	-0.034913	-0.336745	-0.607624	0.99	1.07	0.99	1.11	1.05	0.98	1.1	1	1.13	1.04	1	1	1	1.39949e-13	1	0.638527	2.08647e-08	1	1	0.860592	0.726435	0.355405	0.375182	0	0.737382	0.147219	7.163e-11
266	Arfgap3	0	0	0	-2	0	0	2	2	0	0	3	0.793038	-0.143674	-0.0713659	-9.46244	-0.973306	0.724767	4.24918	10.0649	-0.223273	-1.73282	0.49	0.54	0.45	0.56	0.53	0.49	0.55	0.48	0.6	0.53	0.82165	1	1	1.39949e-13	1.37078e-13	0.877301	0.00178518	1.37078e-13	1	0.544295	0.427756	0.885758	0.943107	0	0.330401	0.468595	2.14556e-05
267	Arfip2	0	0	0	-2	0	0	0	0	0	0	1	0.763801	-0.579472	-0.196027	-84.5114	2.109	0.195341	0.573014	1.84606	-1.61936	-1.88061	0.99	1.08	1.01	1.09	1.06	0.99	1.07	1.01	1.1	1.03	0.82165	1	1	1.39949e-13	0.296388	1	0.886898	0.296388	0.766165	0.451656	0.444986	0.562271	0.844589	0	0.0349444	0.845126	0.566635
268	Arfrp1	0	0	0	0	0	0	2	0	0	0	1	2.02716	-1.49432	0.628078	-2.00758	0.408551	1.69963	9.74562	0.559013	-0.573158	0.370587	0.91	0.97	0.9	0.95	0.96	0.91	1.01	0.9	0.98	0.96	0.450308	1	1	0.455353	0.922034	0.609904	1.57114e-13	0.922034	1	0.90122	0.0426458	0.135092	0.529953	0.0446881	0.682869	0.0892012	0
269	Arhgap17	0	0	2	0	0	2	0	0	0	0	2	2.71224	-0.728622	3.99249	0.675953	-0.528746	18.6229	-0.83581	2.07497	1.18432	-1.38418	1.08	1.02	1.06	1.01	1.12	1.05	1.05	1	1.03	1.11	0.171375	1	0.0148923	0.780991	0.296388	3.70444e-13	0.796965	0.296388	0.76765	0.596764	0.00668301	0.466233	6.53819e-05	0.499071	0.596981	0	0.403262
270	Arhgap18	-2	0	0	0	0	0	0	0	2	-2	3	-8.24498	0.741342	-1.18977	2.53063	0.373978	-1.21529	-0.63442	-1.01812	5.04507	-3.45224	0.06	0.15	0.06	0.1	0.06	0.09	0.13	0.05	0.09	0.04	4.07576e-13	1	1	0.21801	0.804231	0.638527	0.884413	0.804231	8.89058e-05	0.0406949	2.22045e-16	0.458486	0.234137	0.0113858	0.70842	0.224256	0.525807
271	Arhgap20	0	0	0	-2	0	0	2	0	0	0	2	-0.635405	-0.972474	0.657169	-9.32302	1.59354	-0.933616	3.33797	-0.841482	0.261237	-1.28971	0.45	0.4	0.41	0.38	0.45	0.44	0.48	0.41	0.46	0.42	0.901673	1	1	1.39949e-13	0.907436	0.638527	0.0301226	0.907436	1	0.596764	0.525164	0.330815	0.511072	0	0.111039	0.350502	0.000843928
272	Arhgap21	0	0	0	2	0	-2	-2	0	0	0	3	-0.963763	0.549557	0.530542	3.68075	0.344506	-3.39244	-47.0587	-2.8208	-2.76384	3.33025	0.76	0.78	0.77	0.78	0.79	0.75	0.75	0.76	0.72	0.8	0.679295	1	1	0.0117099	0.0969948	0.0417046	1.57114e-13	0.0969948	0.185303	0.065795	0.335165	0.582623	0.595736	0.000232547	0.730466	0.000692738	0
273	Arhgap5	0	0	0	0	0	0	0	2	0	0	1	0.45348	-0.849235	0.850351	0.825465	-0.403745	1.34764	0.734859	8.86497	1.72679	-1.94889	0.75	0.68	0.75	0.75	0.76	0.76	0.76	0.72	0.78	0.74	1	1	1	0.709117	1.37078e-13	0.638527	0.825206	1.37078e-13	0.712302	0.444712	0.650203	0.39575	0.39513	0.409107	0.686401	0.177775	0.462426
274	Arhgdia	0	0	0	2	0	0	0	0	0	0	1	0.429567	0.216231	0.331562	4.89875	1.22834	-1.46957	-1.60592	-2.44731	-1.22115	2.16541	1.41	1.45	1.43	1.46	1.41	1.39	1.39	1.43	1.39	1.43	1	1	1	0.000110381	0.189584	0.638527	0.612307	0.189584	0.76765	0.400238	0.667511	0.828808	0.74022	9.6448e-07	0.219318	0.141678	0.108291
275	Arhgdia	0	0	0	2	0	0	0	-2	0	0	2	-0.124351	0.198779	0.179289	18.7653	0.890216	-1.96332	-1.65985	-4.59983	-1.48682	1.35759	1.4	1.45	1.43	1.46	1.42	1.39	1.4	1.43	1.38	1.44	1	1	1	1.39949e-13	0.000342806	0.480081	0.612307	0.000342806	0.76765	0.596764	0.901038	0.842436	0.857711	0	0.37335	0.0496089	0.096944
276	Arhgdig	0	0	0	2	0	0	0	0	0	0	1	-0.0226209	1.49607	0.570384	6.68747	0.780964	-0.605786	-2.99394	-0.210406	-0.83569	2.15061	1.14	1.13	1.16	1.16	1.09	1.13	1.09	1.16	1.11	1.12	1	1	1	7.28553e-09	1	0.877301	0.0863152	1	0.91362	0.400238	0.981953	0.134635	0.568417	2.27067e-11	0.434824	0.544657	0.00275404
277	Arhgef19	2	0	0	0	0	0	0	2	0	0	2	8.08976	-0.524117	1.74369	0.858729	-1.35193	0.883091	-2.73036	9.0689	0.0668437	-1.02821	0.37	0.34	0.33	0.31	0.37	0.34	0.34	0.32	0.29	0.4	1.82439e-12	1	1	0.606889	1.37078e-13	0.760638	0.159216	1.37078e-13	1	0.596764	6.66134e-16	0.600197	0.081214	0.39049	0.176399	0.377187	0.00632654
278	Arhgef3	0	0	0	0	0	-2	0	2	0	0	2	-3.20375	3.08439	-0.17972	-1.21276	-1.42681	-4.89622	1.22557	26.5512	2.87132	-2.31124	0.53	0.58	0.52	0.55	0.52	0.56	0.58	0.52	0.59	0.52	0.0611893	0.136648	1	0.529502	1.37078e-13	0.000180839	0.680742	1.37078e-13	0.165694	0.349722	0.00135652	0.00203971	0.857372	0.225221	0.153635	9.7698e-07	0.22036
279	Arhgef9	0	0	0	0	0	0	0	-2	0	0	1	-1.15807	-2.12196	0.910687	0.995905	0.921242	1.53058	0.543013	-646.14	1.30973	-2.09729	0.49	0.47	0.49	0.47	0.5	0.5	0.51	0.46	0.5	0.48	0.679295	0.757324	1	0.529502	1.37078e-13	0.638527	0.886898	1.37078e-13	0.76765	0.414261	0.246836	0.0338409	0.36246	0.319296	0.356924	0.125874	0.587121
280	Arl4a	0	0	0	0	0	2	2	2	2	0	4	1.66091	-0.782507	-0.388801	-2.23992	-0.960881	4.47274	107.086	3.62598	4.16424	-1.18899	0.75	0.67	0.75	0.65	0.73	0.77	0.73	0.76	0.7	0.75	0.602745	1	1	0.328202	0.0136231	0.000959401	1.57114e-13	0.0136231	0.00376352	0.596764	0.0967323	0.433917	0.697423	0.0250963	0.336612	7.72248e-06	0
281	Armc5	0	0	0	0	0	0	0	0	-2	0	1	-2.07233	-0.00664091	-0.625526	-1.90286	-0.504531	0.809518	2.78062	-0.995156	-9.27801	-1.97809	1.2	1.1	1.2	1.15	1.19	1.21	1.13	1.2	1.16	1.17	0.449877	1	1	0.505893	0.804231	0.786204	0.133909	0.804231	2.35954e-13	0.444712	0.0382351	0.994701	0.531626	0.0570587	0.613888	0.418217	0.00542544
282	Armc6	0	0	0	0	0	-2	0	0	0	0	1	1.16797	-1.06765	0.423241	2.1809	0.475038	-11.7333	0.336412	-0.527548	-3.10722	3.27229	0.48	0.32	0.46	0.35	0.43	0.44	0.37	0.45	0.31	0.46	0.679295	1	1	0.368917	0.922034	3.70444e-13	0.93117	0.922034	0.0930759	0.065795	0.242818	0.285677	0.67212	0.0291906	0.63476	0	0.73656
283	Armc9	2	0	0	0	0	2	-2	0	0	0	3	6.42586	-1.48534	2.63414	0.437369	-0.991758	3.66919	-7.13045	1.3143	-0.000439837	-2.81748	0.09	0	0.06	0.01	0.09	0.08	0.01	0.04	-0.01	0.1	7.03925e-08	1	0.427941	0.912146	0.710802	0.0182812	2.90723e-10	0.710802	1	0.159711	1.31128e-10	0.137455	0.00843512	0.661844	0.321316	0.00024332	1.00031e-12
284	Armcx1	2	0	0	0	0	0	0	-2	-2	0	3	3.97843	-0.381197	0.0107287	-1.82198	0.493017	1.32736	2.91182	-5.20412	-10.6556	-1.74771	0.65	0.72	0.64	0.75	0.65	0.63	0.72	0.64	0.75	0.64	0.00609354	1	1	0.529502	2.28962e-05	0.638527	0.0976551	2.28962e-05	2.35954e-13	0.544295	6.93728e-05	0.703057	0.99144	0.0684587	0.622	0.18439	0.0035933
285	Armcx3	0	0	0	0	0	-2	0	-2	0	0	2	-2.90506	-0.699134	-0.649665	1.77561	1.25468	-5.32793	1.35617	-65.1455	0.431805	3.27395	0.03	0.05	0.03	0.08	-0.02	0.02	0.05	0.06	0.07	-0.03	0.148577	1	1	0.529502	1.37078e-13	2.40852e-05	0.680742	1.37078e-13	1	0.065795	0.00367184	0.484469	0.515908	0.075798	0.209595	9.93394e-08	0.175046
286	Armcx6	0	0	0	-2	0	0	2	0	0	0	2	-1.9596	-0.653474	-0.0581777	-4.9068	0.968944	-6.91472	3.96981	-2.95388	0.840729	3.75219	-0.01	0.03	-0.02	0.01	-0.03	-0.04	0.05	-0.01	0.09	-0.03	0.450308	1	1	0.000110381	0.0830153	2.9015e-09	0.00468051	0.0830153	0.91362	0.0199956	0.0500424	0.513451	0.953607	9.25729e-07	0.332573	4.68803e-12	7.19314e-05
287	Arpc1a	0	0	0	2	0	0	0	-2	0	0	2	-0.664464	-1.26042	0.467622	5.78616	0.349284	-2.69511	-0.17167	-15.1474	-1.09111	1.83942	0.8	0.71	0.78	0.72	0.74	0.77	0.72	0.78	0.68	0.78	0.889766	1	1	1.09988e-06	1.37078e-13	0.20854	1	1.37078e-13	0.76765	0.490957	0.506393	0.207516	0.640055	7.20128e-09	0.726876	0.00703659	0.863697
288	Arpc1a	0	0	0	0	0	-2	0	0	0	2	2	-0.684663	-0.903404	0.304485	1.7334	0.263487	-4.49916	-0.192219	0.101241	-1.22928	3.50009	0.67	0.59	0.65	0.59	0.62	0.65	0.6	0.66	0.56	0.66	0.837472	1	1	0.529502	1	0.000959401	1	1	0.76765	0.0368007	0.493557	0.366311	0.760759	0.0830253	0.792175	6.82214e-06	0.84757
289	Arpc1b	0	0	0	0	0	0	-2	0	0	0	1	2.98339	-0.665901	-1.25511	-0.222863	0.813281	-0.61566	-17.2943	-0.056332	-3.00811	0.514363	0.05	0.19	-0.03	0.09	0.15	-0.01	0.17	0.01	0.06	0.15	0.11003	1	1	1	1	0.877301	1.57114e-13	1	0.123031	0.860592	0.00285073	0.505474	0.209439	0.823642	0.416057	0.538119	0
290	Arpc1b	2	0	0	0	0	0	0	0	0	0	1	5.9116	0.229969	-0.0380619	-0.692654	2.36793	-0.394858	1.62081	0.153651	-2.57702	0.731538	0.06	0.19	-0.01	0.09	0.16	0.01	0.17	0.02	0.07	0.15	1.17598e-06	1	1	0.780991	1	0.929334	0.612307	1	0.260182	0.829483	3.38799e-09	0.818116	0.969638	0.488527	0.017888	0.692948	0.105058
291	Arpc1b	2	0	0	0	0	0	0	0	-2	0	2	6.47955	0.189438	-1.09114	-0.761288	1.506	-0.375055	-0.245789	0.238829	-3.3485	0.3411	0.05	0.18	-0.03	0.08	0.17	0	0.16	0.01	0.06	0.15	4.89994e-08	1	1	0.752333	1	0.929334	1	1	0.0458429	0.90122	9.19971e-11	0.84975	0.275212	0.446485	0.132068	0.70762	0.805845
292	Arpc2	0	0	-2	0	0	0	0	-2	0	0	2	-2.6843	0.998004	-6.32023	1.60698	0.167383	-1.97248	3.03801	-8.36011	0.73578	1.37394	0.99	0.93	0.98	0.93	0.96	0.99	0.94	0.99	0.93	0.96	0.195168	1	3.27149e-07	0.529502	1.37078e-13	0.480081	0.0765732	1.37078e-13	0.976019	0.596764	0.00726821	0.318278	2.61167e-10	0.108058	0.867069	0.0485547	0.00238147
293	Arpc4	0	0	0	2	0	0	0	0	2	0	2	-0.584846	-0.837609	0.276028	3.2412	-0.249889	0.682186	-1.79261	-0.165341	10.72	2.12411	0.31	0.18	0.29	0.19	0.27	0.32	0.2	0.3	0.17	0.32	0.942059	1	1	0.0423625	1	0.877301	0.531164	1	2.35954e-13	0.414261	0.558651	0.40225	0.782526	0.00119026	0.802673	0.495121	0.0730359
294	Arpc5	0	0	0	2	0	2	0	0	0	0	2	-0.30953	-1.17246	-0.0961413	3.56873	-0.557025	4.11784	0.987744	-0.896621	2.22076	1.75299	0.86	0.71	0.83	0.75	0.81	0.87	0.77	0.82	0.73	0.83	1	1	1	0.0161695	0.837129	0.00433575	0.680742	0.837129	0.463756	0.515405	0.756918	0.241014	0.923408	0.00035871	0.577511	3.82445e-05	0.323278
295	Arpc5	0	0	0	-2	0	2	0	0	0	0	2	-1.80305	-0.957634	-0.790112	-413.003	0.189212	4.4506	1.69307	-0.563903	1.59406	0.551948	1.63	1.55	1.63	1.56	1.61	1.65	1.58	1.63	1.6	1.62	0.559088	1	1	1.39949e-13	0.922034	0.000959401	0.612307	0.922034	0.766165	0.860592	0.0713803	0.338247	0.429462	0	0.849927	8.5629e-06	0.0904425
296	Arpp19	0	0	0	0	0	2	-2	0	0	0	2	1.63522	1.21118	0.420318	-1.03811	-0.415203	4.98014	-3.7965	2.75642	0.281182	0.28061	1.06	1.06	1.03	0.99	1.01	1.05	1.03	1.04	1.01	1.02	0.602745	1	1	0.529502	0.115863	0.00013303	0.00890654	0.115863	1	0.90122	0.102003	0.225825	0.674253	0.299217	0.677993	6.35389e-07	0.000146753
297	Arpp21	0	0	0	-2	0	0	0	0	0	0	1	0.648668	-2.2993	-0.882518	-44.9492	1.6082	-0.463974	2.05136	-1.01943	-0.574726	-0.182635	0.27	0.15	0.28	0.22	0.2	0.25	0.21	0.29	0.22	0.18	0.889766	0.579982	1	1.39949e-13	0.804231	0.923716	0.455938	0.804231	1	1	0.516553	0.021488	0.377497	0	0.10779	0.642666	0.0402317
298	Arpp21	0	-2	0	-2	0	0	0	0	0	0	2	0.596892	-4.72853	-1.807	-18.8464	2.11112	0.139903	1.96033	-2.21786	-0.164054	-0.110628	0.28	0.15	0.28	0.23	0.22	0.28	0.21	0.3	0.24	0.2	0.942059	0.000555314	1	1.39949e-13	0.269699	1	0.476125	0.269699	1	1	0.550579	2.26152e-06	0.0707628	0	0.0347624	0.888737	0.0499568
299	Arpp21	0	0	0	-2	0	0	0	0	0	0	1	0.186545	0.181932	-0.779814	-12.8979	2.44964	0.198971	2.04819	-1.34969	-0.321884	-0.367416	0.29	0.15	0.31	0.24	0.24	0.29	0.21	0.31	0.26	0.22	1	1	1	1.39949e-13	0.710802	1	0.455938	0.710802	1	0.90122	0.852018	0.855636	0.4355	0	0.0142998	0.842286	0.0405414
300	Arpp21	0	0	0	-2	0	0	0	0	0	0	1	-0.926844	-0.271414	-0.60941	-4.01204	2.04747	0.0676217	1.7775	-0.297581	-0.00403549	-0.240179	0.27	0.16	0.3	0.25	0.23	0.29	0.21	0.31	0.27	0.21	0.743046	1	1	0.00343122	1	1	0.531164	1	1	0.974576	0.354008	0.786073	0.542253	6.01964e-05	0.040612	0.946087	0.0754863
301	Arpp21	0	0	0	-2	0	0	0	0	0	0	1	0.396747	-0.465033	-1.2093	-29.7007	1.73246	0.0530925	1.63089	-2.07846	-0.742996	-0.58778	0.3	0.15	0.31	0.25	0.22	0.29	0.22	0.31	0.26	0.2	1	1	1	1.39949e-13	0.296388	1	0.612307	0.296388	0.976019	0.860592	0.691554	0.641908	0.226548	0	0.0831912	0.957658	0.102915
302	Arpp21	0	0	2	0	0	0	0	0	0	0	1	1.3248	-0.921124	4.97855	0.173058	0.0930424	3.20155	0.179772	0.793687	1.31456	-2.18861	0.33	0.26	0.35	0.28	0.39	0.33	0.33	0.31	0.31	0.34	0.679295	1	0.000366567	1	0.907436	0.0648348	1	0.907436	0.76765	0.379654	0.185237	0.356986	6.40624e-07	0.862606	0.92587	0.0013669	0.857332
303	Arpp21	0	0	0	-2	2	0	0	-2	0	0	3	0.538713	-1.7749	-1.40307	-27.5725	3.14594	0.612648	1.81831	-12.5391	0.00488476	-0.756885	0.28	0.16	0.3	0.23	0.23	0.28	0.21	0.3	0.25	0.2	0.942059	1	1	1.39949e-13	1.37078e-13	0.877301	0.529053	1.37078e-13	1	0.829483	0.590085	0.0759136	0.160596	0	0.00165555	0.540109	0.0690166
304	Arpp21	0	0	0	-2	2	0	0	-2	0	0	3	0.212876	-0.70841	-0.758653	-5.18739	8.52038	0.136692	1.25466	-3.38532	0.156996	-0.364291	0.27	0.14	0.28	0.22	0.22	0.27	0.2	0.28	0.24	0.19	1	1	1	3.26706e-05	0.0254295	1	0.680742	0.0254295	1	0.90122	0.831424	0.478691	0.44806	2.13263e-07	0	0.891275	0.209602
305	Arpp21	0	0	0	-2	0	0	0	0	0	0	1	0.0964356	-0.387152	-0.757513	-41.9969	2.31375	0.282003	1.53814	-1.74067	-0.0468155	-0.569989	0.27	0.14	0.29	0.23	0.22	0.28	0.21	0.3	0.25	0.21	1	1	1	1.39949e-13	0.296388	0.972729	0.666937	0.296388	1	0.860592	0.923175	0.698644	0.448743	0	0.0206814	0.777942	0.124015
306	Arsa	0	0	0	0	0	-2	2	-2	0	0	3	-1.63232	-0.464069	-0.2748	-1.14183	-0.268135	-4.38538	63.7802	-667.519	-1.68985	2.23913	0.11	0.16	0.11	0.2	0.1	0.1	0.19	0.11	0.17	0.13	0.602745	1	1	0.529502	1.37078e-13	0.00162436	1.57114e-13	1.37078e-13	0.766165	0.379654	0.102613	0.642599	0.78347	0.253527	0.788596	1.15781e-05	0
307	Arsg	2	0	0	0	0	0	0	0	-2	0	2	11.0824	0.252139	1.52785	2.43628	1.12311	-1.35417	-0.508782	2.01794	-83.9068	2.32737	0.5	0.58	0.53	0.6	0.43	0.46	0.48	0.54	0.53	0.46	4.07576e-13	1	1	0.260666	0.296388	0.638527	0.886898	0.296388	2.35954e-13	0.336936	0	0.800934	0.12655	0.0148392	0.261389	0.175683	0.610905
308	Arvcf	-2	-2	0	0	0	-2	0	0	0	2	4	-3.55211	-28.8619	0.300455	1.43754	0.209924	-4.67277	0.455415	-0.387405	0.727034	3.86829	0.42	0.4	0.42	0.4	0.4	0.42	0.42	0.42	0.38	0.43	0.0241507	2.59182e-13	1	0.529502	1	0.000384043	0.91044	1	0.976019	0.0126657	0.000382153	0	0.76383	0.150565	0.833727	2.97162e-06	0.648811
309	Asb1	0	0	0	0	0	0	2	0	-2	2	3	-0.892485	-0.628593	0.23207	2.28016	-0.165649	-2.17962	3.89665	-2.82375	-24.6374	6.27386	0.4	0.32	0.4	0.37	0.39	0.39	0.35	0.4	0.32	0.41	0.776604	1	1	0.314068	0.0969948	0.413345	0.00588834	0.0969948	2.35954e-13	2.00041e-07	0.372133	0.529615	0.816483	0.022598	0.868433	0.0292857	9.75329e-05
310	Ascc1	0	0	0	0	0	0	0	0	0	2	1	0.459794	-0.329923	0.545932	0.917514	-1.07013	-1.44755	-1.87754	-1.60431	-1.74463	3.41103	0.42	0.42	0.42	0.4	0.35	0.4	0.38	0.42	0.35	0.39	1	1	1	0.529502	0.401699	0.638527	0.529053	0.401699	0.680215	0.048894	0.645664	0.741458	0.585113	0.358874	0.28456	0.147742	0.0604446
311	Ascl1	0	0	0	0	-2	0	0	2	0	-2	3	2.16494	-0.218095	0.299807	1.68586	-2.22907	0.502234	-2.61513	9.10694	-0.601696	-9.76452	0.11	0.05	0.1	0.05	0.08	0.08	0.02	0.08	0.01	0.09	0.381785	1	1	0.529502	1.37078e-13	0.890125	0.170869	1.37078e-13	1	1.2719e-12	0.0303926	0.827355	0.764325	0.0918234	0.0258091	0.615503	0.00891943
312	Asmtl	0	0	0	0	0	0	0	2	0	0	1	-0.0286214	-2.70818	1.27557	1.70771	0.604243	-1.55469	-1.06054	40.4964	-2.71727	0.933894	1.14	1.27	1.17	1.3	1.15	1.14	1.23	1.18	1.26	1.15	1	0.265825	1	0.529502	1.37078e-13	0.638527	0.680742	1.37078e-13	0.202533	0.600585	0.977167	0.00676536	0.202109	0.0876907	0.545682	0.120021	0.288898
313	Asna1	0	0	0	2	0	0	0	0	0	0	1	0.474738	-1.44007	0.694463	4.15538	-2.00035	-1.89806	-1.59758	-0.524415	-0.476966	1.59574	0.45	0.37	0.46	0.41	0.44	0.43	0.36	0.46	0.34	0.48	1	1	1	0.00208367	0.922034	0.504058	0.612307	0.922034	1	0.596764	0.634974	0.149847	0.487392	3.24752e-05	0.045463	0.0576887	0.110136
314	Asphd2	0	0	0	0	0	0	0	0	-2	0	1	-1.43238	-0.432933	-0.601457	2.50392	-0.174954	-2.51347	2.48602	-0.272524	-5.18877	2.54681	0.6	0.51	0.57	0.59	0.57	0.58	0.53	0.59	0.53	0.6	0.666422	1	1	0.21801	1	0.257113	0.236832	1	5.448e-05	0.271326	0.152034	0.665063	0.547535	0.0122826	0.861116	0.0119549	0.012918
315	Aste1	0	0	0	-2	0	0	0	0	0	0	1	0.404461	0.26375	-0.305781	-5.54203	0.379782	0.764489	2.45147	0.343311	-0.933052	-2.07586	0.33	0.33	0.32	0.32	0.36	0.33	0.34	0.33	0.35	0.35	1	1	1	5.18408e-06	1	0.845359	0.236832	1	0.826543	0.414261	0.685874	0.791973	0.759771	2.98979e-08	0.704107	0.444576	0.0142273
316	Astn1	0	0	0	0	0	-2	0	0	0	2	2	0.935423	0.833416	1.15367	1.27431	0.521486	-5.04203	-0.860936	-0.723344	-1.17039	5.20833	0.74	0.72	0.76	0.73	0.7	0.69	0.68	0.74	0.67	0.72	0.726434	1	1	0.529502	0.907436	9.80927e-05	0.796965	0.907436	0.76765	6.54303e-05	0.34957	0.40461	0.248637	0.202553	0.602029	4.60612e-07	0.389273
317	Asxl1	0	0	0	0	0	0	0	2	0	0	1	0.035946	0.129602	0.0828173	-2.72795	-0.315512	0.583844	0.989483	15.8627	-2.49326	-0.7203	1.34	1.3	1.34	1.27	1.34	1.34	1.31	1.35	1.3	1.34	1	1	1	0.15257	1.37078e-13	0.890125	0.680742	1.37078e-13	0.329487	0.829483	0.971325	0.896882	0.933997	0.00637291	0.752373	0.559325	0.322427
318	Asxl1	0	0	0	-2	0	0	0	0	-2	0	2	-0.791127	-1.44798	-0.669003	-3.2215	-0.265225	0.799024	0.175625	1.33771	-3.72242	-1.14977	1.33	1.3	1.34	1.27	1.35	1.34	1.32	1.35	1.3	1.34	0.82165	1	1	0.0423625	0.710802	0.803981	1	0.710802	0.0146862	0.596764	0.42887	0.147624	0.503494	0.00127523	0.790836	0.424277	0.860589
319	Atad1	0	0	0	0	2	-2	2	-2	0	0	4	-0.43646	1.7834	-2.58456	-0.65674	5.79713	-3.85683	4.74571	-3.42595	-0.164163	0.868577	0.98	0.94	0.96	0.94	0.92	0.97	0.93	0.97	0.95	0.92	1	1	0.477382	0.803705	0.0224114	0.00922789	0.000200763	0.0224114	1	0.774663	0.662503	0.0745212	0.00975029	0.511348	6.74578e-09	0.000114868	2.07771e-06
320	Atat1	0	0	0	2	0	0	0	2	0	0	2	0.810794	0.344805	0.70116	3.33884	0.468195	-0.593517	-0.813485	75.5316	-2.76063	2.35697	1.35	1.34	1.36	1.33	1.33	1.33	1.29	1.36	1.25	1.35	0.82165	1	1	0.0301629	1.37078e-13	0.890125	0.80905	1.37078e-13	0.185303	0.336936	0.417484	0.730241	0.483203	0.000841285	0.639645	0.552835	0.41594
321	Atf1	0	0	0	-2	0	0	0	0	2	-2	3	0.392697	-0.919039	-0.850768	-4.59606	-0.97548	0.520655	1.82153	-0.258419	3.43367	-3.41165	0.79	0.69	0.76	0.67	0.76	0.79	0.73	0.76	0.72	0.74	1	1	1	0.000353768	1	0.890125	0.529053	1	0.0394985	0.048894	0.694543	0.358075	0.394898	4.30555e-06	0.329322	0.602607	0.0685269
322	Atf4	0	0	0	0	0	2	2	0	0	0	2	1.5073	-0.0923081	-1.219	-3.00983	3.53231	3.44451	4.90218	2.0757	0.0549161	0.207102	1.65	1.63	1.65	1.67	1.63	1.67	1.64	1.65	1.7	1.62	0.666422	1	1	0.0670202	0.296388	0.0310222	0.000109466	0.296388	1	1	0.131734	0.926453	0.222846	0.00261396	0.00041194	0.000572096	9.4781e-07
323	Atf4	0	0	0	0	2	0	2	2	0	0	3	0.767303	-0.081429	-1.8377	-2.40246	4.81085	2.89705	58.8667	7.31179	-0.226806	0.0688821	1.64	1.62	1.65	1.67	1.63	1.67	1.63	1.65	1.7	1.61	0.82165	1	1	0.287737	1.11793e-10	0.121682	1.57114e-13	1.11793e-10	1	1	0.442901	0.935101	0.0661061	0.0162852	1.50286e-06	0.00376686	0
324	Atf4	0	0	0	0	0	0	2	0	0	0	1	0.922946	-0.781757	-0.779477	-3.1212	5.30794	3.2795	11.0825	0.979651	-0.216085	-0.562559	1.64	1.62	1.65	1.66	1.62	1.66	1.63	1.64	1.69	1.61	0.743046	1	1	0.0586867	0.804231	0.0531255	1.57114e-13	0.804231	1	0.860592	0.356035	0.434357	0.435699	0.00180118	1.10871e-07	0.00103992	0
325	Atf4	0	0	0	-2	0	0	2	0	0	0	2	0.522289	-0.187423	-1.27146	-5.35184	0.983289	3.17511	12.5124	1.66431	-0.463834	-0.654047	1.65	1.63	1.65	1.68	1.63	1.67	1.63	1.65	1.7	1.62	0.942059	1	1	1.2263e-05	0.317837	0.0787743	1.57114e-13	0.317837	1	0.844417	0.601469	0.851329	0.203564	8.70653e-08	0.325465	0.00149779	0
326	Atf4	0	0	0	0	2	2	2	2	0	0	4	1.14354	-0.209908	-1.51436	-2.42689	5.7619	3.46968	7.76994	4.27615	-0.245959	-0.395316	1.65	1.62	1.65	1.66	1.63	1.66	1.63	1.64	1.69	1.61	0.679295	1	1	0.260666	0.00127766	0.0310222	3.09844e-12	0.00127766	1	0.90122	0.252815	0.833739	0.129933	0.0152289	8.31716e-09	0.000521078	7.77156e-15
327	Atf4	0	0	0	0	2	2	2	2	0	0	4	1.29363	-0.0344428	-1.75077	-2.936	2.93126	3.69872	19.374	8.43608	-0.206418	0.263357	1.64	1.62	1.65	1.67	1.63	1.67	1.63	1.65	1.7	1.61	0.679295	1	1	0.0851687	1.37078e-13	0.0179996	1.57114e-13	1.37078e-13	1	0.90122	0.195793	0.972524	0.0799854	0.00332478	0.00337587	0.000216689	0
328	Atf4	0	0	0	-2	0	0	2	0	0	0	2	0.91416	-0.243654	-0.837027	-3.81542	2.94334	3.24759	68.5948	2.24326	-0.235265	-0.0177019	1.64	1.62	1.65	1.67	1.63	1.66	1.63	1.64	1.69	1.61	0.749819	1	1	0.00721882	0.269699	0.0575237	1.57114e-13	0.269699	1	1	0.360633	0.807498	0.402578	0.000135952	0.00324691	0.00116388	0
329	Atf4	0	0	0	0	2	0	2	2	0	0	3	0.887284	-0.639473	-0.925043	-2.0329	3.02666	2.50978	6.14645	6.47574	-0.213454	0.118439	1.65	1.63	1.65	1.67	1.62	1.66	1.63	1.64	1.69	1.61	0.776604	1	1	0.434287	2.03942e-08	0.257113	1.78882e-07	2.03942e-08	1	1	0.374926	0.522516	0.354944	0.042063	0.00247276	0.0120807	7.92359e-10
330	Atf4	0	0	0	0	0	2	2	0	0	0	2	0.140695	-0.101499	-1.81279	-2.1401	4.46006	3.34836	9.57895	2.45339	-0.170586	0.280474	1.64	1.63	1.65	1.67	1.63	1.66	1.63	1.65	1.7	1.62	1	1	1	0.410601	0.189584	0.0447164	1.57114e-13	0.189584	1	0.90122	0.888111	0.919154	0.0698643	0.0323468	8.19365e-06	0.000812902	0
331	Atf4	0	0	0	0	2	2	2	2	0	0	4	-1.75492	-0.389698	-1.60272	-1.86004	4.80262	4.13345	16.8874	3.69133	-0.0611022	0.0827084	1.64	1.62	1.65	1.67	1.63	1.67	1.63	1.64	1.7	1.61	0.559088	1	1	0.521537	0.00926192	0.00433575	1.57114e-13	0.00926192	1	1	0.0792725	0.69676	0.108997	0.0628798	1.56604e-06	3.5735e-05	0
332	Atf5	2	0	0	0	0	0	0	0	-2	0	2	8.85412	-1.29074	-0.542151	-0.772954	1.95024	0.684165	-0.129236	-0.268459	-3.4448	-0.0610199	0.88	1.01	0.87	1.01	0.92	0.85	0.97	0.92	0.99	0.91	4.07576e-13	1	1	0.745774	1	0.877301	1	1	0.0307387	1	0	0.196792	0.587714	0.43955	0.0511479	0.493871	0.897171
333	Atf6	0	2	0	-2	0	0	0	2	0	0	3	0.0194734	4.42974	-1.41731	-4.46579	1.3462	0.639495	1.88499	7.47201	0.881815	-2.99534	0.97	0.98	0.95	0.99	0.95	0.97	0.98	0.97	1.03	0.92	1	0.00147897	1	0.000655398	2.19105e-11	0.877301	0.488474	2.19105e-11	0.91362	0.13228	0.984463	9.43458e-06	0.156394	7.97749e-06	0.178237	0.522501	0.0594318
334	Atf6b	0	0	0	0	0	0	2	0	0	0	1	-1.37118	2.76717	-1.17058	1.7457	0.542771	-3.21097	3.28257	-1.11698	0.226501	1.71701	0.5	0.41	0.49	0.46	0.47	0.47	0.43	0.49	0.42	0.48	0.679295	0.265825	1	0.529502	0.797617	0.0635325	0.0372018	0.797617	1	0.544295	0.170318	0.0056545	0.241767	0.0808638	0.587288	0.0013229	0.00102866
335	Atf7	0	0	0	-2	0	0	0	0	0	0	1	1.68229	-1.10175	0.964995	-7.09205	4.00484	-0.380837	-0.332519	0.666565	-2.79563	-0.290556	0.66	0.68	0.68	0.7	0.72	0.66	0.66	0.67	0.66	0.71	0.602745	1	1	5.41604e-10	0.907436	0.929334	1	0.907436	0.185303	0.90122	0.0925121	0.270572	0.334547	1.32139e-12	6.20582e-05	0.703325	0.739497
336	Atg101	0	0	0	0	0	0	0	0	2	0	1	1.04518	-0.90711	-0.139685	0.283279	0.91814	-1.42055	2.16918	0.271944	4.65533	2.20698	0.75	0.73	0.71	0.74	0.71	0.73	0.78	0.73	0.74	0.73	0.679295	1	1	0.947365	1	0.638527	0.36076	1	0.000564139	0.379654	0.295942	0.364349	0.888909	0.776963	0.358546	0.155446	0.0300688
337	Atg16l2	0	-2	0	0	0	0	2	0	0	0	2	-0.415102	-6.65121	0.206231	-1.26972	-0.548407	-0.570444	3.57456	0.0537865	-2.75523	-2.87594	0.08	0.33	0.11	0.42	0.37	0.08	0.37	0.11	0.42	0.34	1	1.48301e-08	1	0.529502	1	0.890125	0.0174013	1	0.202533	0.153096	0.678067	2.90685e-11	0.83661	0.204185	0.583412	0.568376	0.000350823
338	Atg4al1	0	0	0	-2	0	0	2	0	0	0	2	-1.08441	-0.29589	-0.299474	-4.22711	-0.20386	-0.713151	6.70909	-1.58185	0.440498	-1.65664	0.33	0.31	0.32	0.3	0.36	0.34	0.37	0.31	0.36	0.33	0.679295	1	1	0.00200542	0.401699	0.877301	5.09344e-09	0.401699	1	0.544295	0.278181	0.767314	0.764578	2.36708e-05	0.838463	0.475752	1.95843e-11
339	Atg4b	0	2	0	-2	0	0	0	0	0	0	2	0.515334	5.2811	0.00210774	-3.50879	0.397948	0.170309	-0.97569	-1.17744	-3.02223	1.63981	0.51	0.53	0.53	0.51	0.51	0.51	0.5	0.53	0.5	0.53	0.942059	3.40314e-05	1	0.0198073	0.76017	1	0.680742	0.76017	0.123031	0.546841	0.606319	1.28412e-07	0.998318	0.000450158	0.690669	0.864767	0.329218
340	Atg9a	0	0	0	0	-2	0	0	-2	0	0	2	0.303729	0.286123	0.0416428	-2.12032	-2.54255	-1.72335	1.53884	-7.77787	-2.92278	-1.69476	1.36	1.38	1.36	1.41	1.36	1.35	1.39	1.36	1.43	1.37	1	1	1	0.410601	1.98465e-12	0.609904	0.666937	1.98465e-12	0.142487	0.544295	0.761334	0.774784	0.966783	0.0339787	0.0110048	0.0848244	0.123844
341	Atic	0	0	0	-2	-2	0	2	-2	0	0	4	-1.7602	-0.975517	-1.04098	-6.42538	-1.93861	-1.74646	10.1802	-3.80831	-0.147428	-1.96512	1.22	1.25	1.23	1.24	1.28	1.22	1.28	1.23	1.27	1.28	0.559088	1	1	3.32217e-08	0.00654943	0.609904	1.57114e-13	0.00654943	1	0.444712	0.0783741	0.329304	0.297883	1.3154e-10	0.052549	0.0807317	0
342	Atic	-2	0	0	-2	0	0	2	0	0	0	3	-6.31233	-1.20237	-0.922484	-4.76452	-1.74462	-0.664525	10.8938	0.0283529	0.649652	-1.27331	1.2	1.22	1.2	1.23	1.27	1.21	1.26	1.21	1.26	1.27	1.28927e-07	1	1	0.000183183	1	0.877301	1.57114e-13	1	1	0.596764	2.74869e-10	0.229221	0.356276	1.89302e-06	0.0810507	0.506354	0
343	Atic	0	0	0	-2	0	0	0	0	0	0	1	-0.929242	-0.389131	-0.808365	-3.41176	-3.36468	-0.581876	2.15804	-0.846542	0.178235	-1.48636	1.22	1.23	1.23	1.24	1.27	1.23	1.27	1.23	1.26	1.27	0.743046	1	1	0.0265486	0.907436	0.890125	0.407826	0.907436	1	0.596764	0.352764	0.697179	0.418881	0.000645447	0.000766316	0.56065	0.0309246
344	Atic	0	-2	0	0	0	0	2	0	0	0	2	-1.73234	-5.94589	-0.28878	-1.01443	-6.95393	-1.99652	3.78412	2.17102	0.17385	-0.694544	1.2	1.21	1.18	1.22	1.24	1.2	1.25	1.19	1.24	1.25	0.559565	9.91198e-07	1	0.529502	0.296388	0.458465	0.00890654	0.296388	1	0.829483	0.0832132	2.74958e-09	0.77275	0.310377	3.55249e-12	0.0458776	0.000154254
345	Atic	0	0	0	0	0	0	2	0	0	0	1	-0.809909	-0.637505	-0.729265	-1.32919	-1.66113	-0.700411	3.80045	0.138863	0.309721	-1.79422	1.21	1.22	1.21	1.23	1.26	1.21	1.26	1.21	1.25	1.26	0.82165	1	1	0.529502	1	0.877301	0.00890654	1	1	0.495994	0.417993	0.523796	0.46584	0.183786	0.0966874	0.483671	0.000144436
346	Atic	0	0	0	-2	0	0	2	0	0	0	2	-2.21034	-0.877209	-0.994686	-20.7808	-1.14873	-1.89968	3.41621	0.919789	-0.0595287	-1.64934	1.2	1.22	1.2	1.23	1.26	1.2	1.26	1.21	1.25	1.26	0.381785	1	1	1.39949e-13	0.837129	0.504058	0.0301226	0.837129	1	0.546841	0.0270818	0.380373	0.319889	0	0.250666	0.0574745	0.000634985
347	Atic	0	0	0	-2	0	-2	2	0	0	0	3	-3.00999	-0.894211	-0.837995	-4.06649	-1.99162	-25.0305	4.59603	1.92415	0.379233	-1.56468	1.21	1.23	1.22	1.24	1.28	1.22	1.27	1.23	1.26	1.27	0.11003	1	1	0.00343122	0.296388	3.70444e-13	0.00039804	0.296388	1	0.596764	0.00261259	0.371209	0.402033	4.77267e-05	0.0464127	0	4.30617e-06
348	Atic	-2	0	0	0	0	0	2	0	0	0	2	-9.65343	-1.55465	-0.592809	-2.5824	-1.77444	-2.76137	5.80078	0.580599	0.497816	-1.50713	1.21	1.23	1.21	1.24	1.27	1.21	1.27	1.22	1.26	1.27	4.07576e-13	1	1	0.182992	0.907436	0.157189	1.23206e-06	0.907436	1	0.596764	0	0.12003	0.553309	0.0098115	0.07599	0.00575601	6.60083e-09
349	Atl2	0	0	0	0	0	0	2	0	0	0	1	2.07868	2.1334	-2.2816	-0.895071	1.38354	2.5538	88.3473	-1.22561	-0.0240358	-0.0783473	0.91	0.89	0.93	0.9	0.88	0.92	0.9	0.92	0.91	0.87	0.449877	0.654894	0.705107	0.606889	0.745729	0.248144	1.57114e-13	0.745729	1	1	0.0376467	0.0328922	0.0225132	0.370749	0.166499	0.0106556	0
350	Atmin	0	0	0	-2	0	2	2	2	0	0	4	-0.0955388	-0.568066	-0.236825	-7.58544	-1.32462	6.18483	3.34557	4.54841	0.915076	-1.2137	0.94	0.85	0.93	0.83	0.9	0.95	0.89	0.94	0.87	0.89	1	1	1	1.30535e-11	0.000354828	2.08411e-07	0.0301226	0.000354828	0.826543	0.596764	0.923887	0.56999	0.812793	3.30846e-14	0.185297	6.21679e-10	0.000821147
351	Atn1	0	0	0	2	0	0	0	0	0	0	1	0.723831	0.408746	1.31902	3.69461	1.03392	0.828555	-1.58312	0.0865123	-1.95071	1.54226	1.19	1.27	1.23	1.25	1.23	1.19	1.16	1.23	1.17	1.24	0.836071	1	1	0.0117099	1	0.786204	0.666937	1	0.549312	0.596764	0.469169	0.682726	0.187163	0.000220223	0.301173	0.407356	0.113393
352	Atn1	0	-2	0	2	0	0	0	0	0	0	2	1.76862	-3.70837	0.883711	150.244	-0.0763164	-0.0638466	-1.36921	-0.00294108	-1.0481	2.84098	0.22	0.18	0.2	0.21	0.21	0.19	0.12	0.2	0.11	0.27	0.559088	0.0227215	1	1.39949e-13	1	1	0.680742	1	0.76765	0.153096	0.0769579	0.000208595	0.376852	0	0.939167	0.949092	0.170933
353	Atox1	2	-2	0	2	0	0	-2	-2	0	0	5	9.47452	-27.767	-0.275492	7.18902	-0.30254	1.28034	-3.47318	-4.43338	0.401463	0.440818	1.26	1.2	1.26	1.23	1.22	1.25	1.2	1.25	1.2	1.23	4.07576e-13	2.59182e-13	1	1.73547e-10	0.000829103	0.638527	0.0197005	0.000829103	1	0.883104	0	0	0.782938	6.52589e-13	0.762241	0.200425	0.000514326
354	Atp13a2	0	0	0	0	0	-2	0	0	0	0	1	-1.50966	0.404772	0.101567	0.298648	0.27742	-21.0598	1.44283	-0.972009	-1.36738	2.71987	0.94	0.83	0.92	0.88	0.88	0.92	0.86	0.91	0.83	0.92	0.628718	1	1	0.947365	0.837129	3.70444e-13	0.680742	0.837129	0.76765	0.201178	0.13113	0.685645	0.9191	0.765209	0.781457	0	0.149069
355	Atp1a3	0	0	0	2	0	0	-2	0	0	0	2	2.71493	0.0244346	0.68811	24.1305	0.20607	-0.511656	-6.4974	-2.22445	-0.342312	0.945189	0.54	0.52	0.57	0.52	0.56	0.51	0.47	0.55	0.42	0.59	0.171375	1	1	1.39949e-13	0.269699	0.890125	2.08647e-08	0.269699	1	0.599634	0.00662907	0.980506	0.491384	0	0.836736	0.608892	8.17222e-11
356	Atp1b1	0	2	0	0	0	0	0	0	2	0	2	-0.868585	3.93343	-1.3741	-1.11188	0.699566	-0.967632	0.990203	-2.24864	18.6974	2.77226	1.86	1.82	1.87	1.84	1.84	1.87	1.86	1.87	1.87	1.84	0.776604	0.00970111	1	0.529502	0.269699	0.638527	0.680742	0.269699	2.35954e-13	0.174182	0.385074	8.37414e-05	0.169412	0.266189	0.484198	0.333228	0.322075
357	Atp1b1	0	2	0	0	0	0	0	0	0	0	1	1.08437	10.5081	-0.808536	-2.0332	0.210329	-0.0879749	0.824626	-2.3114	-1	0.81206	1.88	1.83	1.86	1.85	1.84	1.87	1.85	1.85	1.88	1.84	0.679295	2.59182e-13	1	0.434287	0.245786	1	0.796965	0.245786	0.76765	0.824056	0.278202	0	0.418782	0.0420319	0.833411	0.929897	0.409584
358	Atp1b1	0	2	0	0	0	0	0	0	0	2	2	-1.02639	18.9426	-1.10384	-2.49705	1.02115	-0.186708	0.932811	-1.96797	0.960304	4.61108	1.86	1.82	1.86	1.84	1.83	1.87	1.84	1.86	1.87	1.83	0.679295	2.59182e-13	1	0.21801	0.296388	1	0.704578	0.296388	0.76765	0.000778809	0.304705	0	0.269661	0.0125232	0.307183	0.85189	0.350917
359	Atp1b1	0	0	0	-2	0	0	0	0	0	2	2	-1.04309	3.23222	-0.925036	-7.08364	0.208019	-1.62334	0.809278	-1.10316	1.05959	4.16506	1.87	1.82	1.86	1.84	1.84	1.87	1.85	1.86	1.87	1.84	0.679295	0.0820696	1	5.41604e-10	0.797617	0.610666	0.80905	0.797617	0.76765	0.00543818	0.296906	0.00122831	0.354947	1.40421e-12	0.835214	0.104518	0.418355
360	Atp1b1	0	2	0	0	0	0	0	-2	-2	0	3	-0.514159	16.63	-0.822249	-1.8765	0.659243	-0.448704	0.951503	-3.51578	-8.5564	1.9898	1.88	1.83	1.86	1.84	1.83	1.88	1.85	1.84	1.87	1.83	0.942059	2.59182e-13	1	0.521537	0.0196725	0.923716	0.680742	0.0196725	2.35954e-13	0.438816	0.607141	0	0.410935	0.0605861	0.50974	0.653645	0.341349
361	Atp1b1	0	2	0	0	0	0	0	0	0	0	1	-0.251814	5.08681	-0.749163	-1.76838	0.644423	0.369867	0.925519	-2.2209	1.23949	0.42403	1.86	1.81	1.86	1.83	1.83	1.86	1.84	1.85	1.86	1.83	1	8.9139e-05	1	0.529502	0.269699	0.929334	0.704578	0.269699	0.76765	0.883104	0.801185	3.64141e-07	0.453759	0.0769977	0.519301	0.711482	0.354696
362	Atp1b1	0	2	0	0	0	0	0	0	0	0	1	-1.03618	8.02053	-1.05557	-2.30708	0.322053	-0.858129	0.790475	-2.33116	0.859671	1.40306	1.87	1.83	1.86	1.84	1.83	1.87	1.85	1.85	1.87	1.84	0.679295	1.1404e-12	1	0.287737	0.245785	0.766226	0.80905	0.245785	0.91362	0.596764	0.300119	1.11022e-15	0.291166	0.0210503	0.747412	0.390821	0.42925
363	Atp1b2	0	0	0	-2	0	0	0	0	0	0	1	-1.23441	1.34693	-0.919878	-4.56104	0.596417	-3.26922	-0.574909	-1.75683	-1.40237	0.531393	1.51	1.69	1.54	1.72	1.54	1.52	1.65	1.54	1.7	1.53	0.679295	1	1	0.000449566	0.296388	0.0531255	0.886898	0.296388	0.76765	0.860592	0.217049	0.178001	0.357636	5.0902e-06	0.550897	0.00107844	0.565353
364	Atp1b2	0	0	0	0	0	-2	0	0	0	0	1	-1.31983	1.39128	-0.509774	-2.47253	1.11029	-4.00336	0.0734392	-1.51324	-3.13976	0.514783	1.5	1.69	1.53	1.71	1.52	1.5	1.64	1.53	1.69	1.51	0.679295	1	1	0.21801	0.533106	0.00636665	1	0.533106	0.0837852	0.860592	0.186893	0.164141	0.61021	0.0134162	0.266874	6.24493e-05	0.941457
365	Atp1b2	0	0	0	0	0	-2	0	0	0	0	1	-3.09486	1.09851	-1.03707	-0.996676	0.717664	-3.51623	-0.232885	-1.57821	-1.17356	0.619026	1.5	1.69	1.53	1.7	1.52	1.5	1.64	1.52	1.69	1.51	0.0772763	1	1	0.529502	0.401699	0.0310222	1	0.401699	0.76765	0.860592	0.00196905	0.271983	0.299703	0.318922	0.472965	0.000437726	0.815851
366	Atp1b2	0	0	0	-2	0	0	0	0	0	0	1	-0.182779	1.93984	-0.689563	-5.83343	0.181431	-2.49989	-0.430237	-1.86503	-1.66435	0.568247	1.53	1.69	1.54	1.72	1.52	1.52	1.64	1.53	1.7	1.52	1	0.845065	1	1.00878e-06	0.296388	0.257113	0.91044	0.296388	0.766165	0.860592	0.854972	0.0523995	0.490469	5.42999e-09	0.856029	0.0124232	0.667023
367	Atp1b2	0	0	0	0	0	-2	0	0	0	0	1	-0.401048	1.22767	-0.0556627	-1.79676	0.689647	-6.52675	-0.503596	-0.761806	-1.28431	-0.0459679	1.51	1.68	1.52	1.7	1.51	1.5	1.63	1.52	1.68	1.5	1	1	1	0.529502	0.907436	3.58891e-08	0.91044	0.907436	0.76765	1	0.688385	0.219569	0.95561	0.072374	0.490416	6.72125e-11	0.614545
368	Atp2a2	2	0	0	0	0	0	0	0	-2	0	2	3.36652	2.04413	0.141598	-1.57649	-2.36343	0.1108	1.18932	0.342772	-21.4357	-1.81573	1.4	1.32	1.42	1.37	1.41	1.39	1.34	1.4	1.38	1.41	0.0410142	0.757324	1	0.529502	1	1	0.680742	1	2.35954e-13	0.49424	0.000761222	0.0409408	0.887397	0.114914	0.0181067	0.911775	0.234314
369	Atp2a2	0	2	0	0	0	0	0	0	-2	0	2	0.767133	11.086	-0.16869	-1.36262	-1.90937	-0.128281	1.241	0.414459	-8.41477	-3.23216	1.43	1.36	1.45	1.4	1.44	1.43	1.38	1.43	1.42	1.44	0.82165	2.59182e-13	1	0.529502	1	1	0.680742	1	2.35954e-13	0.065795	0.443002	0	0.86604	0.173002	0.0562141	0.897927	0.214605
370	Atp2a2	0	2	0	0	0	0	0	0	0	0	1	-0.161465	5.24083	-0.148369	-1.53244	-2.20886	0.00118881	1.13719	0.255425	-0.120746	-2.41681	1.43	1.35	1.45	1.4	1.44	1.43	1.38	1.43	1.42	1.44	1	3.40314e-05	1	0.529502	1	1	0.680742	1	1	0.305265	0.871727	1.59858e-07	0.882052	0.125415	0.0271845	0.999051	0.255457
371	Atp2a2	0	2	0	0	0	0	0	0	-2	0	2	1.32859	4.52133	-0.275555	-1.4735	-0.747533	0.173323	1.13742	0.0595106	-21.2016	-1.24469	1.43	1.35	1.45	1.4	1.44	1.43	1.38	1.43	1.42	1.44	0.679295	0.00119489	1	0.529502	1	1	0.680742	1	2.35954e-13	0.596764	0.183982	6.14521e-06	0.78289	0.140617	0.454742	0.862397	0.255361
372	Atp5a1	0	0	0	0	0	0	0	-2	2	0	2	-2.86272	-0.360364	-1.66444	-0.869296	0.735086	0.248683	2.09917	-6.37544	16.0411	-0.483886	2.21	2.18	2.2	2.17	2.22	2.22	2.22	2.2	2.19	2.22	0.148577	1	1	0.606889	4.03693e-08	1	0.407826	4.03693e-08	2.35954e-13	0.863478	0.00420022	0.718575	0.0960238	0.384685	0.462287	0.803606	0.035802
373	Atp5b	0	0	0	2	-2	-2	0	-2	0	0	4	-1.73465	-2.17687	0.175246	3.32429	-2.34281	-8.23091	0.944012	-6.36103	-0.16479	3.25341	1.25	1.17	1.25	1.2	1.25	1.24	1.23	1.24	1.17	1.28	0.559565	0.654894	1	0.0301629	4.03693e-08	4.20959e-13	0.680742	4.03693e-08	1	0.065795	0.0828022	0.02949	0.860886	0.000886452	0.0191392	2.22045e-16	0.345163
374	Atp5d	0	0	0	2	0	0	0	0	0	0	1	0.522132	1.55701	0.822192	5.40411	0.802929	-1.36377	-2.27001	0.29755	-0.784595	2.4433	1.42	1.43	1.42	1.45	1.38	1.41	1.4	1.43	1.41	1.4	0.942059	1	1	1.16921e-05	1	0.638527	0.313256	1	0.942599	0.305265	0.601579	0.119469	0.410968	6.51292e-08	0.422016	0.17264	0.0232072
375	Atp5e	0	0	0	0	0	0	-2	2	0	0	2	1.44325	-1.11101	0.379698	-0.470107	-0.169398	-0.250457	-7.25183	3.17348	1.31115	0.0119201	1.99	1.93	1.97	1.95	1.97	1.97	1.97	1.98	1.97	1.97	0.666422	1	1	0.912146	0.0385963	1	1.8042e-10	0.0385963	0.76765	1	0.14895	0.266563	0.70417	0.638278	0.865484	0.802234	4.11227e-13
376	Atp5e	0	0	0	2	0	0	-2	0	2	0	3	2.11939	-2.13362	2.79613	3.51524	1.06179	1.12835	-8.05817	-1.37887	3.67901	0.783908	1.47	1.45	1.46	1.46	1.43	1.46	1.44	1.45	1.44	1.43	0.427183	0.654894	0.384231	0.0198073	0.710802	0.638527	6.66165e-13	0.710802	0.0185991	0.829483	0.0340579	0.0328739	0.00517191	0.000439351	0.288332	0.259172	8.88178e-16
377	Atp5g2	0	0	0	2	0	2	0	2	0	0	3	1.20645	-0.18229	0.72647	3.67705	-1.14287	4.88143	-1.66708	3.70706	-0.630563	-0.0287706	1.53	1.53	1.53	1.53	1.52	1.53	1.52	1.52	1.49	1.53	0.679295	1	1	0.0117099	0.00926192	0.000180839	0.612307	0.00926192	1	1	0.227643	0.855355	0.46755	0.000235948	0.253093	1.05318e-06	0.0954978
378	Atp5g2	0	0	0	2	-2	2	0	2	0	0	4	-0.280084	0.40189	0.573236	8.56622	-2.07389	3.62797	-1.45664	3.49925	-0.721906	0.394248	1.53	1.54	1.54	1.53	1.52	1.54	1.52	1.53	1.5	1.53	1	1	1	1.39949e-13	0.0197369	0.0205582	0.680742	0.0197369	0.976019	0.90122	0.779413	0.687765	0.566485	0	0.0380893	0.000285661	0.145217
379	Atp5g2	0	0	0	2	-2	0	0	2	0	0	3	1.00978	-0.392707	0.838831	9.56319	-3.57507	1.03775	-2.9182	5.39194	-0.4901	0.672505	1.6	1.6	1.59	1.58	1.58	1.59	1.58	1.59	1.55	1.59	0.679295	1	1	1.39949e-13	9.74498e-06	0.638527	0.0956771	9.74498e-06	1	0.829483	0.312601	0.694536	0.401564	0	0.000350128	0.299385	0.00352058
380	Atp5g3	2	0	0	0	0	0	-2	-2	0	0	3	4.14434	-0.864447	0.0416501	2.19854	-0.455227	3.22291	-9.42181	-15.2522	0.447154	2.03852	0.98	0.96	0.97	0.93	0.94	0.98	0.95	0.97	0.9	0.96	0.00500999	1	1	0.368917	1.37078e-13	0.0635325	1.57114e-13	1.37078e-13	1	0.414261	3.40788e-05	0.387342	0.966778	0.0279109	0.648946	0.00126894	0
381	Atp5h	0	0	0	2	0	0	0	0	0	0	1	0.3151	0.0996461	2.12585	24.9333	-0.865448	-0.00167308	-3.08047	0.621184	-0.444437	0.150041	1.8	1.8	1.79	1.79	1.78	1.8	1.78	1.78	1.78	1.78	1	1	0.858701	1.39949e-13	0.907436	1	0.0648214	0.907436	1	1	0.752686	0.920625	0.033516	0	0.386793	0.998665	0.00206675
382	Atp5j2	2	0	0	0	0	0	-2	0	0	0	2	73.3695	-0.682663	0.713047	0.539833	0.0293261	2.28548	-5.09544	-0.0617273	0.742444	1.3378	1.54	1.51	1.5	1.48	1.48	1.53	1.5	1.49	1.49	1.48	4.07576e-13	1	1	0.88448	1	0.371143	4.09245e-05	1	0.976019	0.596764	0	0.49482	0.475817	0.589312	0.976604	0.022285	3.47928e-07
383	Atp5s	0	-2	0	-2	0	0	0	0	0	0	2	-0.574382	-5.7873	0.319574	-3.37709	1.72916	1.74353	0.646673	0.215204	0.769808	2.49022	0.57	0.64	0.55	0.64	0.57	0.58	0.68	0.57	0.69	0.57	0.942059	3.2521e-06	1	0.0265486	1	0.609904	0.884413	1	0.976019	0.305265	0.565709	7.15285e-09	0.749292	0.000732573	0.0837807	0.0812419	0.517844
384	Atp5sl	0	2	0	2	0	0	0	0	0	0	2	-2.28809	36.11	-1.35835	6.31177	0.727636	-2.23161	0.782147	-2.55103	-4.87302	1.6654	-0.04	0.02	-0.04	0.02	-0.1	-0.06	0	-0.02	-0.01	-0.07	0.359385	2.59182e-13	1	6.40785e-08	0.169617	0.377537	0.80905	0.169617	0.000182673	0.544295	0.0221322	0	0.174354	2.75864e-10	0.466837	0.0256405	0.434128
385	Atp6v0a1	0	0	0	2	0	0	0	0	0	0	1	1.54356	0.602406	0.725717	11.5347	4.90344	-1.40007	-1.79923	-0.152697	-1.29543	2.368	0.9	0.92	0.91	0.93	0.9	0.88	0.85	0.89	0.84	0.91	0.628718	1	1	1.39949e-13	1	0.638527	0.531164	1	0.76765	0.336936	0.122695	0.546904	0.468012	0	9.4171e-07	0.161491	0.0719821
386	Atp6v0a2	0	0	0	2	0	0	0	2	0	0	2	0.622616	0.71893	-0.53039	10.5192	0.717855	-0.54252	0.409923	6.78838	0.157785	0.176506	0.52	0.44	0.53	0.51	0.56	0.51	0.46	0.52	0.45	0.55	0.901673	1	1	1.39949e-13	3.13443e-09	0.890125	0.91044	3.13443e-09	1	1	0.533537	0.472184	0.595842	0	0.472847	0.587461	0.681863
387	Atp6v0b	0	0	0	2	0	0	-2	0	0	0	2	1.70438	1.48519	0.718168	12.4659	0.923011	-1.02908	-139.98	-1.61271	-1.07492	1.35674	1.44	1.47	1.46	1.51	1.42	1.41	1.37	1.45	1.39	1.45	0.602745	1	1	1.39949e-13	0.397826	0.638527	1.57114e-13	0.397826	0.76765	0.596764	0.0883105	0.137493	0.472653	0	0.356002	0.303442	0
388	Atp6v0c	0	0	0	2	0	-2	0	-2	0	0	3	1.15243	2.38448	-0.213596	5.56557	0.700618	-8.19983	-0.738115	-9.62317	-0.993084	1.30325	1.28	1.24	1.26	1.24	1.2	1.26	1.2	1.27	1.17	1.23	0.679295	0.493072	1	3.8557e-06	1.37078e-13	4.20959e-13	0.825206	1.37078e-13	0.76765	0.596764	0.249144	0.0171032	0.830862	2.61292e-08	0.483542	2.22045e-16	0.460445
389	Atp6v0c	0	0	0	2	0	-2	0	0	0	0	2	-2.13319	1.24413	-0.0730644	10.0957	0.723561	-3.49447	-1.37805	0.441074	-1.29291	1.58639	1.66	1.67	1.67	1.67	1.62	1.65	1.61	1.66	1.6	1.64	0.41117	1	1	1.39949e-13	1	0.0310222	0.680742	1	0.76765	0.596764	0.0329091	0.213452	0.941755	0	0.469335	0.000475013	0.168186
390	Atp6v0d1	0	0	0	2	0	0	0	-2	0	0	2	-0.939881	-2.26926	-0.16596	4.36568	0.553929	-1.69708	0.292357	-3.71925	-2.16445	1.81449	1.24	1.22	1.25	1.29	1.24	1.23	1.22	1.25	1.23	1.26	0.726434	0.579983	1	0.00100336	0.00926192	0.610666	1	0.00926192	0.527923	0.49424	0.347278	0.0232527	0.868189	1.2673e-05	0.579628	0.0896817	0.770014
391	Atp6v1f	0	0	0	0	0	0	0	0	0	2	1	1.26551	-1.30238	1.35309	-0.14828	3.57436	0.569776	0.711681	-1.48356	0.810428	26.0844	1.34	1.31	1.34	1.31	1.31	1.34	1.34	1.33	1.31	1.31	0.679295	1	1	1	0.578002	0.890125	0.825206	0.578002	0.91362	1.2719e-12	0.205689	0.192788	0.176027	0.882122	0.000351088	0.56883	0.476662
392	Atp6v1h	0	0	0	0	0	0	0	-2	0	0	1	-0.821279	0.435154	-1.10054	3.01641	-0.379238	-0.777494	0.57556	-3.96395	0.883033	1.01862	1.12	1.07	1.12	1.11	1.07	1.12	1.08	1.11	1.08	1.09	0.809709	1	1	0.0670202	0.00357473	0.845359	0.886898	0.00357473	0.91362	0.596764	0.411487	0.663451	0.271095	0.00255791	0.704511	0.436867	0.564913
393	Atp8b2	-2	0	0	2	0	-2	0	0	0	0	3	-3.40168	2.13664	1.95945	83.2121	1.01577	-6.68128	1.21003	20.877	-3.3927	2.02553	0.04	0	-0.01	0.02	0.02	0.02	-0.03	-0.01	-0.05	0.05	0.0363829	0.654894	0.943056	1.39949e-13	1.37078e-13	1.54799e-08	0.680742	1.37078e-13	0.0394985	0.414261	0.00066972	0.0326271	0.0500602	0	0.309738	2.36871e-11	0.226269
394	Atp9a	-2	2	0	0	0	-2	0	-2	0	0	4	-3.945	8.2476	0.114997	-1.82765	-0.438758	-3.79657	0.896656	-4.52623	-2.91865	0.146868	2.16	2.14	2.17	2.12	2.16	2.15	2.14	2.17	2.14	2.17	0.00805928	4.07286e-13	1	0.529502	0.0004884	0.00995903	0.719932	0.0004884	0.149606	1	7.98002e-05	2.22045e-16	0.908447	0.0676016	0.660837	0.00014671	0.369902
395	Atp9a	0	2	0	0	0	0	2	-2	-2	0	4	-1.50083	84.2388	0.0980147	-2.93361	-0.483904	-2.64502	5.07322	-3.8114	-7.81052	1.40225	2.16	2.13	2.17	2.13	2.15	2.16	2.14	2.16	2.15	2.16	0.666422	2.59182e-13	1	0.0851687	0.00654943	0.20854	4.8466e-05	0.00654943	4.73961e-12	0.596764	0.133398	0	0.921921	0.00335048	0.628454	0.00816857	3.91145e-07
396	Atp9a	-2	2	0	-2	0	0	2	0	-2	0	5	-6.48471	4.25186	-0.0390525	-8.47264	-0.10957	-3.15408	5.75485	-1.95019	-5.25919	0.23564	2.16	2.14	2.16	2.12	2.15	2.17	2.13	2.16	2.13	2.16	4.89994e-08	0.00286606	1	1.39949e-13	0.296388	0.0787743	1.79168e-06	0.296388	3.17214e-05	0.974576	8.89036e-11	2.11998e-05	0.968849	0	0.91275	0.00161008	8.67202e-09
397	Atpaf1	0	0	0	0	0	0	0	0	2	0	1	0.201813	0.512596	-0.520488	-2.46	-0.65349	1.18328	1.46419	1.97459	3.94733	-1.56184	0.73	0.73	0.72	0.71	0.72	0.74	0.75	0.73	0.76	0.71	1	1	1	0.21801	0.296388	0.638527	0.674429	0.296388	0.00804791	0.596764	0.840063	0.608234	0.602724	0.0138936	0.51344	0.2367	0.143142
398	Atpif1	2	0	0	0	0	0	0	0	0	0	1	8.00811	-0.9893	2.35481	0.931146	0.803155	1.24539	-2.01604	0.354523	1.28589	0.414195	1.69	1.71	1.67	1.69	1.66	1.68	1.71	1.66	1.7	1.66	1.82439e-12	1	0.625137	0.529502	1	0.638527	0.457499	1	0.76765	0.883104	1.11022e-15	0.322516	0.0185321	0.351778	0.421885	0.212987	0.0437957
399	Atrnl1	0	0	0	0	0	0	-2	0	0	0	1	0.48225	1.9963	-0.746017	0.402017	-13.2337	-0.845682	-27.0692	-0.410046	-1.43121	0.89945	0.87	0.82	0.88	0.85	0.81	0.85	0.79	0.88	0.83	0.82	1	0.825053	1	0.94399	1	0.766226	1.57114e-13	1	0.76765	0.774663	0.629628	0.0459015	0.455657	0.687671	0	0.39773	0
400	Atrx	0	0	0	0	-2	0	0	2	0	0	2	-0.164852	-0.60021	0.932572	1.47404	-2.79987	-0.106879	0.924118	3.14435	0.93958	-0.919436	0.13	0.04	0.11	0.06	0.1	0.13	0.1	0.1	0.08	0.12	1	1	1	0.529502	0.0466435	1	0.719932	0.0466435	0.816753	0.745377	0.86906	0.548366	0.351041	0.140471	0.00511224	0.914885	0.355425
401	Atxn3	0	0	0	-2	0	0	2	0	0	0	2	3.12784	-0.443035	-0.682787	-9.29998	-0.725084	0.11767	3.37711	1.90279	0.758133	-1.8102	0.76	0.77	0.73	0.78	0.85	0.75	0.82	0.74	0.81	0.83	0.0751042	1	1	1.39949e-13	0.296388	1	0.0301226	0.296388	0.976019	0.49424	0.00176099	0.65774	0.494741	0	0.4684	0.906329	0.000732515
402	Atxn7l3	2	0	0	2	0	0	0	0	0	2	3	5.62639	-0.608819	2.36738	6.16243	0.621233	1.60961	-0.698623	0.47572	-0.895106	5.33848	1.31	1.27	1.31	1.28	1.31	1.31	1.24	1.31	1.23	1.33	5.33702e-06	1	0.625137	1.55645e-07	1	0.638527	0.849311	1	0.91362	6.32272e-05	1.84019e-08	0.542644	0.0179143	7.16348e-10	0.534447	0.107482	0.484787
403	Auh	0	0	0	2	0	0	0	0	0	0	1	-3.01133	-0.721596	0.0485172	3.83006	1.44304	-0.927453	0.631173	-3.08293	1.74557	1.73839	0.36	0.34	0.34	0.37	0.31	0.38	0.36	0.34	0.37	0.31	0.11003	1	1	0.00721882	0.055016	0.638527	0.884413	0.055016	0.680215	0.544295	0.00260109	0.470543	0.961304	0.000128111	0.149008	0.353691	0.527927
404	Aup1	0	0	0	0	0	0	0	2	-2	0	2	1.6424	1.04513	0.543937	-2.29938	-0.773712	-0.99035	-0.753429	24.8849	-4.5288	-2.03519	1.38	1.38	1.37	1.38	1.37	1.37	1.36	1.37	1.41	1.37	0.602745	1	1	0.314068	1.37078e-13	0.638527	0.825206	1.37078e-13	0.000839737	0.414261	0.100508	0.295963	0.586485	0.0214831	0.439101	0.322003	0.451192
405	Aurka	0	0	0	0	0	0	-2	0	0	0	1	0.261989	1.61465	-1.38772	1.58108	-3.93636	0.946108	-10.8867	-0.176796	-0.465348	-1.8629	0.63	0.57	0.65	0.5	0.64	0.64	0.55	0.64	0.46	0.64	1	1	1	0.529502	1	0.638527	1.57114e-13	1	1	0.490957	0.79333	0.106386	0.165222	0.113859	8.27252e-05	0.344093	0
406	Aurka	0	0	0	0	0	0	-2	0	0	0	1	0.486039	0.849039	-3.08609	1.77391	-2.40928	0.884803	-4.63729	-0.276545	-0.351615	-1.76677	0.61	0.57	0.64	0.48	0.63	0.62	0.54	0.63	0.44	0.64	1	1	0.190887	0.529502	1	0.72692	0.000363558	1	1	0.515405	0.626939	0.39586	0.0020281	0.0760773	0.0159839	0.376263	3.53013e-06
407	Aurkc	0	0	0	0	0	0	2	2	0	0	2	1.32088	-1.83485	1.70913	-1.23116	-0.401347	-0.695999	14.8155	7.52216	-0.697824	-0.605304	1.19	1.15	1.19	1.14	1.2	1.17	1.2	1.16	1.17	1.2	0.679295	0.908347	1	0.529502	1.72639e-11	0.877301	1.57114e-13	1.72639e-11	0.976019	0.860592	0.18654	0.0665275	0.0874267	0.218263	0.688165	0.486429	0
408	Azin1	0	0	0	-2	0	2	0	0	0	0	2	-0.574396	-0.144372	-0.954107	-41.39	-0.276138	4.43616	1.45757	-2.07938	1.36764	-0.0306686	1.09	0.97	1.09	0.98	1.05	1.1	1.01	1.07	1.02	1.05	0.942059	1	1	1.39949e-13	0.296388	0.00137848	0.680742	0.296388	0.76765	1	0.5657	0.885207	0.340029	0	0.782442	9.15777e-06	0.144958
409	B3gnt1	-2	0	0	0	0	-2	0	-2	-2	0	4	-4.96011	0.700175	-0.47604	0.719628	-0.119339	-5.67058	-0.137901	-4.02885	-6.16478	1.49042	1.15	1.16	1.14	1.15	1.12	1.13	1.14	1.12	1.13	1.13	0.000145059	1	1	0.779288	0.00327893	5.01927e-06	1	0.00327893	2.12103e-07	0.596764	7.04547e-07	0.483818	0.634046	0.471754	0.905007	1.42314e-08	0.890318
410	B3gnt5	0	0	0	-2	0	0	2	0	0	0	2	-2.18337	-0.234593	-0.0346645	-9.01672	-1.16528	-1.66495	14.9345	1.41708	0.317255	0.205064	0.26	0.16	0.22	0.09	0.27	0.25	0.14	0.24	0.17	0.28	0.381785	1	1	1.39949e-13	0.7086	0.610666	1.57114e-13	0.7086	1	1	0.0290086	0.814525	0.972347	0	0.243904	0.0959231	0
411	B3gntl1	0	0	0	0	0	0	0	-2	-2	0	2	-0.0202726	-2.39304	1.4436	-3.14917	0.944544	-0.422628	-0.172077	-5.53287	-5.50153	-2.40857	0.22	0.28	0.22	0.23	0.31	0.22	0.29	0.21	0.27	0.27	1	0.493072	1	0.0556451	4.64566e-06	0.929334	1	4.64566e-06	7.67668e-06	0.305265	0.983826	0.0167092	0.148853	0.00163737	0.344892	0.672567	0.863377
412	B4galnt1	0	0	0	0	0	-2	0	0	-2	0	2	0.48366	0.649234	0.945381	0.609366	0.83939	-3.9828	-1.1047	-1.09385	-3.80525	1.90204	1.18	1.19	1.22	1.22	1.18	1.16	1.14	1.21	1.18	1.19	1	1	1	0.85245	0.797617	0.00706221	0.680742	0.797617	0.0114282	0.451656	0.628627	0.516187	0.344464	0.542282	0.401251	6.81083e-05	0.269291
413	B4galt2	0	-2	0	0	0	0	0	0	0	0	1	1.30528	-4.70672	0.212024	1.13905	-3.10668	-2.6514	-3.00495	-1.58048	2.01096	1.95601	0.52	0.45	0.51	0.48	0.45	0.49	0.45	0.51	0.43	0.5	0.679295	0.000555314	1	0.529502	0.401699	0.20854	0.0794213	0.401699	0.549312	0.444712	0.191797	2.51733e-06	0.832088	0.254683	0.001892	0.00801589	0.00265627
414	B4galt3	2	0	0	0	0	-2	0	0	0	0	2	5.79998	-0.547637	1.17387	-1.76504	-1.25384	-4.88454	0.848774	1.56675	1.33064	-0.986476	1.22	1.19	1.2	1.2	1.24	1.2	1.22	1.2	1.23	1.25	2.9588e-06	1	1	0.529502	0.446484	0.000180839	0.796965	0.446484	0.76765	0.596764	6.63241e-09	0.583941	0.240446	0.0775565	0.209899	1.03672e-06	0.396007
415	B4galt6	2	0	0	0	0	0	2	-2	0	0	3	10.8137	2.00101	-1.41943	0.83102	-0.0162692	0.0787936	11.3322	-20.6241	0.851716	0.525364	1.04	0.94	1.02	1	0.99	1.03	0.96	1.01	1	1	4.07576e-13	0.789693	1	0.644921	1.37078e-13	1	1.57114e-13	1.37078e-13	0.91362	0.860592	0	0.0453918	0.155775	0.405963	0.98702	0.937197	0
416	B9d2	0	0	0	0	0	-2	0	0	0	0	1	-1.26321	-3.10579	1.69203	0.755835	1.15516	-6.31395	-1.00111	-0.850365	-1.19529	1.84562	0.4	0.37	0.42	0.36	0.36	0.4	0.35	0.42	0.34	0.39	0.679295	0.132679	1	0.752333	0.907436	1.03736e-07	0.680742	0.907436	0.76765	0.490957	0.206514	0.00189771	0.0906408	0.449748	0.248026	2.72002e-10	0.316774
417	Bace2	0	0	0	0	0	0	0	-2	0	0	1	-1.64698	1.24172	-1.26669	-0.608881	0.0617361	-4.73967	-0.0787236	-3.66241	0.161927	0.893181	-0.03	0.08	0.01	0.06	-0.01	-0.02	0.07	0.01	0.07	0.01	0.602745	1	1	0.85245	0.0106167	0.000313444	1	0.0106167	1	0.774663	0.0995631	0.21434	0.205267	0.542603	0.950773	2.14066e-06	0.937252
418	Bad	0	0	0	0	0	0	0	0	0	2	1	0.799387	-1.1918	0.304457	1.72814	1.26646	-1.47677	-0.502482	-1.82855	-0.526968	4.63849	0.32	0.23	0.31	0.24	0.29	0.3	0.27	0.29	0.2	0.32	0.82165	1	1	0.529502	0.296388	0.638527	0.91044	0.296388	1	0.000778809	0.424066	0.233339	0.76078	0.0839626	0.205348	0.139738	0.615328
419	Bad	2	0	0	-2	0	0	0	0	0	0	2	3.78287	-1.14764	-0.631143	-5.76349	-0.513909	0.939825	-0.133106	0.467383	0.0636318	-1.96574	0.14	0.1	0.11	0.05	0.23	0.12	0.14	0.11	0.11	0.19	0.0110425	1	1	1.63538e-06	1	0.638527	1	1	1	0.444712	0.000155029	0.251116	0.527947	8.23945e-09	0.607315	0.347308	0.894109
420	Bag5	0	0	0	-2	-2	0	2	2	0	0	4	-0.67316	0.274334	-1.85242	-7.44196	-2.09688	-0.223421	7.65061	8.57764	0.68474	-1.46177	0.88	0.82	0.85	0.84	0.84	0.88	0.83	0.87	0.85	0.84	0.881984	1	1	3.47635e-11	1.37078e-13	1	7.01225e-12	1.37078e-13	0.976019	0.596764	0.500846	0.783828	0.0639661	9.92539e-14	0.0360039	0.823208	1.9984e-14
421	Bag6	0	0	0	2	0	0	0	0	-2	0	2	-0.345919	0.922199	-0.554015	3.68344	0.137411	-3.09399	-0.157319	-0.457859	-6.53436	1.50827	1.17	1.16	1.19	1.18	1.15	1.16	1.12	1.19	1.11	1.17	1	1	1	0.0117099	1	0.0889599	1	1	2.9725e-08	0.596764	0.729403	0.356425	0.579569	0.000230108	0.890706	0.00197484	0.874994
422	Bahd1	0	0	0	0	0	0	0	2	0	0	1	3.21606	-0.318587	0.417526	-1.99059	-0.450515	1.99948	1.66226	5.04708	1.63865	-1.47051	0.7	0.65	0.68	0.67	0.76	0.68	0.68	0.68	0.7	0.75	0.0611893	1	1	0.474145	5.58183e-05	0.458465	0.612307	5.58183e-05	0.766165	0.596764	0.00129964	0.75004	0.676294	0.046526	0.652339	0.0455559	0.0964603
423	Baiap2	0	0	0	2	0	0	-2	-2	0	0	3	0.98673	0.654161	2.12981	4.04333	1.11279	-0.903634	-10.4153	-11.1493	-0.0819416	0.115625	0.78	0.63	0.81	0.69	0.74	0.76	0.62	0.8	0.65	0.73	0.679295	1	0.858701	0.00343122	1.37078e-13	0.72692	1.57114e-13	1.37078e-13	1	1	0.323775	0.513008	0.033187	5.2698e-05	0.265799	0.366189	0
424	Banf1	0	0	0	0	0	0	0	2	0	0	1	1.01107	0.223649	1.89229	2.70956	-0.338775	0.0959575	-2.58421	29.5216	-0.821951	0.608436	0.55	0.58	0.54	0.51	0.52	0.53	0.45	0.55	0.42	0.55	0.679295	1	1	0.15257	1.37078e-13	1	0.200879	1.37078e-13	0.91362	0.860592	0.311983	0.823031	0.0584523	0.00673716	0.734779	0.923554	0.00976025
425	Bax	0	0	0	0	0	0	2	0	0	0	1	-0.295797	-0.420848	0.00479479	0.140034	-2.06126	1.92109	9.11153	0.867996	-1.78423	-0.755556	1.35	1.36	1.33	1.35	1.39	1.36	1.37	1.35	1.33	1.41	1	1	1	1	0.837129	0.504058	1.57114e-13	0.837129	0.678861	0.829483	0.767385	0.673866	0.996174	0.888633	0.039278	0.0547203	0
426	Bbs4	0	0	0	0	0	0	2	0	0	0	1	2.04369	-0.309123	-1.16989	-1.56788	2.20229	1.84393	3.52242	-1.71319	0.757534	-2.29446	1.09	1.09	1.1	1.08	1.09	1.1	1.12	1.08	1.12	1.06	0.449877	1	1	0.529502	0.296388	0.567149	0.0197005	0.296388	0.976019	0.349722	0.0409841	0.757228	0.242044	0.116908	0.027645	0.0651928	0.000427621
427	Bbs9	2	-2	0	0	0	0	-2	0	0	0	3	4.44929	-8.3361	2.69085	-0.320863	-1.24767	0.576003	-3.36007	2.78953	-0.298752	-1.4167	0.22	0.2	0.17	0.15	0.21	0.19	0.16	0.17	0.15	0.24	0.00123131	2.59182e-13	0.417803	0.947365	0.115863	0.890125	0.0301226	0.115863	1	0.596764	8.61547e-06	0	0.0071271	0.748314	0.21215	0.564613	0.000779214
428	Bcar1	0	0	0	2	-2	0	2	2	0	0	4	0.579159	-2.4694	1.06894	11.2516	-1.57327	-1.72397	3.55546	4.98164	1.22518	0.130117	1.11	1.05	1.1	1.07	1.12	1.08	1.08	1.1	1.07	1.13	0.942059	0.474286	1	1.39949e-13	7.36101e-05	0.609904	0.0174013	7.36101e-05	0.76765	1	0.562482	0.0135338	0.285097	0	0.115655	0.0847135	0.000377319
429	Bcat1	0	0	0	-2	0	0	2	0	0	0	2	2.67046	1.1243	1.0076	-4.10095	1.20015	2.7728	57.5433	-1.23558	-1.48903	1.44814	1.81	1.78	1.8	1.78	1.78	1.81	1.77	1.78	1.79	1.78	0.195168	1	1	0.00343122	0.745729	0.157189	1.57114e-13	0.745729	0.76765	0.596764	0.00757472	0.260884	0.313649	4.1146e-05	0.23008	0.00555761	0
430	Bccip	0	0	0	0	0	0	-2	2	2	0	3	0.541375	0.472482	0.0939901	0.77159	-0.40402	-0.174422	-5.50555	17.7806	3.36661	-1.94614	0.28	0.19	0.28	0.14	0.26	0.28	0.18	0.27	0.16	0.24	0.942059	1	1	0.745774	1.37078e-13	1	6.09492e-06	1.37078e-13	0.0394985	0.444712	0.588249	0.636583	0.925117	0.440357	0.686198	0.861534	3.68009e-08
431	Bckdha	0	0	0	2	-2	0	0	2	0	0	3	0.16833	-1.68799	-0.586708	204.716	-2.72242	-3.0839	-0.22696	3.62011	-1.33525	1.76883	0.59	0.62	0.58	0.69	0.54	0.57	0.6	0.6	0.63	0.57	1	1	1	1.39949e-13	0.0141883	0.0890627	1	0.0141883	0.76765	0.506814	0.866324	0.0914128	0.5574	0	0.00648063	0.00204309	0.820455
432	Bckdhb	-2	0	0	0	0	0	0	-2	0	0	2	-3.72464	0.239815	-0.881728	3.16498	-0.77977	-1.22509	-2.34558	-4.46165	0.25663	-0.57174	0.73	0.66	0.75	0.71	0.73	0.74	0.67	0.74	0.67	0.74	0.0153451	1	1	0.0556451	0.000686354	0.638527	0.284622	0.000686354	1	0.860592	0.000195592	0.810474	0.377924	0.00155091	0.435526	0.220543	0.0189973
433	Bckdk	0	0	0	2	0	-2	2	0	0	2	4	-0.35843	-2.49327	1.22044	15.0089	1.05176	-4.91304	11.9412	0.0117158	1.02617	4.05027	0.57	0.58	0.54	0.61	0.56	0.55	0.62	0.53	0.58	0.59	1	0.474286	1	1.39949e-13	1	0.000156589	1.57114e-13	1	0.76765	0.00600161	0.720022	0.0126574	0.222299	0	0.292911	8.96742e-07	0
434	Bcl11a	0	2	0	0	0	0	0	0	0	0	1	-0.2099	14.087	2.13293	-2.11672	0.443705	-0.112325	-0.247067	-1.44554	-1.94323	1.3874	0.46	0.39	0.44	0.32	0.43	0.46	0.35	0.44	0.33	0.44	1	2.59182e-13	0.834375	0.410601	0.643838	1	1	0.643838	0.549312	0.596764	0.833746	0	0.0329307	0.0342833	0.657256	0.910566	0.804857
435	Bcl7b	-2	0	0	2	0	0	0	0	0	0	2	-6.1793	-0.958486	-2.72384	3.214	2.35516	0.273201	4.09302	-1.76755	-11.1942	2.04526	0.07	-0.06	0.08	0.02	0	0.09	-0.03	0.07	-0.03	0.02	3.7496e-07	1	0.384231	0.0447977	0.296388	0.972729	0.00258517	0.296388	2.35954e-13	0.414261	6.43871e-10	0.337818	0.00645287	0.00130901	0.0185145	0.784699	4.25784e-05
436	Bcl9	0	0	0	-2	0	0	0	2	0	-2	3	2.35276	-0.520527	2.37881	-5.88406	-0.913154	-0.240718	-1.34753	9.77023	-1.3229	-8.69408	0.81	0.86	0.8	0.79	0.87	0.79	0.82	0.8	0.8	0.87	0.347083	1	0.625137	8.43329e-07	1.37078e-13	1	0.680742	1.37078e-13	0.76765	1.2719e-12	0.0186345	0.602696	0.0173688	4.00317e-09	0.361162	0.809774	0.177809
437	Bcor	0	2	0	0	0	0	0	0	0	0	1	-0.552404	5.13742	-0.173694	-2.56422	-1.10424	-1.15149	0.700516	-0.339489	-2.44592	-1.74087	0.1	0.06	0.11	0.06	0.14	0.09	0.05	0.09	0.09	0.14	0.942059	8.58496e-05	1	0.182992	1	0.638527	0.849311	1	0.359294	0.544295	0.580671	2.78543e-07	0.862106	0.0103407	0.269491	0.249531	0.483605
438	Begain	0	0	0	2	0	0	0	0	0	0	1	1.54061	0.291137	0.553641	6.7304	1.54765	0.316638	-1.13134	-1.63125	-1.33586	3.41051	0.17	0.17	0.19	0.19	0.15	0.15	0.09	0.2	0.09	0.18	0.628718	1	1	4.80929e-09	0.348799	0.972729	0.680742	0.348799	0.76765	0.0507119	0.123413	0.770947	0.579825	1.69198e-11	0.121707	0.751518	0.257911
439	Bet1l	0	0	0	0	0	0	0	0	-2	0	1	1.52985	-0.832393	-0.14661	1.92544	1.32656	2.05425	-0.936071	2.13268	-4.53996	2.27747	0.72	0.78	0.71	0.8	0.73	0.71	0.75	0.74	0.76	0.74	0.628718	1	1	0.505893	0.296388	0.458465	0.680742	0.296388	0.000839737	0.379654	0.126054	0.405187	0.88344	0.0541744	0.184655	0.0399514	0.349237
440	Bex2	0	0	0	0	0	0	0	0	0	2	1	-1.67252	-0.727024	-2.48512	1.27262	-0.0587798	2.09568	1.22744	-0.00659405	1.79494	7.27792	1.78	1.75	1.78	1.79	1.76	1.8	1.78	1.8	1.8	1.77	0.602745	1	0.599499	0.529502	1	0.452701	0.680742	1	0.678861	5.82953e-10	0.0944226	0.467211	0.0129509	0.203154	0.953127	0.0361102	0.219659
441	Bex2	-2	0	0	2	0	0	0	0	0	0	2	-10.0122	-1.95258	-0.275918	5.05613	0.830942	1.33123	1.94079	-1.32839	2.52481	2.21763	1.79	1.74	1.8	1.78	1.78	1.8	1.77	1.79	1.79	1.78	4.07576e-13	0.845065	1	4.73773e-05	0.710802	0.638527	0.488474	0.710802	0.296903	0.379654	0	0.05087	0.782611	4.27857e-07	0.406006	0.183113	0.0522837
442	Bex2	0	0	-2	0	0	0	0	0	2	0	2	-1.12524	-1.42405	-10.6509	1.11239	-1.09324	2.69453	1.20304	0.023773	21.3772	1.11435	1.78	1.75	1.78	1.77	1.76	1.8	1.77	1.8	1.79	1.78	0.679295	1	9.23078e-13	0.529502	1	0.20854	0.680742	1	2.35954e-13	0.596764	0.260489	0.154432	0	0.265969	0.274288	0.00704889	0.22896
443	Bex2	0	0	-2	-2	0	0	0	0	0	0	2	-0.0876095	-0.847651	-4.0819	-6.20888	-0.814593	2.01768	1.20798	-0.854346	1.1725	1.56261	1.78	1.74	1.79	1.78	1.76	1.79	1.76	1.8	1.8	1.77	1	1	0.0119861	1.3536e-07	0.907436	0.458465	0.680742	0.907436	0.76765	0.596764	0.930187	0.396632	4.46686e-05	5.33643e-10	0.415305	0.043625	0.227053
444	Bex2	-2	0	-2	0	0	0	0	0	0	0	2	-9.71415	-0.908684	-10.5098	-1.30851	-0.86914	0.0840754	1.09837	-0.0906838	1.3155	1.99062	1.79	1.75	1.79	1.79	1.76	1.81	1.77	1.8	1.8	1.77	4.07576e-13	1	9.23078e-13	0.529502	1	1	0.680742	1	0.76765	0.438816	0	0.363517	0	0.190699	0.38477	0.932996	0.272044
445	Bfar	0	2	0	0	0	0	2	0	0	0	2	-1.08118	108.159	-1.67263	-2.05174	1.10542	0.631957	3.55296	-0.659763	1.92034	-2.18732	0.84	0.85	0.83	0.83	0.83	0.85	0.87	0.84	0.88	0.8	0.679295	2.59182e-13	1	0.434287	0.907436	0.877301	0.0174013	0.907436	0.591318	0.379654	0.279615	0	0.0944004	0.040195	0.268978	0.527415	0.000380919
446	Bhlhe41	0	0	-2	0	0	0	2	-2	0	0	3	-1.24219	-1.01743	-14.2144	-1.82424	-0.707014	1.84137	4.29123	-195.085	0.106414	-1.39573	0.71	0.83	0.77	0.87	0.74	0.75	0.86	0.81	0.91	0.73	0.679295	1	9.23078e-13	0.529502	1.37078e-13	0.567149	0.00132349	1.37078e-13	1	0.596764	0.214165	0.308948	0	0.0681163	0.479558	0.0655669	1.77684e-05
447	Bin1	0	0	0	2	0	0	0	0	0	2	2	1.81494	-1.45772	0.351842	4.39718	0.962142	-2.92244	1.4705	-0.215455	-1.15701	7.07083	1.27	1.22	1.27	1.28	1.28	1.25	1.25	1.27	1.23	1.3	0.559088	1	1	0.000896654	1	0.110166	0.674429	1	0.76765	1.83397e-09	0.0695336	0.144917	0.724957	1.09667e-05	0.335978	0.00347302	0.141427
448	Bloc1s1	0	0	0	2	0	0	0	0	0	0	1	0.526965	-0.683246	0.901451	3.35	0.355045	0.745909	-1.87524	-0.729719	-0.745576	0.433545	1.2	1.18	1.2	1.18	1.17	1.2	1.14	1.21	1.14	1.17	0.942059	1	1	0.0301629	0.907436	0.877301	0.529053	0.907436	0.976019	0.883104	0.598218	0.494452	0.367349	0.000808109	0.722556	0.455723	0.0607602
449	Bloc1s2	0	0	0	2	0	0	0	0	2	0	2	-0.391849	-1.76927	-0.532659	52.3436	-1.11751	0.0767812	-0.713918	0.221856	4.04783	1.19336	0.76	0.75	0.73	0.72	0.74	0.77	0.76	0.75	0.73	0.75	1	1	1	1.39949e-13	1	1	0.825206	1	0.00489536	0.596764	0.69517	0.0768495	0.594269	0	0.263777	0.938798	0.475278
450	Bmi1	0	0	0	0	0	0	0	0	0	-2	1	0.0748681	-0.577549	-0.777241	4.16253	-0.792714	0.744702	2.1574	0.612774	1.46808	-3.58632	0.07	-0.09	0.02	-0.01	0.06	0.09	-0.01	0	-0.01	0.05	1	1	1	0.00208367	0.907436	0.877301	0.407826	0.907436	0.76765	0.0280428	0.94032	0.563569	0.437016	3.14744e-05	0.427944	0.456452	0.0309746
451	Bmyc	0	0	0	0	0	0	0	0	-2	0	1	-0.0809238	0.399737	0.32623	1.65226	1.05007	-0.456046	-1.10358	-1.11952	-3.54377	1.69835	1.02	1.1	1.06	1.13	1.06	1.01	1.02	1.07	1.06	1.06	1	1	1	0.529502	0.76017	0.923716	0.680742	0.76017	0.0260124	0.544295	0.935503	0.68935	0.74425	0.0984813	0.293688	0.648357	0.269775
452	Bnip1	0	0	0	-2	0	0	2	0	-2	0	3	-0.150096	2.22153	-0.784198	-4.76597	0.900355	-1.98155	3.78345	0.0426381	-24.6852	1.3373	0.29	0.31	0.26	0.29	0.25	0.27	0.29	0.28	0.25	0.25	1	0.579983	1	0.000183183	1	0.466472	0.00890654	1	2.35954e-13	0.596764	0.880689	0.0263148	0.432924	1.87948e-06	0.367931	0.0475294	0.000154668
453	Bnip2	0	-2	0	0	0	0	0	0	0	0	1	-0.804015	-3.99944	-0.626213	1.25964	-2.13101	-0.972864	-0.027423	1.47357	0.866962	-2.27527	0.22	0.15	0.2	0.16	0.24	0.23	0.19	0.2	0.16	0.24	0.82165	0.00778595	1	0.529502	0.592753	0.638527	1	0.592753	0.91362	0.379654	0.421388	6.34935e-05	0.531176	0.207798	0.0330879	0.330621	0.978122
454	Bnip2	0	0	0	-2	0	0	0	0	0	0	1	0.433137	-1.39249	-0.300184	-3.7928	-0.176502	0.735812	1.28213	0.529723	-0.108587	-0.731284	0.84	0.68	0.82	0.66	0.75	0.84	0.72	0.81	0.71	0.75	1	1	1	0.00721882	0.922034	0.877301	0.680742	0.922034	1	0.829483	0.664915	0.163774	0.764037	0.000148957	0.8599	0.461845	0.199797
455	Bnip3	0	-2	0	0	0	0	2	0	0	2	3	-0.779802	-113.827	0.675375	-0.288906	1.73361	-1.10688	8.96749	-2.80331	-0.286009	8.73423	0.92	0.9	0.92	0.94	0.83	0.88	0.91	0.94	0.94	0.88	0.82165	2.59182e-13	1	0.947365	0.110878	0.638527	1.57114e-13	0.110878	1	1.2719e-12	0.435507	0	0.499438	0.772653	0.0829874	0.268346	0
456	Bola1	0	0	0	-2	0	0	0	0	0	0	1	-0.901777	-0.28745	2.37862	-201.054	-3.69913	0.068884	-1.90595	2.73981	-0.228634	-3.39223	0.25	0.28	0.28	0.26	0.32	0.25	0.28	0.27	0.26	0.31	0.776604	1	0.625137	1.39949e-13	0.115863	1	0.488474	0.115863	1	0.0507119	0.367175	0.773768	0.0173778	0	0.000216342	0.945082	0.056657
457	Bora	0	0	0	0	0	0	0	0	2	0	1	0.763691	1.10973	-1.20133	-0.828542	0.308824	1.4155	0.668109	-0.403421	13.7665	-2.73959	0.47	0.52	0.48	0.48	0.57	0.47	0.57	0.47	0.52	0.53	0.82165	1	1	0.644921	1	0.638527	0.884413	1	2.35954e-13	0.201178	0.445051	0.267115	0.229625	0.407363	0.757456	0.156922	0.504064
458	Bphl	0	0	0	-2	0	0	0	-2	0	0	2	-1.09124	-0.792952	-0.0674897	-146.977	0.601521	-0.516688	2.07658	-3646.15	0.650601	-0.345199	0.6	0.78	0.62	0.77	0.59	0.61	0.79	0.63	0.82	0.59	0.679295	1	1	1.39949e-13	1.37078e-13	0.890125	0.455938	1.37078e-13	1	0.90122	0.275167	0.427806	0.946192	0	0.547493	0.605374	0.0378406
459	Bpifa6	0	0	0	2	0	0	0	2	0	0	2	1.86914	0.226885	0.138317	12.7023	0.27457	-0.271628	-1.21722	3.92657	-2.39779	1.93891	0.21	0.25	0.21	0.17	0.15	0.17	0.2	0.19	0.07	0.17	0.495009	1	1	1.39949e-13	0.00374229	1	0.680742	0.00374229	0.359294	0.444712	0.061603	0.820513	0.88999	0	0.783646	0.785908	0.223519
460	Bptf	0	0	0	-2	0	2	0	0	0	0	2	0.526171	2.50749	-1.01414	-3.38805	-0.0365748	3.8365	1.78961	-3.0403	0.210661	-0.166215	0.26	0.17	0.27	0.14	0.21	0.26	0.19	0.26	0.18	0.21	0.942059	0.403457	1	0.0265486	0.0608591	0.00922789	0.531164	0.0608591	1	1	0.598769	0.0121593	0.310518	0.000703904	0.970824	0.0001248	0.0735169
461	Brca2	0	0	0	0	-2	0	0	2	0	-2	3	-0.935009	0.00889981	-1.65074	0.988271	-3.44909	-0.516751	0.959234	3.65657	1.04733	-3.43497	0.04	-0.11	0.02	-0.1	0.08	0.04	-0.05	0.03	-0.08	0.05	0.726434	1	1	0.529502	0.0106167	0.890125	0.680742	0.0106167	0.76765	0.043767	0.349784	0.992899	0.0987914	0.32302	0.000562481	0.60533	0.337441
462	Brca2	0	0	0	0	0	0	0	0	2	0	1	-3.23642	1.16589	-0.548265	-1.03079	-1.67551	-1.12396	1.42367	-0.269293	3.84504	-1.96512	0.39	0.32	0.36	0.27	0.44	0.39	0.34	0.35	0.31	0.42	0.0592653	1	1	0.529502	1	0.638527	0.680742	1	0.0103835	0.444712	0.00121038	0.243657	0.58351	0.302637	0.0938335	0.261029	0.154542
463	Brdt	2	-2	0	0	0	0	0	0	0	0	2	11.1977	-8.79512	1.03301	0.553632	-1.48212	1.4487	-1.15144	0.938996	0.55209	-0.855766	0.21	0.15	0.17	0.16	0.18	0.18	0.15	0.14	0.15	0.2	4.07576e-13	2.59182e-13	1	0.88448	0.837129	0.638527	0.680742	0.837129	1	0.774663	0	0	0.3016	0.579831	0.138309	0.14742	0.249552
464	Brinp2	0	0	0	0	0	0	0	-2	0	0	1	-0.0104122	1.14752	-1.28648	-0.813113	0.248223	-0.757701	1.64487	-5.32296	1.69665	-0.872629	1.09	1	1.05	0.98	1.1	1.09	1.02	1.04	1.02	1.09	1	1	1	0.725729	1.25432e-05	0.86171	0.612307	1.25432e-05	0.766165	0.774663	0.991692	0.251168	0.198276	0.416153	0.803962	0.44863	0.0999967
465	Brinp2	0	0	0	0	0	0	0	0	0	2	1	-3.26511	-0.592047	-0.776762	5.20484	-2.96409	-3.96608	0.513634	-0.190454	2.0149	3.44843	-0.01	-0.1	-0.06	-0.1	-0.02	-0.02	-0.06	-0.05	-0.12	0.04	0.0592653	1	1	2.52621e-05	1	0.00706221	0.886898	1	0.549312	0.043767	0.00109422	0.553819	0.437299	1.94159e-07	0.00303575	7.30657e-05	0.607508
466	Brinp3	0	0	0	-2	0	0	0	0	0	0	1	1.15344	-0.393517	-0.490361	-5.28501	1.10593	3.1352	1.57371	-0.955946	-0.433898	2.07418	0.47	0.31	0.44	0.31	0.36	0.47	0.35	0.44	0.37	0.36	0.679295	1	1	1.76828e-05	0.837129	0.0787743	0.666937	0.837129	1	0.414261	0.248732	0.693938	0.623879	1.25696e-07	0.268757	0.00171736	0.115555
467	Brsk2	0	0	0	0	0	0	2	0	0	0	1	-0.792941	-0.100576	0.648312	-2.28696	0.432742	-0.247136	6.79359	0.893135	-0.551891	-0.545576	1.43	1.31	1.41	1.32	1.43	1.43	1.34	1.4	1.35	1.42	0.82165	1	1	0.314068	0.837129	1	2.76342e-09	0.837129	1	0.860592	0.427812	0.919887	0.516783	0.022198	0.665202	0.804803	1.09375e-11
468	Brsk2	0	0	0	0	0	0	2	-2	0	0	2	0.404017	-0.355595	0.43863	-2.78034	0.403848	0.670732	4.54062	-3.20229	-2.43211	-0.705813	1.44	1.32	1.43	1.34	1.43	1.44	1.36	1.41	1.37	1.42	1	1	1	0.121616	0.0375968	0.877301	0.000646049	0.0375968	0.359294	0.829483	0.6862	0.722144	0.66093	0.00543017	0.686324	0.502391	5.60902e-06
469	Brsk2	0	0	0	0	0	0	2	0	0	0	1	-1.1506	-0.0413121	0.282729	-2.16317	0.270341	0.852721	264.628	0.804208	-1.062	-0.486554	1.44	1.33	1.43	1.35	1.44	1.45	1.36	1.42	1.37	1.43	0.679295	1	1	0.368917	0.907436	0.766226	1.57114e-13	0.907436	0.76765	0.860592	0.249895	0.967047	0.777384	0.0305284	0.786898	0.393814	0
470	Brsk2	0	0	0	0	0	0	2	0	0	0	1	-1.13726	-0.00999647	0.372945	-2.6779	0.333679	0.435709	19.5114	0.875865	-2.93114	-0.133151	1.43	1.34	1.44	1.35	1.44	1.45	1.37	1.42	1.38	1.44	0.679295	1	1	0.154466	0.837129	0.923716	1.57114e-13	0.837129	0.142487	1	0.255429	0.992024	0.70919	0.00740846	0.738622	0.663048	0
471	Brsk2	0	0	0	0	0	0	2	0	0	0	1	-0.45554	0.297181	0.398854	-1.86108	0.854653	0.708617	5.28771	0.310951	-1.417	-0.596111	1.44	1.32	1.43	1.35	1.44	1.45	1.36	1.42	1.38	1.43	1	1	1	0.521537	1	0.877301	2.26729e-05	1	0.76765	0.860592	0.648721	0.766328	0.690001	0.0627324	0.392743	0.478562	1.23858e-07
472	Brsk2	0	0	0	-2	0	0	2	0	0	0	2	0.49759	-0.349259	0.817416	-3.7994	0.969768	0.861217	4.70059	0.898718	-0.822662	-0.348183	1.44	1.33	1.43	1.33	1.43	1.43	1.36	1.41	1.36	1.42	0.942059	1	1	0.00721882	0.837129	0.766226	0.000253635	0.837129	0.91362	0.90122	0.618773	0.726895	0.413691	0.000145047	0.332162	0.389119	2.59414e-06
473	Brwd1	0	0	0	-2	0	0	0	0	0	0	1	-0.570575	-1.11343	0.00899671	-11.4035	0.0100241	-0.335818	1.2899	1.48159	0.397119	-1.81607	0.64	0.55	0.62	0.54	0.66	0.64	0.59	0.61	0.59	0.63	0.942059	1	1	1.39949e-13	0.578002	0.972729	0.680742	0.578002	1	0.49424	0.568288	0.265522	0.992822	0	0.992002	0.737008	0.197087
474	Bscl2	-2	0	0	0	0	0	0	0	0	0	1	-14.9739	2.72643	-1.98727	-2.12251	0.322186	-1.80574	0.356207	-1.73205	-0.479579	3.11192	1.2	1.34	1.22	1.33	1.17	1.21	1.32	1.22	1.33	1.18	4.07576e-13	0.265825	0.943056	0.410601	0.296388	0.567149	0.91044	0.296388	1	0.0930855	0	0.00640243	0.0468925	0.033795	0.747312	0.0709596	0.721685
475	Bsg	0	0	0	2	0	0	0	0	0	0	1	-0.0895688	1.33106	0.196454	4.11076	1.28386	-2.57467	-1.0078	0.479571	-1.43183	2.44533	1.44	1.4	1.42	1.44	1.39	1.41	1.35	1.43	1.35	1.42	1	1	1	0.00343122	1	0.239477	0.680742	1	0.76765	0.305265	0.92863	0.183168	0.844255	3.94356e-05	0.199193	0.0100336	0.313553
476	Btbd6	0	0	0	0	0	0	0	-2	0	0	1	-1.02011	-0.376292	0.380548	-2.08925	0.145149	-0.325349	2.73983	-59.0726	1	0.176464	0.93	0.89	0.93	0.9	0.91	0.93	0.93	0.93	0.94	0.91	0.679295	1	1	0.434287	1.37078e-13	0.972729	0.138593	1.37078e-13	0.76765	1	0.307674	0.7067	0.703538	0.036685	0.884593	0.744917	0.00614704
477	Btf3	0	0	0	2	0	0	0	0	2	0	2	-1.59567	0.529976	-0.977829	5.16842	-0.166438	-0.380084	-1.7656	-0.928492	5.42235	1.122	1.48	1.46	1.48	1.45	1.47	1.49	1.45	1.49	1.45	1.47	0.628718	1	1	3.26706e-05	0.837129	0.929334	0.531164	0.837129	1.18754e-05	0.596764	0.110562	0.596129	0.328159	2.3608e-07	0.867812	0.703883	0.0774628
478	Btf3	0	0	0	0	0	0	0	2	0	0	1	2.47674	-0.0385435	1.43747	0.572935	-0.859588	2.0501	-1.67196	4.08147	1.03832	0.129711	1.21	1.16	1.17	1.12	1.17	1.2	1.13	1.18	1.13	1.19	0.273121	1	1	0.88448	0.0024644	0.458465	0.612307	0.0024644	0.76765	1	0.0132589	0.969254	0.150585	0.566689	0.390016	0.0403546	0.0945315
479	Btf3	0	0	0	0	0	2	0	0	0	0	1	1.95489	-0.547027	1.81493	0.666456	-0.714618	7.61123	-2.16164	1.75477	0.754417	-1.46735	1.21	1.16	1.17	1.13	1.17	1.2	1.15	1.18	1.13	1.18	0.450308	1	1	0.803705	0.296388	2.86252e-11	0.407826	0.296388	0.976019	0.596764	0.050596	0.58436	0.0695353	0.505119	0.474845	2.70894e-14	0.0306461
480	Btf3	-2	2	0	0	0	0	0	0	0	0	2	-14.8777	7.39835	-0.82285	1.28328	-0.572658	0.0596835	-2.26452	-0.672703	0.659408	2.01864	1.3	1.27	1.3	1.27	1.28	1.3	1.25	1.3	1.25	1.29	4.07576e-13	1.0686e-10	1	0.529502	0.907436	1	0.313256	0.907436	1	0.414261	0	1.3789e-13	0.410593	0.199392	0.566876	0.952408	0.0235419
481	Btf3	0	2	0	0	0	0	0	-2	0	0	2	-2.79259	3.64068	-2.50711	1.35976	-0.656644	-0.315476	1.03406	-5.31175	0.734042	-0.0895482	0.91	0.89	0.92	0.88	0.9	0.93	0.88	0.93	0.86	0.91	0.171375	0.0265445	0.599499	0.529502	1.25432e-05	0.972729	0.680742	1.25432e-05	0.976019	1	0.00522878	0.000271914	0.0121721	0.173905	0.51141	0.7524	0.301108
482	Btg1	0	0	0	-2	0	2	2	0	0	0	3	-0.473002	-0.869935	-1.00417	-3.62352	-0.0438186	4.94613	7.59424	-0.0543152	0.824534	0.218424	1.43	1.37	1.43	1.35	1.34	1.45	1.42	1.42	1.41	1.34	1	1	1	0.0144098	1	0.000140393	1.23838e-11	1	0.91362	1	0.636212	0.384336	0.315295	0.000290622	0.965049	7.57038e-07	3.10862e-14
483	Bub3	0	0	0	0	0	0	0	0	2	0	1	-0.229507	-1.09547	2.13141	0.25648	-1.72332	0.419337	0.292803	2.00568	7.42056	-1.22027	1.24	1.23	1.23	1.22	1.27	1.25	1.25	1.23	1.23	1.28	1	1	0.834375	0.947365	0.296388	0.929334	1	0.296388	6.28909e-11	0.596764	0.818475	0.273309	0.0330558	0.79758	0.0848307	0.67497	0.769673
484	Bub3	0	0	0	0	0	0	-2	0	2	0	2	0.941653	-1.26668	1.42843	0.0303856	-1.95996	0.522805	-3.26173	1.25979	3.95265	-1.43906	1.25	1.23	1.23	1.21	1.27	1.24	1.25	1.23	1.23	1.28	0.726434	1	1	1	0.745729	0.890125	0.045124	0.745729	0.00804791	0.596764	0.34637	0.20527	0.153167	0.97576	0.0500006	0.60111	0.00110733
485	Bzw2	0	2	0	0	0	0	0	0	0	0	1	-2.84975	6.71955	0.251247	-1.012	1.79522	-1.1957	3.00735	0.00219238	0.269859	0.848584	1.76	1.68	1.76	1.68	1.76	1.77	1.69	1.76	1.7	1.76	0.159727	1.2087e-08	1	0.529502	1	0.638527	0.0794213	1	1	0.805752	0.00437535	1.82281e-11	0.801623	0.31154	0.0726191	0.231813	0.00263539
486	Bzw2	-2	0	0	0	0	0	2	0	0	0	2	-6.239	1.1539	1.32678	-1.32181	2.19853	-2.87347	4.04344	0.804121	-0.141275	0.874995	1.75	1.68	1.75	1.67	1.76	1.76	1.7	1.75	1.69	1.76	2.37171e-07	1	1	0.529502	0.907436	0.124205	0.00316857	0.907436	1	0.774663	4.40389e-10	0.248541	0.184582	0.186233	0.0279113	0.00405988	5.26721e-05
487	Bzw2	-2	0	0	0	0	-2	2	0	0	0	3	-3.31952	0.599088	0.763322	-1.07706	1.07264	-3.8351	12.9803	-0.152874	0.238907	0.815351	1.75	1.69	1.76	1.68	1.76	1.77	1.7	1.75	1.7	1.77	0.0474971	1	1	0.529502	1	0.00922789	1.57114e-13	1	1	0.824056	0.000901709	0.549114	0.445271	0.281452	0.283433	0.000125512	0
488	Bzw2	-2	0	0	0	0	-2	2	0	0	0	3	-3.4133	-0.287587	0.961502	-0.961761	0.554091	-6.15111	6.0697	1.16895	0.0799216	0.59514	1.76	1.68	1.75	1.67	1.76	1.76	1.7	1.75	1.69	1.76	0.0351564	1	1	0.529502	0.76017	2.93008e-07	2.90818e-07	0.76017	1	0.860592	0.000641803	0.773663	0.3363	0.33617	0.579517	7.69412e-10	1.28152e-09
489	C1H19orf84	2	0	0	0	0	0	-2	0	0	0	2	4.15825	-1.48527	1.25328	0.812041	0.0685887	2.58836	-8.52986	0.814677	-1.13145	1.62227	0.69	0.66	0.65	0.6	0.59	0.67	0.63	0.66	0.57	0.62	0.0040989	1	1	0.725728	0.907436	0.239477	1.57114e-13	0.907436	0.76765	0.596764	3.207e-05	0.137471	0.210104	0.416768	0.945317	0.00964343	0
490	C1qb	0	0	0	0	0	0	0	0	2	0	1	1.84286	2.72517	1.64499	-0.62157	-0.66457	-0.624279	-6.40775	0.253001	4.65206	-0.736297	-0.06	0.12	-0.09	-0.05	-0.15	-0.19	-0.01	-0.18	0.07	-0.15	0.495009	0.265825	1	0.85245	1	0.877301	4.21185e-08	1	0.000612297	0.829483	0.0653494	0.0064268	0.0999715	0.534225	0.506326	0.532444	1.47686e-10
491	C1qbp	0	0	-2	0	0	0	0	-2	0	0	2	-0.338186	-0.111369	-4.44115	-0.448422	-0.166812	1.38631	1.77505	-3.93649	1.04114	-1.8169	1.76	1.69	1.76	1.72	1.77	1.77	1.73	1.76	1.73	1.76	1	1	0.00297545	0.912146	0.00357473	0.638527	0.531164	0.00357473	0.76765	0.49424	0.735223	0.911323	8.94784e-06	0.653849	0.867518	0.165651	0.0758894
492	C1qbp	0	0	0	0	0	0	2	0	0	0	1	-0.724255	-0.334532	-0.616217	-1.42603	-1.08666	-0.128111	4.36251	1.01377	2.03839	-1.91757	1.75	1.68	1.74	1.7	1.76	1.76	1.72	1.74	1.73	1.75	0.836071	1	1	0.529502	0.804231	1	0.00117621	0.804231	0.544624	0.444712	0.468909	0.737978	0.537751	0.15386	0.277186	0.898061	1.28579e-05
493	C1qbp	-2	0	0	0	0	0	2	0	0	0	2	-9.34632	-0.696882	-0.720288	-1.16141	-0.227558	0.214895	6.65884	-0.256362	0.734792	-1.60069	1.75	1.68	1.74	1.71	1.76	1.76	1.72	1.74	1.73	1.75	4.07576e-13	1	1	0.529502	1	1	8.02902e-09	1	0.976019	0.596764	0	0.485876	0.471348	0.245475	0.81999	0.829849	2.75997e-11
494	C1ql3	0	2	0	0	0	0	0	0	0	0	1	0.834201	6.05199	-1.96487	-1.02544	0.725371	-0.49985	1.24217	-1.97669	0.620931	0.877766	0.75	0.71	0.76	0.75	0.67	0.74	0.69	0.73	0.78	0.67	0.809709	6.2081e-07	0.943056	0.529502	0.296388	0.890125	0.680742	0.296388	1	0.774663	0.404168	1.43064e-09	0.0494296	0.305157	0.468225	0.61718	0.214173
495	C1qtnf4	0	0	0	0	0	-2	0	0	0	0	1	-1.93984	0.816365	0.340945	2.00763	-0.488138	-5.75446	-1.97838	-0.11958	-1.46363	2.42318	1.14	1.1	1.16	1.13	1.08	1.12	1.07	1.16	1.06	1.11	0.450409	1	1	0.455353	1	3.06716e-06	0.468264	1	0.76765	0.305265	0.0523992	0.414291	0.733145	0.0446821	0.625452	8.69214e-09	0.0478853
496	C1qtnf6	0	0	0	-2	0	-2	0	0	0	0	2	-0.642169	-1.05492	-2.03304	-5.47514	0.037357	-9.6595	1.88408	-0.350156	-0.220101	0.582414	0.26	0.5	0.24	0.53	0.16	0.25	0.48	0.33	0.56	0.17	0.901673	1	0.858701	6.40291e-06	1	3.70444e-13	0.52877	1	1	0.860592	0.520764	0.291464	0.0420486	4.37154e-08	0.9702	0	0.0595546
497	C1s	0	0	0	-2	0	0	-2	-2	0	0	3	-0.0893132	1.14595	-2.78051	-7.47016	1.3556	-0.708247	-4.75557	-4.18342	0.471106	1.19719	-0.01	0.26	0.04	0.21	-0.04	-0.02	0.17	0.07	0.24	-0.05	1	1	0.384231	2.05725e-11	0.00190083	0.877301	0.000200763	0.00190083	1	0.596764	0.928833	0.251817	0.00542739	8.01581e-14	0.175228	0.478792	1.97892e-06
498	C2cd2	0	0	0	0	0	0	0	-2	0	0	1	-0.901548	-0.056275	0.542759	-2.80751	0.13876	-3.16745	1.00898	-5.62408	0.350457	-0.653737	0.64	0.63	0.64	0.64	0.66	0.63	0.66	0.63	0.68	0.66	0.776604	1	1	0.121616	2.63969e-06	0.0787743	0.680742	2.63969e-06	1	0.844417	0.367297	0.955123	0.587296	0.00499265	0.88964	0.00153784	0.312982
499	C2cd5	0	0	0	-2	0	0	2	0	0	0	2	0.839332	-0.389683	-0.55797	-10.0458	0.169795	0.707692	13.4919	-1.13238	0.521698	-1.76029	0.7	0.67	0.72	0.68	0.74	0.69	0.72	0.7	0.71	0.71	0.792998	1	1	1.39949e-13	0.76017	0.877301	1.57114e-13	0.76017	1	0.515405	0.401283	0.696771	0.576865	0	0.865171	0.479137	0
500	Cab39l	-2	0	0	0	0	0	0	0	0	0	1	-5.4167	-1.28292	1.31344	-0.85415	-1.80583	-0.16472	1.95698	0.468223	1.00105	1.15293	0.29	0.35	0.28	0.33	0.27	0.31	0.35	0.28	0.35	0.28	1.96468e-05	1	1	0.644921	1	1	0.476125	1	0.76765	0.596764	6.07075e-08	0.199519	0.189034	0.393022	0.0709447	0.869164	0.0503498
501	Cables2	0	0	2	0	0	0	0	0	-2	0	2	0.320057	-2.75295	4.63782	0.992478	1.20028	-0.734096	-0.918162	-0.638175	-7.44094	1.44807	1.05	0.97	1.07	1	1.05	1.04	0.96	1.06	0.96	1.05	1	0.265825	0.00154958	0.529502	0.907436	0.877301	0.719932	0.907436	6.28909e-11	0.596764	0.748925	0.00590615	3.52095e-06	0.320964	0.230029	0.46289	0.358534
502	Cabp1	0	-2	0	0	0	0	0	-2	0	2	3	1.49734	-4.63377	1.05605	2.2738	0.505771	-3.27241	-0.205999	-3.52901	-0.040732	8.35364	0.43	0.39	0.45	0.46	0.44	0.41	0.43	0.43	0.43	0.46	0.666422	0.000590531	1	0.314068	0.0158922	0.0531255	1	0.0158922	1	1.2719e-12	0.134306	3.59065e-06	0.290945	0.0229781	0.613017	0.00106636	0.836792
503	Cabp7	0	2	2	2	0	0	2	-2	0	0	5	-0.37976	6.21593	4.40098	12.3932	0.0966326	-1.40336	5.18894	-10.0301	1.57473	1.62973	0.4	0.3	0.39	0.33	0.34	0.38	0.3	0.39	0.34	0.38	1	2.30588e-07	0.0040455	1.39949e-13	1.37078e-13	0.638527	3.07649e-05	1.37078e-13	0.76765	0.596764	0.704124	5.10215e-10	1.07764e-05	0	0.923018	0.16051	2.11492e-07
504	Cacna1b	0	0	0	-2	0	0	0	0	0	0	1	3.05843	0.317105	-0.967891	-3.82621	1.28306	-0.457666	2.60575	-0.424272	0.0907379	-1.26644	1	0.96	1.01	1	1.01	0.99	1	0.99	1.02	0.98	0.0800291	1	1	0.00721882	1	0.923716	0.170869	1	1	0.596764	0.00222498	0.751164	0.333099	0.000130131	0.199472	0.647192	0.00916731
505	Cacna1i	0	0	0	0	0	0	-2	2	0	0	2	2.53158	-0.158466	1.01717	2.24893	-0.0710497	2.09355	-5.07626	4.36	-1.1024	2.12269	0.56	0.61	0.56	0.6	0.55	0.54	0.58	0.55	0.54	0.56	0.254374	1	1	0.328202	0.00114319	0.452701	4.8466e-05	0.00114319	0.76765	0.414261	0.0113549	0.874089	0.309071	0.0245168	0.943358	0.0363001	3.84927e-07
506	Cacna1i	0	0	0	0	0	0	-2	0	0	2	2	3.07537	0.156415	0.628689	2.59497	0.061288	1.02868	-6.78524	0.984017	-1.48296	10.5658	0.58	0.63	0.58	0.62	0.57	0.57	0.6	0.57	0.56	0.59	0.0800291	1	1	0.182539	0.804231	0.638527	2.76342e-09	0.804231	0.76765	1.2719e-12	0.0021024	0.875706	0.529552	0.00945992	0.95113	0.303628	1.15894e-11
507	Cacna2d1	0	2	0	0	0	0	0	0	0	0	1	-1.60355	6.95146	-1.90901	-2.2984	0.290406	0.174405	1.42033	-0.417002	0.140449	-2.07115	1.6	1.53	1.61	1.56	1.61	1.61	1.56	1.59	1.59	1.59	0.628718	2.57958e-09	1	0.314068	1	1	0.680742	1	1	0.414261	0.108812	3.61511e-12	0.0562612	0.0215389	0.771506	0.861548	0.155513
508	Cacna2d3	0	0	0	0	0	-2	0	-2	0	0	2	-1.45806	-0.267368	0.123517	0.847485	1.07843	-3.46725	0.631354	-7.29216	-3.09545	2.70462	0.46	0.42	0.49	0.43	0.37	0.43	0.43	0.48	0.38	0.4	0.666422	1	1	0.644921	1.11793e-10	0.0310222	0.884413	1.11793e-10	0.0930759	0.201178	0.144824	0.789186	0.901698	0.396725	0.280842	0.000525819	0.527809
509	Cacnb4	0	0	0	0	0	2	0	0	0	0	1	0.990373	-0.54142	0.913166	-1.522	0.912865	3.84054	-1.51608	3.06851	-0.77821	0.887532	0.53	0.58	0.57	0.55	0.55	0.55	0.57	0.56	0.58	0.54	0.679295	1	1	0.529502	0.0566493	0.00922789	0.674429	0.0566493	0.9426	0.774663	0.321992	0.588218	0.361155	0.128008	0.361313	0.000122766	0.1295
510	Cacng3	0	0	0	0	0	0	0	0	-2	0	1	0.126184	1.11492	-0.133511	1.37818	-1.33262	-1.61668	-1.90861	-1.49379	-3.47978	4.44714	-0.29	0.05	-0.28	0.07	-0.35	-0.33	-0.08	-0.21	0.01	-0.29	1	1	1	0.529502	0.558858	0.613041	0.488474	0.558858	0.0307387	0.00172546	0.899586	0.264886	0.893789	0.168146	0.182657	0.105948	0.0563125
511	Cactin	0	0	0	-2	0	0	2	0	-2	0	3	1.01957	-0.194859	-0.259518	-4.54818	0.623473	-0.598329	7.65553	2.74022	-7.79393	-0.67152	1.03	0.99	1.01	0.97	1.05	1.02	1.02	1	1.01	1.04	0.679295	1	1	0.000529043	0.115863	0.877301	7.01225e-12	0.115863	4.73961e-12	0.829483	0.307933	0.845504	0.795235	5.41127e-06	0.532974	0.549621	1.93179e-14
512	Cactin	0	0	0	-2	0	0	0	0	0	-2	2	0.739317	-0.186311	0.420939	-3.56193	0.65131	-0.759959	2.92397	2.10383	-2.24065	-4.9183	1.01	0.99	0.99	0.96	1.04	1.01	1.01	0.99	1	1.03	0.836071	1	1	0.0161695	0.296388	0.845359	0.0956771	0.296388	0.459473	0.000282184	0.459714	0.852201	0.6738	0.000368139	0.514846	0.447279	0.00345602
513	Cadm2	0	0	0	0	0	0	2	2	0	0	2	-1.20771	-0.26991	1.19035	0.749416	-0.383125	-0.00419543	4.62095	3.93612	0.919404	-1.7553	0.48	0.3	0.42	0.37	0.44	0.49	0.36	0.4	0.37	0.42	0.679295	1	1	0.752333	0.00357473	1	0.000380241	0.00357473	0.826543	0.515405	0.22716	0.78723	0.233907	0.453606	0.701627	0.996653	3.81978e-06
514	Cadps	0	0	0	2	0	0	2	0	0	0	2	-0.210947	-1.42216	0.76936	6.40112	-0.151825	0.536291	4.8643	1.14145	1.27633	-0.903247	0.25	0.15	0.2	0.22	0.19	0.27	0.2	0.18	0.2	0.19	1	1	1	4.6653e-08	0.76017	0.890125	0.000117835	0.76017	0.76765	0.774663	0.832929	0.15498	0.44168	1.5424e-10	0.879325	0.591757	1.1486e-06
515	Cage1	0	0	0	0	0	0	2	0	0	0	1	-1.62873	0.0124433	-0.576965	-2.69354	0.794853	2.44987	11.5124	-6.70086	0.609351	0.146155	-0.22	0.01	-0.22	-0.03	-0.16	-0.18	0.02	-0.21	0.05	-0.17	0.628718	1	1	0.15257	6.12564e-09	0.280491	1.57114e-13	6.12564e-09	1	1	0.10337	0.990072	0.563963	0.00706984	0.426699	0.0142908	0
516	Calb1	0	0	0	2	2	0	0	-2	2	0	4	-0.953326	0.878218	-0.829848	4.27357	1.5687	-0.878513	0.0150624	-4.9412	4.48549	2.04296	0.11	0.15	0.11	0.23	0.04	0.13	0.13	0.12	0.19	0.06	0.679295	1	1	0.00126013	7.54281e-05	0.760638	1	7.54281e-05	0.000985632	0.414261	0.340425	0.379826	0.406625	1.92364e-05	0.116717	0.379665	0.987982
517	Cald1	0	0	0	-2	0	0	0	0	-2	0	2	-0.946787	-0.519553	-1.30817	-153.724	-0.33364	1.17454	-0.537406	-1.01372	-4.2628	-1.43329	0.72	0.86	0.71	0.79	0.77	0.73	0.83	0.73	0.84	0.76	0.707494	1	1	1.39949e-13	0.804231	0.638527	0.886898	0.804231	0.00209815	0.596764	0.343747	0.603375	0.190815	0	0.738651	0.240178	0.590987
518	Cald1	0	0	0	-2	0	0	0	0	0	0	1	1.57951	1.45342	-1.37645	-3.74952	0.230871	3.10056	0.142688	-0.163261	-0.0175437	-1.29428	0.73	0.85	0.73	0.81	0.78	0.74	0.82	0.75	0.85	0.76	0.628718	1	1	0.0115938	1	0.0889599	1	1	1	0.596764	0.114219	0.146108	0.168682	0.000177171	0.817415	0.00193154	0.886536
519	Cald1	0	0	0	0	0	0	0	-2	0	0	1	1.02006	1.66454	-1.65419	-3.09384	-0.762045	1.93932	0.258355	-8.23832	-1.0706	-1.76782	0.75	0.86	0.75	0.83	0.78	0.76	0.83	0.76	0.86	0.78	0.679295	1	1	0.0586867	1.37078e-13	0.480081	1	1.37078e-13	0.76765	0.506814	0.307702	0.0960047	0.0980895	0.00197586	0.446033	0.0524627	0.796133
520	Cald1	0	0	0	0	0	2	0	0	0	0	1	-1.37964	1.61939	-1.38309	-1.3917	-0.253233	3.48655	0.70539	-0.303513	-0.501924	-1.78091	0.73	0.86	0.74	0.84	0.78	0.76	0.83	0.77	0.86	0.78	0.679295	1	1	0.529502	1	0.0310222	0.849311	1	1	0.495994	0.167698	0.105364	0.166636	0.164012	0.800088	0.000489294	0.480568
521	Calm1	0	0	0	0	0	2	0	0	0	0	1	-2.64828	2.3496	-0.424698	3.0092	2.16448	5.04727	1.05331	-0.774706	2.11372	0.729727	1.54	1.47	1.53	1.48	1.5	1.56	1.48	1.54	1.5	1.51	0.228674	0.569052	1	0.0670202	0.907436	9.80927e-05	0.680742	0.907436	0.538187	0.829483	0.00809024	0.0187936	0.671057	0.00261938	0.0304272	4.48165e-07	0.292198
522	Calm2	0	0	0	2	0	0	0	0	0	0	1	-0.470362	-1.30596	0.0861339	6.28391	0.627877	0.206172	0.361264	-2.06392	1.62907	1.92658	1.4	1.33	1.39	1.35	1.36	1.41	1.36	1.39	1.36	1.38	1	1	1	8.49141e-08	0.296388	1	0.91044	0.296388	0.766165	0.444712	0.638096	0.191567	0.93136	3.3017e-10	0.530084	0.836656	0.717902
523	Caly	0	0	0	-2	0	0	0	-2	-2	0	3	-0.666913	2.06127	0.227056	-4.13923	1.14595	-2.86695	-0.166414	-27.9112	-10.3059	1.59002	1.8	1.83	1.82	1.84	1.78	1.79	1.79	1.83	1.84	1.79	0.881984	0.757324	1	0.00216181	1.37078e-13	0.124205	1	1.37078e-13	2.35954e-13	0.596764	0.504827	0.0392771	0.82038	3.48472e-05	0.251816	0.00414455	0.867831
524	Caly	0	0	0	-2	0	-2	0	0	-2	0	3	-0.79845	1.53202	0.43698	-5.30278	1.28094	-5.39124	-0.586536	0.142419	-55.1674	1.95468	1.81	1.83	1.82	1.84	1.77	1.8	1.78	1.82	1.83	1.78	0.82165	1	1	1.76828e-05	1	1.57095e-05	0.886898	1	2.35954e-13	0.444712	0.424609	0.125517	0.662126	1.14052e-07	0.200213	6.99731e-08	0.557516
525	Caly	0	0	0	0	0	-2	2	0	-2	0	3	0.465303	1.70099	0.365287	-2.43196	0.492427	-6.07858	6.13428	-1.25798	-5.08479	1.56176	1.8	1.81	1.81	1.83	1.75	1.78	1.77	1.81	1.81	1.77	1	1	1	0.260666	0.745729	4.57217e-07	1.78882e-07	0.745729	7.01997e-05	0.596764	0.641714	0.0889442	0.714897	0.0150172	0.622418	1.21255e-09	8.55467e-10
526	Caly	0	0	0	-2	0	-2	0	0	-2	0	3	-0.126231	1.41633	0.543804	-7.64259	1.33708	-5.50005	-0.693327	-0.198314	-13.0729	1.43627	1.82	1.84	1.82	1.84	1.77	1.8	1.79	1.82	1.83	1.78	1	1	1	8.50193e-12	1	8.5308e-06	0.884413	1	2.35954e-13	0.596764	0.899549	0.156678	0.586576	2.13163e-14	0.181198	3.79682e-08	0.488104
527	Caly	0	0	0	-2	0	-2	0	0	-2	0	3	-0.273791	1.54485	0.350435	-4.24926	1.15959	-5.69215	-0.373112	-0.825374	-11.6097	1.59822	1.81	1.83	1.82	1.83	1.77	1.8	1.79	1.82	1.82	1.79	1	1	1	0.0016805	0.907436	5.01927e-06	0.91044	0.907436	2.35954e-13	0.596764	0.784245	0.122383	0.726012	2.1448e-05	0.246217	1.25447e-08	0.709065
528	Caly	0	2	0	-2	0	-2	0	0	-2	0	4	0.170502	5.31654	0.373391	-19.1017	1.05964	-4.57657	1.30095	-0.520324	-4.22536	1.45971	1.83	1.83	1.83	1.85	1.79	1.8	1.79	1.83	1.84	1.8	1	3.40314e-05	1	1.39949e-13	0.922034	0.000780589	0.680742	0.922034	0.00209815	0.596764	0.864615	1.05759e-07	0.708858	0	0.28931	4.72666e-06	0.193276
529	Caly	0	0	0	-2	0	-2	0	0	-2	0	3	0.587169	2.34168	0.539221	-7.38804	1.00838	-4.16868	-1.3302	0.0440568	-21.0845	1.88379	1.82	1.83	1.82	1.84	1.77	1.8	1.78	1.82	1.83	1.78	0.942059	0.569052	1	4.21947e-11	1	0.00382408	0.680742	1	2.35954e-13	0.451656	0.55709	0.0191972	0.589734	1.48992e-13	0.313272	3.0637e-05	0.183453
530	Caly	0	2	0	0	0	-2	0	0	-2	0	3	-1.06396	22.8121	0.0097118	-2.70219	0.911025	-3.99195	1.5327	-0.461928	-17.6973	1.28205	1.81	1.82	1.82	1.84	1.78	1.8	1.77	1.82	1.83	1.79	0.679295	2.59182e-13	1	0.15257	1	0.00706221	0.666937	1	2.35954e-13	0.596764	0.287347	0	0.992251	0.00688852	0.362282	6.55319e-05	0.12535
531	Camk1	0	0	0	0	0	0	0	0	0	2	1	-0.386113	-1.43156	0.546587	1.98628	14.2158	-1.70625	0.127241	-1.13106	-0.828988	4.94273	0.27	0.28	0.25	0.3	0.21	0.24	0.29	0.28	0.27	0.23	1	1	1	0.474145	0.76017	0.609904	1	0.76017	0.91362	0.000282184	0.699413	0.152269	0.584662	0.0470027	0	0.0879618	0.89875
532	Camk1g	0	0	0	0	0	0	0	0	2	2	2	0.25912	-1.28304	0.996765	2.95601	1.92301	-1.27645	0.357388	-0.286015	621.589	4.77816	0.25	0.2	0.23	0.21	0.21	0.25	0.27	0.2	0.2	0.23	1	1	1	0.0728701	1	0.638527	0.91044	1	2.35954e-13	0.000684032	0.795542	0.199479	0.318879	0.00311647	0.0544784	0.201798	0.720801
533	Camk2a	0	-2	0	0	0	0	0	0	2	0	2	-0.752354	-9.15206	0.445493	1.89648	-1.19891	-2.2895	-1.12297	-2.79144	21.3665	-0.0723696	0.12	0.12	0.2	0.08	0.17	0.09	0.16	0.15	0.13	0.21	0.82165	2.59182e-13	1	0.505893	0.115863	0.371143	0.680742	0.115863	2.35954e-13	1	0.451838	0	0.655964	0.0578971	0.230562	0.0220504	0.26145
534	Camk2b	0	0	0	0	2	0	2	-2	0	0	3	-0.1778	1.37709	-2.00079	-0.335497	1.63619	-0.346135	6.21502	-7.92564	-1.52792	2.13615	1.27	1.2	1.29	1.21	1.23	1.27	1.19	1.29	1.2	1.24	1	1	0.943056	0.947365	9.92325e-13	0.972729	1.33609e-07	9.92325e-13	0.76765	0.414261	0.85888	0.168486	0.045415	0.73725	0.1018	0.729241	5.13197e-10
535	Camk2b	0	0	0	0	2	0	2	-2	0	0	3	0.324239	3.0376	-2.82471	-0.575274	2.55206	-0.152163	5.87572	-12.7023	-2.54088	2.03195	1.28	1.2	1.29	1.21	1.23	1.27	1.19	1.29	1.2	1.23	1	0.139462	0.351873	0.88448	1.37078e-13	1	7.74425e-07	1.37078e-13	0.275706	0.414261	0.745757	0.00238468	0.00473229	0.565106	0.0107088	0.879058	4.21014e-09
536	Camk2b	0	0	0	0	0	0	2	0	0	0	1	0.300066	2.28645	-1.12652	-0.452954	1.60157	-0.538875	5.30279	-2.99488	-2.07372	2.04999	1.28	1.19	1.29	1.2	1.23	1.27	1.19	1.29	1.19	1.23	1	0.579983	1	0.912146	0.0608759	0.890125	2.26729e-05	0.0608759	0.544624	0.414261	0.764127	0.022228	0.259946	0.650582	0.109252	0.589973	1.14045e-07
537	Camk2b	0	0	-2	0	2	0	2	-2	0	0	4	-1.01169	3.21536	-3.73279	-0.578626	1.85632	-0.256886	14.6042	-3.56878	-2.55851	1.85847	1.27	1.21	1.3	1.22	1.24	1.28	1.2	1.3	1.21	1.25	0.679295	0.0934019	0.0409388	0.876619	0.015002	1	1.57114e-13	0.015002	0.275706	0.490957	0.311684	0.00130281	0.000189369	0.562842	0.0634074	0.797267	0
538	Camk2b	0	2	0	0	0	0	2	-2	0	0	3	0.512185	4.22785	-1.42265	-0.69514	1.41267	-0.354228	60.7083	-7.51664	-2.20387	1.86773	1.29	1.2	1.3	1.22	1.23	1.28	1.2	1.3	1.21	1.25	0.942059	0.00286606	1	0.779288	1.72639e-11	0.972729	1.57114e-13	1.72639e-11	0.527923	0.490957	0.608522	2.35939e-05	0.154837	0.486968	0.157754	0.723168	0
539	Camk2b	0	0	-2	0	0	0	2	0	0	0	2	-0.412889	2.70931	-4.32712	-0.432626	1.57432	-0.401352	4.36528	-1.1964	-2.14881	1.8712	1.27	1.2	1.29	1.21	1.23	1.27	1.19	1.29	1.2	1.24	1	0.265825	0.00570553	0.94399	0.76017	0.929334	0.00117621	0.76017	0.527923	0.454907	0.679688	0.00674237	1.51074e-05	0.665286	0.115413	0.688161	1.26959e-05
540	Camk2g	0	0	0	-2	0	2	2	-2	0	0	4	-1.88014	-0.255535	-1.53128	-3.58976	1.07096	4.03551	82.058	-6.66193	-0.656072	-0.621895	1.53	1.47	1.55	1.52	1.54	1.56	1.53	1.55	1.56	1.52	0.495009	1	1	0.0144098	6.12564e-09	0.00513957	1.57114e-13	6.12564e-09	1	0.860592	0.0600886	0.79831	0.125701	0.000330979	0.284186	5.44835e-05	0
541	Camkk1	0	0	0	-2	0	-2	0	-2	0	0	3	-1.70374	0.521939	-0.397898	-7.29922	0.875938	-3.71596	2.05708	-7.16425	-3.25794	1.96028	0.36	0.28	0.36	0.32	0.35	0.35	0.31	0.35	0.32	0.36	0.602745	1	1	1.07313e-10	2.81489e-10	0.0144137	0.455938	2.81489e-10	0.0567824	0.444712	0.0884297	0.601712	0.690705	2.89546e-13	0.381063	0.000202432	0.0396783
542	Camsap3	0	0	0	0	0	0	0	-2	-2	0	2	1.30659	-0.983521	1.20502	-2.04712	-0.18735	-0.936282	1.54284	-7.33035	-11.5233	-0.329129	1.24	1.2	1.24	1.21	1.28	1.22	1.23	1.22	1.22	1.28	0.679295	1	1	0.434287	6.03872e-11	0.638527	0.666937	6.03872e-11	2.35954e-13	0.90122	0.191353	0.325351	0.228197	0.0406468	0.851387	0.349128	0.12287
543	Camta1	0	0	0	-2	0	0	0	0	0	0	1	-1.69795	2.52177	-0.00739273	-3.89215	0.60906	-0.735371	2.55388	-0.722623	-0.218025	0.803295	1.2	1.25	1.2	1.2	1.21	1.21	1.23	1.2	1.22	1.21	0.602745	0.403457	1	0.00689481	0.907436	0.877301	0.223594	0.907436	1	0.829483	0.0895168	0.0116767	0.994102	9.93595e-05	0.542485	0.462114	0.0106531
544	Camta1	0	2	0	-2	0	0	0	0	0	0	2	-1.69847	5.79739	0.669888	-4.00902	-0.0302372	-0.516715	0.68374	-1.05093	-1.35577	0.204184	1.2	1.24	1.2	1.19	1.2	1.2	1.22	1.19	1.21	1.2	0.602745	3.2521e-06	1	0.00343122	0.804231	0.890125	0.884413	0.804231	0.76765	1	0.0894184	6.73533e-09	0.502929	6.09711e-05	0.975878	0.605355	0.494139
545	Camta1	0	2	0	-2	0	0	0	0	0	0	2	-1.34257	3.99858	0.299838	-3.4857	0.95647	-0.610005	1.28097	-0.114117	-1.29678	0.310577	1.2	1.25	1.2	1.2	1.21	1.2	1.23	1.2	1.21	1.2	0.679295	0.00778595	1	0.0214122	1	0.877301	0.680742	1	0.76765	0.90122	0.17941	6.37238e-05	0.764301	0.000490855	0.338835	0.541859	0.200204
546	Camta1	0	0	0	-2	0	0	0	-2	0	0	2	-1.12672	2.75302	-1.2909	-5.1568	0.864012	-0.573774	1.24719	-7.16941	-0.41257	1.1622	1.2	1.25	1.2	1.19	1.21	1.2	1.23	1.19	1.21	1.21	0.679295	0.265825	1	3.26706e-05	2.76164e-10	0.890125	0.680742	2.76164e-10	1	0.596764	0.259859	0.00590486	0.196739	2.51211e-07	0.387581	0.566121	0.212329
547	Camta1	0	2	0	-2	0	0	0	-2	0	0	3	-1.10671	9.58433	0.197695	-4.72558	0.465653	-0.630772	1.35569	-5.25095	-0.306696	0.575106	1.2	1.25	1.2	1.2	1.21	1.2	1.23	1.19	1.22	1.21	0.679295	2.59182e-13	1	0.000183183	1.75138e-05	0.877301	0.680742	1.75138e-05	1	0.860592	0.268417	0	0.843284	2.29454e-06	0.641464	0.52819	0.175197
548	Cand1	-2	0	0	0	0	0	0	0	2	0	2	-3.42612	1.90604	-0.131329	-1.99654	-1.84555	-0.683909	1.5713	-1.88092	3.45266	-2.8234	1.41	1.38	1.4	1.39	1.44	1.41	1.4	1.39	1.41	1.44	0.0351564	0.908346	1	0.474145	0.296388	0.877301	0.666937	0.296388	0.0307387	0.159711	0.000612267	0.0566448	0.895515	0.0458756	0.0649582	0.494033	0.116113
549	Cap2	0	0	0	2	0	0	0	0	0	0	1	-1.07881	1.16363	-2.59877	297.027	-1.27035	-0.32957	-1.25777	-2.38423	0.171607	-0.259001	0.22	0.42	0.24	0.46	0.25	0.24	0.36	0.26	0.4	0.26	0.679295	1	0.477382	1.39949e-13	0.222827	0.972729	0.680742	0.222827	1	0.938049	0.280672	0.244576	0.00935585	0	0.203961	0.741725	0.208473
550	Cap2	0	0	0	2	0	0	0	0	0	0	1	-1.81828	1.1186	-1.45111	18.5685	0.759934	0.934388	-1.02699	-2.24997	-0.421602	1.11143	0.18	0.34	0.17	0.44	0.2	0.21	0.29	0.22	0.37	0.21	0.559088	1	1	1.39949e-13	0.269699	0.638527	0.680742	0.269699	1	0.596764	0.0690213	0.263312	0.146748	0	0.447294	0.350104	0.304423
551	Cap2	0	0	0	2	0	0	0	-2	0	0	2	-1.6042	0.783345	-2.44561	68.0214	0.383401	-0.863269	-1.02681	-3.92909	0.467132	0.896921	0.23	0.41	0.23	0.45	0.24	0.23	0.36	0.26	0.4	0.24	0.628718	1	0.599499	1.39949e-13	0.00357473	0.766226	0.680742	0.00357473	1	0.774663	0.108671	0.433425	0.0144608	0	0.701422	0.387989	0.304512
552	Capn6	0	0	0	0	0	0	0	0	-2	0	1	-0.969757	-0.945191	-1.11048	-2.9206	0.118508	0.185804	1.01063	-1.76878	-6.57168	-0.805816	0.07	0.08	0.07	0.05	0.09	0.08	0.09	0.11	0.1	0.07	0.679295	1	1	0.0851687	0.296388	1	0.680742	0.296388	2.9725e-08	0.829483	0.332168	0.344562	0.266791	0.00349357	0.905665	0.852598	0.312192
553	Capns1	0	0	0	0	0	-2	0	0	0	0	1	-1.08424	-1.3735	-0.458273	2.80661	0.54071	-8.27941	-0.583175	-1.23763	-0.764361	2.76914	0.94	0.89	0.92	0.91	0.88	0.93	0.91	0.92	0.85	0.92	0.679295	1	1	0.121616	0.745729	3.70444e-13	0.886898	0.745729	0.976019	0.174182	0.278258	0.169597	0.646757	0.00500662	0.588707	0	0.559776
554	Capns1	0	0	0	2	0	0	0	0	0	0	1	-0.287388	1.89827	-0.58079	4.1504	0.820131	-2.19373	-0.636263	-1.51667	-1.40258	2.83091	0.96	0.95	0.96	0.95	0.91	0.95	0.92	0.97	0.88	0.94	1	0.908346	1	0.00216181	0.513199	0.377537	0.884413	0.513199	0.76765	0.154752	0.773815	0.0576612	0.561382	3.31888e-05	0.412141	0.028255	0.524605
555	Capza1	0	0	0	0	0	0	0	0	0	2	1	0.0649528	1.41702	-0.190376	1.74885	0.558147	0.582155	-0.536514	3.11538	-2.67069	6.08122	0.83	0.86	0.84	0.88	0.86	0.84	0.81	0.85	0.8	0.87	1	1	1	0.529502	0.055016	0.890125	0.886898	0.055016	0.217239	9.62447e-07	0.948212	0.156478	0.849015	0.0803174	0.576744	0.560463	0.591603
556	Car10	0	2	0	-2	0	0	0	0	0	0	2	-0.132065	3.9339	-0.363589	-7.03416	0.169908	-0.954347	0.00206344	-2.77224	-0.96039	0.644177	0.44	0.39	0.44	0.38	0.33	0.43	0.35	0.44	0.42	0.34	1	0.00970111	1	7.29273e-10	0.115863	0.638527	1	0.115863	0.76765	0.844417	0.894933	8.35793e-05	0.716165	2.00462e-12	0.865082	0.339908	0.998354
557	Car11	0	0	0	-2	0	0	0	0	0	0	1	-0.857678	-0.920747	0.340376	-23.0725	0.343916	-1.2652	1.62121	-2.28065	-0.167023	-0.560139	1.41	1.39	1.42	1.43	1.43	1.39	1.44	1.41	1.47	1.42	0.792998	1	1	1.39949e-13	0.269699	0.638527	0.612307	0.269699	1	0.860592	0.39107	0.357182	0.733573	0	0.730909	0.205799	0.104972
558	Car11	0	0	0	-2	0	0	0	-2	0	0	2	-0.688648	-1.1586	0.255534	-12.1139	0.343347	-1.63267	1.2405	-16.5027	-0.131629	-0.220072	1.41	1.4	1.41	1.43	1.43	1.39	1.44	1.41	1.47	1.42	0.837472	1	1	1.39949e-13	1.37078e-13	0.610666	0.680742	1.37078e-13	1	1	0.491045	0.246619	0.798311	0	0.731337	0.102537	0.214792
559	Car11	0	0	0	-2	0	0	0	0	0	0	1	-1.06461	-0.741603	0.141222	-32.892	0.196478	-1.87982	2.47753	0.0699267	-0.0839597	-0.541812	1.41	1.38	1.41	1.43	1.43	1.4	1.44	1.42	1.47	1.42	0.679295	1	1	1.39949e-13	1	0.532024	0.236832	1	1	0.860592	0.28705	0.458328	0.887694	0	0.844236	0.060132	0.0132297
560	Car11	0	0	0	-2	0	0	0	-2	0	0	2	-0.778346	-0.573195	0.278162	-56.9692	0.391167	-1.41612	2.1842	-4.58685	-0.0626961	-0.474968	1.41	1.39	1.41	1.43	1.43	1.39	1.44	1.41	1.47	1.42	0.82165	1	1	1.39949e-13	0.000342806	0.638527	0.36076	0.000342806	1	0.863478	0.436365	0.566513	0.780888	0	0.695674	0.156739	0.0289473
561	Car11	0	0	0	-2	0	0	0	-2	0	0	2	-0.200181	-1.14129	0.316939	-36.3239	0.370641	-1.52401	1.19771	-3.84404	-0.0599387	-0.24653	1.4	1.39	1.41	1.42	1.42	1.38	1.43	1.4	1.46	1.42	1	1	1	1.39949e-13	0.0056316	0.638527	0.680742	0.0056316	1	0.938049	0.841339	0.253748	0.75129	0	0.710905	0.127507	0.231031
562	Car11	0	0	0	-2	0	0	0	-2	0	0	2	1.06223	0.500705	0.387114	-26.4203	0.314454	-1.20083	2.07024	-6.38223	-0.139857	-0.677814	1.42	1.34	1.42	1.43	1.43	1.39	1.38	1.4	1.46	1.42	0.679295	1	1	1.39949e-13	3.66986e-08	0.638527	0.455938	3.66986e-08	1	0.829483	0.288129	0.616579	0.698672	0	0.753176	0.229818	0.0384297
563	Car11	0	0	0	-2	0	0	0	0	0	0	1	-1.12849	-0.974127	0.072166	-8.28098	0.369777	-1.73368	1.35932	-1.98798	-0.136933	-0.301739	1.41	1.39	1.41	1.43	1.43	1.39	1.44	1.41	1.47	1.43	0.679295	1	1	1.39949e-13	0.296388	0.609904	0.680742	0.296388	1	0.90122	0.259113	0.329993	0.94247	0	0.711549	0.0829749	0.174044
564	Car11	0	0	0	-2	0	0	0	0	0	0	1	-0.616703	-1.20584	0.291898	-11.8554	0.439724	-1.49515	1.38487	-0.631707	-0.0311226	-0.402333	1.41	1.4	1.42	1.43	1.43	1.39	1.44	1.41	1.47	1.42	0.942059	1	1	1.39949e-13	0.907436	0.638527	0.680742	0.907436	1	0.90122	0.537431	0.227879	0.770365	0	0.660137	0.134876	0.166092
565	Car11	0	0	0	-2	0	0	0	-2	0	0	2	-0.831821	-0.837505	0.0810685	-8.69284	0.41142	-2.18907	1.65279	-5.93758	-0.20361	-0.642547	1.41	1.39	1.42	1.43	1.43	1.39	1.44	1.41	1.47	1.42	0.809709	1	1	1.39949e-13	6.08766e-07	0.413345	0.612307	6.08766e-07	1	0.844417	0.40551	0.402309	0.935387	0	0.680764	0.0285917	0.0983726
566	Car12	0	0	0	-2	0	0	0	0	0	0	1	-1.13526	-0.382665	0.331826	-33.9197	6.66618	-1.06224	1.65121	-0.691137	0.414588	1.19303	0.63	0.72	0.66	0.71	0.62	0.62	0.77	0.69	0.78	0.62	0.679295	1	1	1.39949e-13	0.907436	0.638527	0.612307	0.907436	1	0.596764	0.256264	0.701968	0.740021	0	2.62541e-11	0.288127	0.0986955
567	Car14	2	-2	0	2	-2	0	-2	2	0	0	6	4.35603	-133.029	1.7054	10.0677	-1.5704	1.57585	-24.0016	10.7161	1.4246	0.379938	0.12	0.07	0.1	0.07	0.11	0.09	0.06	0.08	0.03	0.14	0.00172595	2.59182e-13	1	1.39949e-13	1.37078e-13	0.638527	1.57114e-13	1.37078e-13	0.76765	0.90122	1.32442e-05	0	0.0881203	0	0.116322	0.115061	0
568	Carf	0	0	0	0	0	2	0	0	0	0	1	-1.63532	-0.886016	-1.00155	-0.3094	-0.289651	6.02404	2.87802	-2.61512	1.0161	-1.34476	0.34	0.34	0.34	0.31	0.31	0.37	0.37	0.35	0.36	0.29	0.602745	1	1	0.947365	0.159458	4.57217e-07	0.0976551	0.159458	0.76765	0.596764	0.101982	0.375609	0.316562	0.757017	0.772083	1.70118e-09	0.00400183
569	Carhsp1	0	2	0	0	0	0	2	0	2	0	3	-1.66322	7.32259	-0.722857	0.586624	-0.692813	0.0627027	3.95364	1.7913	17.4298	-1.09727	1.11	1.2	1.14	1.17	1.15	1.16	1.2	1.14	1.17	1.15	0.602745	1.55094e-10	1	0.876619	0.296388	1	0.00468051	0.296388	2.35954e-13	0.596764	0.096269	2.43139e-13	0.469768	0.557457	0.488427	0.950003	7.69708e-05
570	Carkd	-2	0	0	0	0	-2	0	0	0	0	2	-35.5026	-2.28084	-0.18663	-0.361814	-0.264617	-4.01904	0.95274	-0.87457	-0.714187	2.30452	0.21	0.16	0.2	0.21	0.12	0.19	0.38	0.21	0.2	0.16	4.07576e-13	0.579982	1	0.94399	0.837129	0.00541061	0.680742	0.837129	0.976019	0.349722	0	0.0225577	0.851951	0.717491	0.791304	5.84361e-05	0.340722
571	Cars2	0	0	0	2	0	0	0	0	0	0	1	-1.88972	-0.352942	-0.750211	18.3202	0.67188	-3.71581	1.55984	-1.39104	-3.82231	1.37489	-0.04	0.01	-0.03	0.01	-0.08	-0.03	0.01	-0.03	-0.01	-0.06	0.495009	1	1	1.39949e-13	0.710802	0.0144137	0.666937	0.710802	0.0103835	0.596764	0.0587958	0.724132	0.453128	0	0.50166	0.00020255	0.118799
572	Casc1	0	0	0	-2	0	0	0	0	0	0	1	-0.310579	-1.19	-0.120783	-13.5091	1.64819	0.243125	1.40141	1.47751	0.251884	-1.27297	0.24	0.39	0.32	0.4	0.23	0.24	0.42	0.3	0.45	0.19	1	1	1	1.39949e-13	0.592753	1	0.680742	0.592753	1	0.596764	0.756121	0.234045	0.903863	0	0.0993138	0.807909	0.161092
573	Casc4	0	0	0	0	0	0	0	-2	0	0	1	-0.378259	1.94475	-2.1344	-1.40936	0.0854737	-0.738209	0.938801	-28.9244	0.909752	-0.265727	1.55	1.53	1.53	1.56	1.5	1.54	1.55	1.55	1.6	1.5	1	0.845065	0.834375	0.529502	1.37078e-13	0.877301	0.680742	1.37078e-13	0.891982	0.90122	0.705238	0.0518045	0.0328104	0.158728	0.931885	0.460387	0.347833
574	Cask	-2	2	0	0	0	0	0	0	0	0	2	-6.1405	45.5827	-0.823261	2.7694	-0.38988	-1.08636	0.46232	-0.0441385	1.44299	0.657697	1.14	1.06	1.12	1.09	1.13	1.14	1.08	1.11	1.07	1.14	4.2471e-07	2.59182e-13	1	0.121616	1	0.638527	0.91044	1	0.76765	0.844417	8.22639e-10	0	0.41036	0.00561601	0.696625	0.277319	0.643852
575	Casp3	-2	0	0	0	2	0	-2	-2	-2	0	5	-5.08591	0.366265	-0.103981	0.730895	1.96492	-0.963639	-3.91016	-9.42667	-4.54675	2.4041	0.7	0.83	0.71	0.77	0.66	0.69	0.8	0.73	0.75	0.67	8.00236e-05	1	1	0.752333	1.37078e-13	0.638527	0.00588834	1.37078e-13	0.000839737	0.305265	3.65872e-07	0.714167	0.917185	0.464843	0.0494236	0.335227	9.22365e-05
576	Cast	0	0	0	0	0	2	0	0	0	0	1	-0.232299	-0.618394	-1.07435	-2.95351	0.962964	3.37183	1.08925	-0.470352	0.416877	-0.995065	0.48	0.56	0.46	0.56	0.55	0.51	0.59	0.48	0.61	0.53	1	1	1	0.0728701	1	0.0447164	0.680742	1	1	0.596764	0.816306	0.536316	0.282665	0.00314185	0.335566	0.000746693	0.276046
577	Cast	0	0	0	-2	0	2	0	0	0	0	2	-1.99678	0.0546303	-0.812287	-40.4017	0.633368	14.6183	1.76011	-1.59526	0.332287	-1.00012	0.51	0.58	0.47	0.56	0.55	0.53	0.59	0.47	0.61	0.53	0.450308	1	1	1.39949e-13	0.401699	3.70444e-13	0.531164	0.401699	1	0.596764	0.0458492	0.956433	0.416627	0	0.526493	0	0.0783897
578	Cav1	0	0	0	0	0	0	2	-2	0	0	2	1.36941	1.95086	-0.848083	-1.27962	0.667919	-1.18293	5.42652	-8.09007	0.29627	2.04491	0.07	0.27	0.01	0.23	0.1	0.01	0.25	0.04	0.27	0.12	0.679295	0.845065	1	0.529502	3.62277e-13	0.638527	7.82353e-06	3.62277e-13	1	0.414261	0.170871	0.0510736	0.396392	0.200678	0.504185	0.236838	5.74627e-08
579	Cbl	0	0	0	0	-2	0	0	2	0	0	2	0.956476	-0.214343	2.6249	-2.36706	-1.71427	-0.132386	2.48055	21.1489	0.680624	-2.17215	0.94	0.84	0.92	0.88	0.96	0.93	0.87	0.9	0.89	0.95	0.679295	1	0.427941	0.287737	1.37078e-13	1	0.236832	1.37078e-13	1	0.379654	0.338832	0.83028	0.00866741	0.0179298	0.08648	0.894679	0.0131181
580	Cbln4	0	0	0	0	0	0	0	-2	0	0	1	1.51193	1.0512	0.207347	-1.68109	1.44725	-1.74402	0.642546	-8.185	-2.21753	2.54712	0.23	0.29	0.19	0.35	0.23	0.2	0.28	0.19	0.33	0.24	0.628718	1	1	0.529502	1.37078e-13	0.609904	0.884413	1.37078e-13	0.463756	0.271326	0.130551	0.293165	0.835739	0.0927453	0.147827	0.0811554	0.520519
581	Cbr1	0	0	0	2	0	0	0	0	-2	0	2	-2.41658	-0.539354	1.21839	7.18613	0.412706	-2.40195	-1.49743	-3.10568	-17.4718	2.05835	0.84	0.91	0.83	0.9	0.81	0.83	0.89	0.84	0.86	0.83	0.347083	1	1	1.73547e-10	0.055016	0.286333	0.674429	0.055016	2.35954e-13	0.414261	0.015667	0.589643	0.223077	6.66578e-13	0.679822	0.016308	0.134282
582	Cbr1	-2	0	0	0	0	0	0	0	0	0	1	-6.74477	-0.98644	2.97515	-1.37042	-0.166358	-1.17453	0.273478	2.77281	0.532871	0.593898	1.16	1.17	1.15	1.19	1.16	1.16	1.22	1.16	1.21	1.17	1.08515e-08	1	0.218527	0.529502	0.115863	0.638527	1	0.115863	1	0.860592	1.53269e-11	0.323917	0.00292842	0.170556	0.867875	0.240184	0.784486
583	Cbr1	-2	0	2	-2	0	0	0	2	2	0	5	-3.63568	-1.87301	17.7451	-6.19634	0.620596	-1.29369	0.385788	3.46498	4.36447	0.644457	1.17	1.22	1.15	1.18	1.15	1.16	1.21	1.16	1.2	1.16	0.0234461	0.908346	9.23078e-13	1.3536e-07	0.0197369	0.638527	0.91044	0.0197369	0.00135486	0.844417	0.000277243	0.0610666	0	5.77915e-10	0.534865	0.195774	0.699654
584	Cbx3	0	0	0	0	0	0	2	0	0	0	1	-2.19662	-0.0911956	-1.63304	1.5798	-1.64401	-2.40578	3.3457	-0.743358	1.12799	0.114535	1.31	1.24	1.29	1.27	1.29	1.31	1.28	1.28	1.28	1.3	0.381785	1	1	0.529502	0.907436	0.286333	0.0301226	0.907436	0.76765	1	0.0280475	0.927337	0.102461	0.114152	0.100175	0.0161381	0.00082076
585	Cbx3	0	0	0	0	0	0	0	0	2	0	1	-1.00798	-0.0969071	-0.703832	-1.84766	-0.29621	-0.343891	1.35649	1.70015	4.38939	-0.391689	1.68	1.65	1.65	1.64	1.66	1.68	1.68	1.66	1.68	1.66	0.679295	1	1	0.529502	0.296388	0.972729	0.680742	0.296388	0.00135486	0.90122	0.313462	0.9228	0.481538	0.0646519	0.76707	0.730928	0.174943
586	Cbx3	0	0	0	0	0	0	0	0	2	0	1	-0.789404	0.0346465	-0.692239	-1.52366	-0.533527	1.20602	2.21298	1.27607	8.03029	-0.327203	1.68	1.65	1.66	1.64	1.66	1.69	1.68	1.66	1.68	1.66	0.82165	1	1	0.529502	0.745729	0.638527	0.342424	0.745729	1.16589e-12	0.90122	0.429876	0.972362	0.488787	0.127593	0.593669	0.227811	0.0268988
587	Cbx3	0	0	0	0	0	0	0	0	2	0	1	-1.29756	-0.561559	-0.938018	-1.0802	-0.57436	0.828429	1.56382	0.757956	7.63159	-0.528476	1.67	1.64	1.65	1.63	1.66	1.68	1.68	1.65	1.67	1.66	0.679295	1	1	0.529502	0.907436	0.786204	0.666937	0.907436	1.34494e-11	0.860592	0.19444	0.574416	0.348235	0.280055	0.565724	0.407428	0.11786
588	Cbx5	0	-2	0	2	0	0	0	0	0	0	2	0.264272	-6.50213	0.409405	12.3245	-0.532226	1.60136	-0.270189	2.6236	1.7167	-0.627825	0.83	0.8	0.79	0.78	0.83	0.85	0.82	0.79	0.78	0.83	1	3.9169e-08	1	1.39949e-13	0.149704	0.638527	1	0.149704	0.712302	0.860592	0.79157	7.91927e-11	0.682243	0	0.594569	0.109297	0.787015
589	Cbx6	0	0	0	-2	0	0	0	2	0	0	2	3.28658	-0.469425	2.2438	-4.35473	-1.01986	0.550498	-1.52155	17.9761	1.5763	-0.955221	1.21	1.24	1.22	1.24	1.27	1.2	1.25	1.21	1.25	1.28	0.0592653	1	0.705107	0.00100336	1.37078e-13	0.890125	0.674429	1.37078e-13	0.766165	0.596764	0.00101411	0.638766	0.0248453	1.33229e-05	0.307796	0.581978	0.128121
590	Cc2d1a	0	0	0	2	0	0	0	0	0	0	1	1.59545	-0.438696	0.560984	5.05515	0.710172	-0.625253	-2.57158	0.107837	-1.1403	1.04516	0.92	0.98	0.96	0.99	0.94	0.9	0.95	0.94	0.93	0.94	0.628718	1	1	5.33878e-05	1	0.877301	0.222857	1	0.76765	0.596764	0.110611	0.660882	0.574809	4.30048e-07	0.477597	0.531805	0.0101236
591	Ccar1	0	0	0	2	0	0	0	0	0	0	1	-1.08217	1.94236	0.351275	6.65017	-0.0551514	-0.113366	2.23741	0.965401	0.96175	-1.40196	1.3	1.28	1.3	1.28	1.34	1.31	1.3	1.28	1.3	1.32	0.679295	0.845065	1	7.58517e-09	0.837129	1	0.342424	0.837129	0.76765	0.596764	0.279177	0.0520941	0.725382	2.92748e-11	0.956018	0.909741	0.0252596
592	Ccbl1	0	-2	0	0	0	0	0	0	0	0	1	-0.452707	-4.92485	-0.589524	1.92599	0.192532	-2.30446	-0.224943	-0.339127	-1.21335	2.46644	0.31	0.36	0.32	0.37	0.3	0.31	0.36	0.32	0.33	0.32	1	0.000204781	1	0.505893	1	0.371143	1	1	0.76765	0.305265	0.65076	8.44266e-07	0.55551	0.0541053	0.847326	0.0211969	0.822024
593	Ccdc109b	0	0	0	-2	0	0	0	0	0	0	1	-1.64511	2.12928	-0.296558	-38.0753	2.38421	1.88679	2.87764	-1.04915	-2.05014	0.818255	-0.1	0.12	-0.06	0.12	-0.07	-0.04	0.08	-0.05	0.17	-0.09	0.602745	0.654894	1	1.39949e-13	0.804231	0.532024	0.0976551	0.804231	0.544624	0.80641	0.0999478	0.0332307	0.766804	0	0.0171158	0.059189	0.00400656
594	Ccdc124	0	0	0	2	0	0	0	2	0	0	2	-0.166316	-0.00302106	-1.48106	4.35692	-0.605932	-2.15131	-1.34987	6.30686	-2.92045	0.845822	1.26	1.2	1.25	1.25	1.23	1.25	1.19	1.27	1.17	1.25	1	1	1	0.00100336	6.20535e-08	0.452701	0.680742	6.20535e-08	0.142487	0.805752	0.867908	0.99759	0.138591	1.31904e-05	0.54456	0.0314516	0.177058
595	Ccdc148	0	0	0	2	0	0	0	2	0	0	2	2.62329	0.636569	2.32961	3.41156	0.227867	0.0824376	-1.54427	18.659	-1.84258	2.74198	0.3	0.38	0.29	0.39	0.22	0.24	0.27	0.3	0.31	0.24	0.23714	1	0.625137	0.0265486	1.37078e-13	1	0.666937	1.37078e-13	0.631438	0.201178	0.00870848	0.524405	0.0198265	0.000645921	0.81975	0.934299	0.122524
596	Ccdc174	0	0	0	-2	0	0	0	0	-2	0	2	0.886046	-1.92081	0.214184	-14.437	-1.9024	-0.999698	2.10836	1.73205	-135.314	-0.758903	0.59	0.6	0.59	0.58	0.62	0.58	0.61	0.6	0.58	0.62	0.776604	0.908347	1	1.39949e-13	0.296388	0.638527	0.407826	0.296388	2.35954e-13	0.829483	0.375593	0.0547562	0.830404	0	0.0571192	0.317457	0.0350001
597	Ccdc181	0	-2	0	0	0	0	0	0	0	0	1	-2.35171	-16.5852	-1.76395	-0.877921	-0.424989	-0.115233	2.65938	-0.169268	1.56022	-2.61101	1.12	1.21	1.11	1.2	1.15	1.14	1.23	1.11	1.23	1.14	0.347083	2.59182e-13	1	0.606889	1	1	0.164107	1	0.76765	0.238638	0.0186872	0	0.0777397	0.379987	0.670845	0.90826	0.0078285
598	Ccdc58	0	0	0	-2	0	0	0	0	0	-2	2	1.51736	-1.26125	-0.535842	-4.7927	-0.463773	1.11446	0.90981	0.941972	1.55141	-3.4251	0.83	0.78	0.8	0.79	0.82	0.83	0.83	0.8	0.82	0.81	0.628718	1	1	0.000183183	0.837129	0.638527	0.719932	0.837129	0.76765	0.043767	0.129175	0.207219	0.592068	1.6455e-06	0.64281	0.265083	0.362923
599	Ccdc58	0	-2	0	0	0	0	0	0	0	0	1	-0.0886836	-3.80881	-0.432841	-1.89891	-2.03441	0.955748	0.180402	0.243986	2.31627	-1.53896	0.77	0.72	0.76	0.72	0.78	0.79	0.76	0.75	0.76	0.77	1	0.0135441	1	0.505893	1	0.638527	1	1	0.446558	0.596764	0.929333	0.000139635	0.66513	0.0575765	0.0419106	0.339199	0.856837
600	Ccdc58	0	0	0	-2	0	0	0	0	0	0	1	2.8779	-0.97082	-0.549145	-27.7056	0.083365	2.25956	0.452035	1.78939	2.8296	-0.664767	0.81	0.78	0.8	0.77	0.82	0.82	0.82	0.94	0.81	0.81	0.148577	1	1	1.39949e-13	0.296388	0.371143	0.91044	0.296388	0.168266	0.838823	0.0040033	0.331638	0.582906	0	0.933561	0.0238487	0.651244
601	Ccdc58	0	0	0	0	0	0	0	0	2	0	1	1.64146	-1.656	-0.164971	-0.698497	-0.967155	1.82449	0.761033	1.02088	9.88738	-1.83983	0.8	0.76	0.79	0.77	0.82	0.81	0.81	0.78	0.8	0.81	0.602745	1	1	0.779288	0.804231	0.567149	0.825206	0.804231	2.35954e-13	0.490957	0.100703	0.0977218	0.868967	0.484866	0.333467	0.0680775	0.446637
602	Ccdc58	2	0	0	0	0	2	0	0	0	0	2	3.86581	-0.682967	-0.396311	-2.77115	-0.46176	5.53834	0.728369	2.63323	1.55819	-1.66419	0.82	0.77	0.8	0.78	0.82	0.82	0.82	0.79	0.82	0.81	0.0110425	1	1	0.121616	0.149704	8.5308e-06	0.825206	0.149704	0.76765	0.544295	0.000110721	0.494628	0.691876	0.00558585	0.644253	3.05353e-08	0.466388
603	Ccdc64	0	0	0	-2	0	0	0	0	0	0	1	0.319562	-3.05765	1.62659	-3.67126	0.104838	-0.9138	0.830139	-2.01066	-2.05349	-0.777246	0.5	0.4	0.53	0.43	0.52	0.5	0.44	0.5	0.46	0.51	1	0.136649	1	0.0117099	0.296388	0.72692	0.796965	0.296388	0.544624	0.829483	0.7493	0.00223082	0.103824	0.000241357	0.916504	0.360822	0.40646
604	Ccdc71l	0	0	0	-2	0	0	0	0	0	0	1	1.55057	-1.44646	0.338046	-3.44904	-0.980059	1.69936	-0.0497483	0.73644	1.54892	-0.11374	0.72	0.65	0.67	0.64	0.71	0.71	0.69	0.69	0.69	0.72	0.628718	1	1	0.0214122	0.907436	0.609904	1	0.907436	0.76765	1	0.121004	0.148049	0.735329	0.000562587	0.327057	0.0892513	0.960323
605	Ccdc80	0	0	0	0	0	0	2	-2	0	0	2	-0.945396	-1.2099	-1.72153	-1.12797	0.694941	-0.733727	4.71487	-32.7076	-0.52681	-0.696022	0.7	0.79	0.72	0.82	0.7	0.7	0.81	0.79	0.83	0.68	0.721534	1	1	0.529502	1.37078e-13	0.877301	0.000218332	1.37078e-13	1	0.829483	0.344457	0.226318	0.0851548	0.259333	0.487092	0.463115	2.4187e-06
606	Ccdc80	0	0	0	0	0	0	2	0	0	0	1	-0.723723	-1.87477	-1.73261	-1.20894	1.02901	-0.0410584	4.43103	-1.75353	-0.256138	-0.664096	0.71	0.81	0.74	0.82	0.72	0.72	0.83	0.81	0.85	0.69	0.836071	0.908346	1	0.529502	0.296388	1	0.000909309	0.296388	1	0.844417	0.469236	0.0608248	0.0831647	0.226688	0.303474	0.967249	9.37836e-06
607	Ccdc80	0	-2	-2	0	0	0	0	0	0	0	2	-1.97999	-8.0208	-9.30934	-0.287623	0.664183	-2.24789	1.93196	-3.00209	-1.38732	3.13727	0.23	0.3	0.27	0.37	0.24	0.23	0.32	0.33	0.35	0.23	0.450308	1.1404e-12	9.23078e-13	0.947365	0.0608759	0.371143	0.488474	0.0608759	0.76765	0.0930855	0.0477049	1.11022e-15	0	0.773635	0.506573	0.0245829	0.0533647
608	Ccdc80	0	0	-2	0	0	-2	0	0	0	0	2	-2.12331	-0.603124	-7.54552	-0.200235	0.973635	-4.24893	2.25478	-2.67908	-1.1472	1.22263	0.23	0.32	0.27	0.38	0.24	0.24	0.33	0.35	0.35	0.23	0.427183	1	1.77693e-10	1	0.127675	0.00277696	0.313256	0.127675	0.76765	0.596764	0.0337276	0.546426	4.5075e-14	0.841297	0.330238	2.14798e-05	0.0241469
609	Ccdc80	0	-2	-2	0	0	0	0	0	0	0	2	-3.24634	-6.0306	-9.64864	-0.309317	0.787075	-1.88345	1.52321	-1.91227	-1.7073	0.352667	0.22	0.31	0.25	0.36	0.23	0.23	0.33	0.32	0.34	0.21	0.0592653	6.42387e-07	9.23078e-13	0.947365	0.296388	0.532024	0.666937	0.296388	0.712302	0.90122	0.00116901	1.63355e-09	0	0.757081	0.431238	0.0596389	0.127707
610	Ccdc80	0	-2	-2	0	0	0	0	0	0	0	2	-1.00382	-4.39406	-8.12045	-0.328661	1.03249	-1.35677	1.87632	-1.46511	-0.950481	0.722437	0.24	0.3	0.25	0.36	0.23	0.23	0.32	0.33	0.35	0.21	0.679295	0.00219541	2.58462e-12	0.947365	0.592753	0.638527	0.529053	0.592753	0.76765	0.829483	0.315466	1.11254e-05	4.44089e-16	0.742412	0.301841	0.174854	0.0606108
611	Ccdc80	0	2	-2	0	0	0	0	0	0	0	2	-0.192997	37.9732	-5.61931	-0.266551	1.04173	-0.367491	1.96685	-2.5076	-0.690857	2.19741	0.2	0.31	0.24	0.35	0.19	0.2	0.29	0.32	0.34	0.18	1	2.59182e-13	1.52343e-05	0.947365	0.182548	0.972729	0.476125	0.182548	0.976019	0.379654	0.846961	0	1.91723e-08	0.789815	0.297539	0.713253	0.0492001
612	Ccdc80	0	0	-2	0	0	0	2	0	0	0	2	-2.52698	-0.470034	-4.29001	-0.4252	0.740702	-1.12438	4.17327	-1.68936	-0.926152	1.23612	0.24	0.34	0.28	0.39	0.25	0.25	0.35	0.35	0.38	0.24	0.254374	1	0.00570553	0.94399	0.296388	0.638527	0.00254475	0.296388	0.826543	0.596764	0.0115048	0.638331	1.78667e-05	0.670691	0.458874	0.260853	3.00264e-05
613	Ccdc80	0	0	0	0	0	0	2	0	0	0	1	-1.38603	-0.538831	-1.98835	-1.02199	1.77232	0.0584339	6.76797	-0.929618	-0.199537	-0.158718	0.67	0.82	0.75	0.84	0.73	0.74	0.84	0.82	0.87	0.72	0.679295	1	0.943056	0.529502	0.837129	1	3.41249e-09	0.837129	1	1	0.165737	0.590003	0.0467727	0.306786	0.0763415	0.953403	1.30598e-11
614	Ccdc80	0	0	-2	0	0	0	0	0	0	0	1	-1.15794	-1.0349	-6.84891	-0.248396	1.10672	-1.44646	2.63574	-1.75649	-0.891774	1.63082	0.22	0.3	0.25	0.37	0.21	0.23	0.31	0.32	0.35	0.19	0.679295	1	1.63235e-08	1	0.296388	0.638527	0.167781	0.296388	0.91362	0.596764	0.246888	0.300716	7.44116e-12	0.803828	0.268417	0.148048	0.00839531
615	Ccdc80	0	-2	0	0	0	0	0	0	0	0	1	-1.05783	-5.02404	-2.5328	-1.16682	1.19309	-0.48289	1.87439	-1.56594	-0.258837	-0.65805	0.71	0.82	0.74	0.82	0.72	0.72	0.83	0.81	0.85	0.69	0.679295	9.11429e-05	0.565523	0.529502	0.446484	0.923716	0.529053	0.446484	1	0.844417	0.290134	5.05952e-07	0.0113155	0.243282	0.232833	0.629174	0.0608769
616	Ccdc80	0	0	-2	0	0	0	0	0	0	-2	2	-1.71368	-1.47312	-6.59445	-0.313183	0.766009	-1.70168	1.79999	-2.12277	-1.05366	-6.27632	0.22	0.3	0.26	0.36	0.23	0.22	0.32	0.33	0.35	0.2	0.559565	1	1.03102e-07	0.947365	0.296388	0.609904	0.531164	0.296388	0.76765	2.00041e-07	0.0865883	0.140719	4.26841e-11	0.754141	0.443671	0.0888152	0.0718628
617	Ccdc88a	0	0	0	-2	0	0	0	0	0	0	1	-1.05473	-1.64756	-0.777326	-4.3429	-0.697589	-1.38461	2.45634	-0.0795506	0.200082	-2.41492	0.77	0.6	0.74	0.61	0.71	0.77	0.65	0.73	0.65	0.7	0.679295	1	1	0.00100336	1	0.638527	0.236832	1	1	0.305265	0.291549	0.0994439	0.436967	1.40613e-05	0.485434	0.166172	0.0140359
618	Ccdc92	0	0	0	2	0	0	0	0	0	0	1	0.848687	0.493809	0.928931	168.26	1.99978	0.465892	-2.28623	1.57061	-0.75403	3.32545	0.55	0.55	0.59	0.56	0.55	0.54	0.48	0.59	0.5	0.56	0.792998	1	1	1.39949e-13	0.446484	0.923716	0.3089	0.446484	0.976019	0.065795	0.396055	0.621441	0.352925	0	0.0455243	0.641292	0.0222407
619	Ccdc97	0	0	0	2	0	0	0	0	0	0	1	0.56935	0.866659	1.45374	2433.1	0.402915	0.555324	-1.62848	-1.43439	-0.938207	2.03713	0.75	0.75	0.77	0.79	0.74	0.75	0.71	0.77	0.74	0.74	0.942059	1	1	1.39949e-13	0.647841	0.890125	0.612307	0.647841	0.816753	0.414261	0.569118	0.386129	0.146018	0	0.687011	0.578673	0.103424
620	Cck	0	0	0	-2	0	0	0	0	0	0	1	-0.90179	0.0574656	-0.25318	-11.1699	0.820957	-1.02568	1.67568	-1.40481	-0.461683	1.37192	1.7	1.64	1.71	1.61	1.63	1.7	1.63	1.73	1.66	1.66	0.776604	1	1	1.39949e-13	0.7086	0.638527	0.612307	0.7086	1	0.596764	0.367168	0.954174	0.800129	0	0.411671	0.305042	0.0938003
621	Cck	0	0	0	-2	0	0	0	0	-2	0	2	-0.957414	-0.00702025	-0.0489497	-20.9646	2.13415	-0.820151	1.31671	-0.950738	-3.36276	1.30476	1.71	1.64	1.71	1.62	1.64	1.71	1.64	1.73	1.66	1.66	0.679295	1	1	1.39949e-13	0.837129	0.786204	0.680742	0.837129	0.0394985	0.596764	0.338358	0.994399	0.960959	0	0.0328304	0.41213	0.187934
622	Cck	0	0	0	-2	0	0	0	0	-2	0	2	-0.100604	-0.151073	-0.0519284	-20.8604	2.18339	-0.984251	1.66692	-1.87076	-3.69587	1.3645	1.71	1.64	1.71	1.62	1.64	1.7	1.63	1.72	1.66	1.66	1	1	1	1.39949e-13	0.296388	0.638527	0.612307	0.296388	0.0146862	0.596764	0.919865	0.879918	0.958586	0	0.0290072	0.324992	0.0955303
623	Cck	0	0	0	-2	0	0	0	0	-2	0	2	-0.188173	-0.0622571	-0.0916586	-62.2371	0.594944	-0.514751	2.05562	-1.46343	-159.482	1.55801	1.71	1.64	1.71	1.62	1.63	1.7	1.63	1.72	1.66	1.65	1	1	1	1.39949e-13	0.592753	0.890125	0.455938	0.592753	2.35954e-13	0.596764	0.850741	0.950358	0.926969	0	0.551881	0.606727	0.039819
624	Cck	0	0	0	-2	0	0	0	0	-2	0	2	-0.264479	-0.303076	-0.165559	-13.6594	4.13033	-0.36373	0.94773	-1.56699	-10.3515	1.49206	1.71	1.64	1.71	1.61	1.64	1.71	1.63	1.73	1.66	1.66	1	1	1	1.39949e-13	0.446484	0.972729	0.680742	0.446484	2.35954e-13	0.596764	0.791411	0.761832	0.868504	0	3.6225e-05	0.71606	0.343267
625	Cck	0	0	0	-2	0	0	0	0	0	0	1	-0.163288	-0.461849	0.0154352	-85.0132	4.29196	-0.803079	1.45596	-1.46474	-0.156695	1.45968	1.72	1.64	1.71	1.61	1.63	1.71	1.63	1.72	1.66	1.65	1	1	1	1.39949e-13	0.592753	0.786204	0.680742	0.592753	1	0.596764	0.870291	0.64419	0.987685	0	1.77102e-05	0.421929	0.145403
626	Ccl27	2	0	2	0	0	0	0	0	0	0	2	4.29283	-1.85224	5.19074	-1.7558	1.39022	0.621513	-1.23618	0.0468346	-1.50325	0.850049	1	1.08	1.01	1.04	0.98	0.98	1.07	1	1.05	0.97	0.0024987	0.908346	0.000143555	0.529502	1	0.877301	0.680742	1	0.76765	0.805752	1.76411e-05	0.0639921	2.09456e-07	0.0791231	0.164461	0.534262	0.216391
627	Ccl27	0	-2	0	0	0	0	0	-2	0	0	2	1.59438	-4.50649	2.41686	-2.04588	1.05328	-0.439916	-1.51852	-8.95694	-2.15485	0.708939	1.19	1.27	1.21	1.25	1.17	1.17	1.26	1.2	1.25	1.17	0.628718	0.00119489	0.599499	0.434287	1.37078e-13	0.923716	0.674429	1.37078e-13	0.527923	0.829483	0.110851	6.59102e-06	0.0156552	0.0407679	0.292213	0.659998	0.128882
628	Ccm2	0	0	0	0	0	-2	0	0	0	0	1	-1.22881	1.16931	-0.489658	2.46494	0.706314	-3.82234	0.548086	-0.481606	-1.76243	2.12386	0.61	0.63	0.61	0.66	0.63	0.61	0.63	0.62	0.62	0.66	0.679295	1	1	0.21801	1	0.00922789	0.886898	1	0.680215	0.414261	0.219142	0.242278	0.624376	0.0137035	0.479993	0.000132193	0.583633
629	Ccnb1	-2	0	0	2	0	0	0	0	2	0	3	-5.3465	0.576663	-1.06339	6.81717	-1.09441	-0.542376	-1.42138	0.055899	5.92892	-0.414796	0.16	0.19	0.17	0.1	0.21	0.17	0.19	0.16	0.04	0.23	2.06506e-05	1	1	2.46771e-09	1	0.890125	0.680742	1	8.72819e-07	0.883104	8.96704e-08	0.564167	0.287607	9.28502e-12	0.273775	0.58756	0.155205
630	Ccnb1	0	0	0	2	0	0	0	0	2	0	2	-1.0166	1.00502	-1.02304	46.5992	-1.0656	-1.42535	-0.623	-0.679998	16.6206	-1.09948	0.19	0.2	0.2	0.1	0.25	0.19	0.2	0.18	0.07	0.24	0.679295	1	1	1.39949e-13	0.907436	0.638527	0.886898	0.907436	2.35954e-13	0.596764	0.309344	0.314885	0.306288	0	0.286604	0.154057	0.533285
631	Ccnb2	0	0	0	2	0	0	-2	0	0	0	2	-3.19211	0.599241	-0.917401	69.721	-1.96313	-0.377113	-3.21041	-0.482985	-0.338683	-1.23263	0.68	0.66	0.69	0.53	0.69	0.7	0.66	0.66	0.47	0.68	0.0611893	1	1	1.39949e-13	1	0.929334	0.0485684	1	1	0.596764	0.00141239	0.549012	0.358933	0	0.0496309	0.706089	0.00132544
632	Ccnb2	0	0	0	2	0	0	0	0	0	0	1	-1.37692	2.36079	-1.32272	5.18638	-2.23759	-1.04822	-0.374475	-0.710355	1.68768	-0.494257	0.17	0.14	0.19	0.03	0.19	0.2	0.19	0.17	-0.01	0.21	0.679295	0.493072	1	3.26706e-05	0.907436	0.638527	0.91044	0.907436	0.766165	0.860592	0.168538	0.0182359	0.185927	2.14423e-07	0.0252481	0.294536	0.708051
633	Ccnd1	-2	0	0	0	0	0	0	2	0	0	2	-30.4516	1.18553	-0.47849	3.1208	-1.26885	-0.19545	-2.92176	10.0318	0.98835	-1.39144	0.66	0.57	0.6	0.52	0.71	0.67	0.57	0.54	0.49	0.72	4.07576e-13	1	1	0.0586867	1.37078e-13	1	0.0956771	1.37078e-13	0.76765	0.596764	0	0.235807	0.632302	0.00180359	0.204494	0.845041	0.00348063
634	Ccnd1	-2	0	0	0	0	0	0	2	0	0	2	-7.62359	1.30401	-0.805064	3.02569	-1.10044	-0.278549	-1.77528	12.2901	1.20596	-1.08557	0.65	0.55	0.6	0.52	0.71	0.67	0.56	0.55	0.48	0.72	3.51195e-11	1	1	0.0670202	1.37078e-13	0.972729	0.531164	1.37078e-13	0.76765	0.596764	2.4647e-14	0.192229	0.420783	0.00248063	0.271142	0.780591	0.0758517
635	Ccnd2	0	0	0	2	0	0	0	0	2	0	2	0.230776	-1.55427	0.291813	7.53297	0.148043	1.16939	-0.0117277	0.683593	6.48677	-0.11156	0.77	0.72	0.73	0.76	0.85	0.78	0.79	0.7	0.73	0.85	1	1	1	1.89735e-11	0.907436	0.638527	1	0.907436	4.37679e-08	1	0.817489	0.120119	0.770429	4.9738e-14	0.882309	0.242246	0.990643
636	Ccne1	0	0	0	2	0	0	0	0	2	0	2	-1.35461	0.0709429	0.0138293	5.31789	-13.0294	-1.5802	-0.250884	-0.463863	4.18066	-0.642404	0.8	0.62	0.78	0.68	0.8	0.8	0.66	0.74	0.68	0.81	0.679295	1	1	1.34387e-05	1	0.638527	1	1	0.00290541	0.844417	0.175543	0.943443	0.988966	1.04977e-07	0	0.11406	0.801904
637	Ccng2	0	-2	-2	0	0	0	0	0	0	0	2	-1.26143	-4.57784	-5.79266	-0.355147	0.760224	-1.44318	0.200554	-2.2187	0.046301	1.65912	0.46	0.51	0.48	0.5	0.48	0.45	0.53	0.51	0.51	0.49	0.679295	0.000982534	7.94296e-06	0.94399	0.269699	0.638527	1	0.269699	1	0.544295	0.207155	4.69796e-06	6.92822e-09	0.722479	0.447121	0.148969	0.841047
638	Ccnl1	0	-2	0	0	0	0	-2	2	-2	0	4	-0.213828	-14.6491	1.34478	2.61027	-0.296133	0.972248	-8.79281	56.8047	-8.29146	-1.62058	0.51	0.46	0.49	0.42	0.5	0.52	0.46	0.45	0.4	0.49	1	2.59182e-13	1	0.182539	1.37078e-13	0.638527	1.57114e-13	1.37078e-13	2.35954e-13	0.596764	0.830681	0	0.178696	0.00904715	0.767128	0.330927	0
639	Ccnl1	0	-2	0	-2	0	0	0	0	0	0	2	-1.92709	-4.014	-0.806057	-4.92436	-2.34602	-0.0842169	2.46798	0.277614	0.968254	-1.92009	0.7	0.61	0.68	0.64	0.68	0.7	0.66	0.66	0.67	0.67	0.492011	0.00778595	1	0.000110381	1	1	0.236832	1	0.76765	0.444712	0.0539684	5.96996e-05	0.42021	8.4636e-07	0.0189752	0.932884	0.0135876
640	Ccnt2	0	0	0	-2	0	0	0	0	2	0	2	0.291995	-0.255823	-0.51506	-3.94453	-1.08291	0.473454	1.35322	0.925489	4.8211	-1.85827	0.38	0.34	0.38	0.36	0.44	0.38	0.4	0.36	0.41	0.41	1	1	1	0.0052284	0.837129	0.923716	0.680742	0.837129	0.000198963	0.490957	0.77029	0.798088	0.606511	7.99578e-05	0.278848	0.635889	0.175987
641	Ccnt2	0	0	0	-2	0	0	2	0	0	0	2	0.813926	-0.225426	-0.534374	-12.2482	0.65503	2.27422	29.4555	-0.572775	0.215858	-1.28462	0.72	0.65	0.73	0.65	0.73	0.72	0.71	0.71	0.7	0.7	0.82165	1	1	1.39949e-13	0.922034	0.371143	1.57114e-13	0.922034	1	0.596764	0.415687	0.821648	0.593083	0	0.512448	0.0229527	0
642	Ccnyl1	0	0	0	-2	0	0	0	0	0	0	1	0.69384	0.580931	-0.940728	-7.23842	0.162292	1.51318	2.57764	0.319101	-2.12564	-2.39774	0.68	0.52	0.69	0.57	0.67	0.69	0.56	0.69	0.59	0.65	0.837472	1	1	1.64199e-10	1	0.638527	0.222857	1	0.527923	0.305265	0.487782	0.561287	0.346844	4.53859e-13	0.871076	0.130233	0.00994787
643	Ccpg1	0	0	0	0	0	0	0	0	-2	0	1	-2.3698	1.36032	-0.0724504	-1.84376	0.0958177	-1.63838	3.08017	-0.180162	-7.66871	1.06767	0.51	0.6	0.49	0.57	0.46	0.52	0.57	0.51	0.6	0.47	0.347083	1	1	0.529502	1	0.610666	0.0648214	1	1.34494e-11	0.596764	0.0177979	0.173729	0.942243	0.0652184	0.923665	0.101342	0.00206885
644	Ccpg1	0	0	0	0	0	0	2	2	0	0	2	-0.208126	2.89377	-0.325024	-2.23598	0.408794	-0.479838	7.63142	3.19974	-2.95667	0.297233	1	1.06	0.97	1.08	0.94	1	1.04	0.99	1.09	0.94	1	0.190081	1	0.328202	0.0375968	0.923716	8.32706e-12	0.0375968	0.142487	0.90122	0.83513	0.0038065	0.745163	0.0253531	0.682691	0.631343	2.30926e-14
645	Ccr9	0	0	0	0	0	0	0	2	0	0	1	2.89874	-1.06	1.71858	-0.936773	-0.431083	1.67031	-0.353709	517.217	0.48773	-1.46363	0.55	0.48	0.56	0.47	0.6	0.53	0.52	0.52	0.53	0.57	0.148577	1	1	0.529502	1.37078e-13	0.610666	0.91044	1.37078e-13	1	0.596764	0.00374669	0.289146	0.0856902	0.348876	0.666408	0.0948578	0.723557
646	Cct3	0	-2	0	-2	0	0	0	0	0	0	2	-0.541788	-588.049	-1.27324	-9.78912	-1.99706	-2.14086	1.48866	-0.433455	0.852802	-1.21386	1.71	1.67	1.71	1.67	1.72	1.7	1.7	1.7	1.69	1.73	0.942059	2.59182e-13	1	1.39949e-13	1	0.452701	0.674429	1	0.91362	0.596764	0.587965	0	0.202935	0	0.0458187	0.0322854	0.136577
647	Cct3	0	0	0	-2	0	0	0	0	0	0	1	0.154948	-0.994815	-1.36927	-12.0851	-5.59026	-1.71319	2.09204	1.22165	0.663312	-2.4863	1.71	1.67	1.7	1.66	1.72	1.69	1.69	1.7	1.69	1.72	1	1	1	1.39949e-13	0.745729	0.609904	0.407826	0.745729	1	0.305265	0.876862	0.319826	0.170915	0	2.26735e-08	0.0866783	0.0364349
648	Cct3	0	0	0	-2	0	0	0	0	0	0	1	0.0151606	0.372248	-1.17284	-15.1972	-1.61694	-1.42966	1.26927	-0.139994	1.27018	-1.32507	1.73	1.68	1.72	1.68	1.73	1.72	1.71	1.72	1.71	1.73	1	1	1	1.39949e-13	1	0.638527	0.680742	1	0.76765	0.596764	0.987904	0.709708	0.24086	0	0.105892	0.152815	0.204344
649	Cct3	0	0	0	-2	0	0	0	0	0	0	1	-0.61767	-1.09319	-0.902	-14.7362	-1.93719	-1.94606	3.10171	-0.888269	0.862196	-1.6322	1.71	1.67	1.71	1.67	1.73	1.7	1.7	1.7	1.7	1.73	0.942059	1	1	1.39949e-13	0.837129	0.480081	0.0648214	0.837129	0.91362	0.596764	0.536793	0.274311	0.367057	0	0.0527223	0.0516479	0.00192403
650	Cct4	0	0	0	0	0	-2	0	0	0	2	2	-1.67353	-2.5978	-0.0410926	1.01357	-0.806303	-5.15829	0.0918217	-2.90372	1.73956	3.93006	0.91	0.82	0.89	0.82	0.9	0.89	0.88	0.89	0.82	0.91	0.602745	0.344541	1	0.529502	0.0834432	5.85165e-05	1	0.0834432	0.680215	0.00962108	0.0942228	0.00938242	0.967222	0.31079	0.420068	2.49214e-07	0.92684
651	Cct5	0	0	0	2	0	-2	-2	0	0	2	4	-1.66872	-3.11509	0.31062	6.24327	-1.23311	-3.82886	-4.3278	-1.92023	-0.47791	4.09414	1.03	0.97	1.02	0.97	1.01	1.03	0.98	1.02	0.94	1.03	0.602745	0.121102	1	1.25207e-07	0.296388	0.00922789	0.00132349	0.296388	1	0.00543818	0.0951735	0.00183886	0.756089	4.28525e-10	0.217535	0.00012874	1.50609e-05
652	Cct6a	0	2	0	-2	0	0	0	0	0	0	2	0.0877128	4.55692	-0.554311	-10.6559	-0.58922	0.485667	0.928727	2.50718	-0.515741	-0.189422	1.57	1.54	1.56	1.52	1.56	1.57	1.54	1.57	1.54	1.56	1	0.000982534	1	1.39949e-13	0.182548	0.923716	0.704578	0.182548	1	1	0.930105	5.19088e-06	0.579366	0	0.555714	0.627203	0.353031
653	Cct6a	0	2	0	-2	0	0	0	0	-2	0	3	-0.0868094	31.6854	-0.42476	-31.515	-0.678311	0.336179	1.11878	0.335318	-10.6022	-0.469814	1.57	1.54	1.57	1.52	1.57	1.58	1.54	1.57	1.54	1.57	1	2.59182e-13	1	1.39949e-13	1	0.972729	0.680742	1	2.35954e-13	0.863478	0.930823	0	0.671011	0	0.497575	0.736736	0.263236
654	Cct6a	0	0	0	-2	0	0	0	0	0	0	1	-0.00588934	1.13634	-0.536197	-73.1936	-1.11129	0.100841	1.69516	1.60705	1.70531	-0.701776	1.58	1.53	1.57	1.52	1.56	1.58	1.54	1.57	1.54	1.56	1	1	1	1.39949e-13	0.397826	1	0.612307	0.397826	0.712302	0.829483	0.995301	0.255813	0.591823	0	0.266443	0.919677	0.0900453
655	Cct6a	0	2	0	-2	0	0	0	0	0	0	2	0.666749	12.4336	-0.118198	-29.2355	-0.925948	0.402879	1.56192	1.31926	0.0280854	-0.72435	1.58	1.54	1.57	1.52	1.56	1.58	1.55	1.57	1.54	1.57	0.881984	2.59182e-13	1	1.39949e-13	0.710802	0.929334	0.666937	0.710802	1	0.829483	0.504932	0	0.905911	0	0.354473	0.687037	0.118307
656	Cct6a	0	2	0	-2	0	0	0	0	0	0	2	0.338528	4.03069	-0.174771	-6.41872	-0.494444	0.145671	-0.11511	1.51364	2.77294	-0.166455	1.57	1.54	1.57	1.52	1.57	1.57	1.54	1.57	1.55	1.57	1	0.00778595	1	3.32589e-08	0.533106	1	1	0.533106	0.185304	1	0.734965	5.56132e-05	0.86126	1.37425e-10	0.620992	0.884181	0.908358
657	Cct6a-ps1	0	-2	0	0	0	0	0	0	0	0	1	0.286234	-9.3516	0.452497	0.304386	-1.2915	-0.134091	-1.53311	-0.435825	-0.594442	0.167498	0.77	0.68	0.76	0.68	0.74	0.77	0.68	0.75	0.68	0.74	1	2.59182e-13	1	0.947365	1	1	0.666937	1	1	1	0.774699	0	0.650911	0.760834	0.196532	0.893331	0.125248
658	Cd151	0	0	0	0	0	-2	0	-2	-2	0	3	-2.44224	1.3668	-2.38826	-0.101606	-0.330932	-4.93626	0.626466	-4.84723	-3.5565	-1.13034	1.33	1.45	1.34	1.46	1.36	1.33	1.45	1.35	1.44	1.36	0.300306	1	0.625137	1	0.000133023	0.000140393	0.884413	0.000133023	0.0260124	0.596764	0.0145963	0.171689	0.0169284	0.91907	0.740696	7.96362e-07	0.531009
659	Cd151	0	0	0	0	0	-2	0	-2	-2	0	3	-2.51416	0.822701	-2.08255	-0.713107	-0.638027	-9.37502	0.531282	-3.64272	-19.0749	-0.829251	1.34	1.46	1.34	1.46	1.36	1.33	1.46	1.35	1.44	1.36	0.254374	1	0.858701	0.779288	0.0106167	3.70444e-13	0.886898	0.0106167	2.35954e-13	0.80641	0.0119317	0.410678	0.0372924	0.47578	0.523456	0	0.595223
660	Cd151	0	0	0	0	0	-2	0	0	-2	0	2	-1.64228	0.671025	-1.70101	-0.336271	-0.0157715	-9.20176	0.45336	-2.53469	-5.72338	-0.858691	1.34	1.47	1.34	1.46	1.36	1.33	1.46	1.35	1.44	1.36	0.602745	1	1	0.947365	0.182548	3.70444e-13	0.91044	0.182548	2.8164e-06	0.774663	0.100532	0.502205	0.088942	0.736667	0.987417	0	0.650289
661	Cd151	-2	0	0	0	0	-2	0	0	0	0	2	-3.49956	1.36302	-2.08357	-0.759574	0.387977	-6.26701	0.450293	-2.18875	-3.14078	-0.156428	1.34	1.44	1.34	1.45	1.35	1.32	1.44	1.34	1.44	1.34	0.03389	1	0.858701	0.752333	0.296388	1.87322e-07	0.91044	0.296388	0.0837852	1	0.000466023	0.172877	0.0371994	0.44751	0.698033	3.68041e-10	0.652499
662	Cd151	0	0	0	0	0	-2	0	-2	0	0	2	-2.76403	1.3385	-2.85727	-0.738971	-0.305496	-6.1174	0.599237	-3.29567	-2.87345	-0.922841	1.34	1.46	1.34	1.46	1.36	1.33	1.45	1.35	1.45	1.36	0.171375	1	0.295908	0.752333	0.0315077	2.93008e-07	0.886898	0.0315077	0.150842	0.745377	0.00570915	0.180733	0.00427297	0.459925	0.759989	9.51156e-10	0.549015
663	Cd151	0	0	0	0	0	-2	0	0	0	0	1	-2.58608	0.808409	-2.3186	-0.750228	0.782172	-11.6492	0.653069	-3.069	-2.3734	-0.269865	1.33	1.45	1.33	1.45	1.36	1.33	1.45	1.34	1.44	1.35	0.242695	1	0.625137	0.752333	0.0566493	3.70444e-13	0.884413	0.0566493	0.371951	0.90122	0.0097075	0.418855	0.0204165	0.453117	0.434113	0	0.513712
664	Cd151	-2	0	0	0	0	0	0	0	0	0	1	-3.77214	0.872641	-1.71874	-0.290712	-0.936009	-2.49996	0.39805	-2.67172	-2.88849	-2.11963	1.34	1.45	1.34	1.45	1.36	1.31	1.45	1.34	1.44	1.35	0.0113606	1	1	0.947365	0.127675	0.257113	0.91044	0.127675	0.150842	0.414261	0.000161856	0.382859	0.0856613	0.771271	0.349268	0.0124208	0.690593
665	Cd151	0	0	0	0	0	-2	0	-2	-2	0	3	-2.36157	0.912941	-2.33281	-0.739342	-0.226561	-5.78323	0.406536	-3.39715	-12.9855	-0.911438	1.33	1.45	1.33	1.45	1.35	1.33	1.45	1.34	1.43	1.35	0.347083	1	0.625137	0.752333	0.0224114	2.46915e-06	0.91044	0.0224114	2.35954e-13	0.76171	0.0181978	0.361274	0.0196579	0.459699	0.820765	7.32778e-09	0.684349
666	Cd151	0	0	0	0	0	-2	0	-2	0	0	2	-1.89598	0.712548	-2.17725	0.0503968	-0.155208	-10.6004	0.631275	-4.27018	-3.26632	-0.0909092	1.32	1.45	1.33	1.45	1.35	1.32	1.45	1.34	1.43	1.35	0.495009	1	0.80192	1	0.00127766	3.70444e-13	0.884413	0.00127766	0.0567824	1	0.0579629	0.476126	0.0294618	0.959806	0.876657	0	0.527861
667	Cd200	0	0	0	-2	0	0	0	0	-2	0	2	1.03434	0.773519	0.0910095	-4.60353	0.321425	-2.25651	-1.39571	-0.101698	-5.91097	2.18547	1.34	1.34	1.34	1.32	1.28	1.32	1.29	1.34	1.31	1.3	0.679295	1	1	0.000353768	1	0.371143	0.680742	1	1.16281e-06	0.379654	0.300978	0.439216	0.927485	4.15386e-06	0.747888	0.0240389	0.162801
668	Cd276	0	0	0	-2	0	0	2	-2	0	0	3	-0.808484	-1.55041	-0.498775	-37.4018	-0.310954	-0.799795	5.42031	-54.0129	1.16468	-2.21037	1.1	1.13	1.08	1.15	1.12	1.1	1.16	1.08	1.17	1.11	0.82165	1	1	1.39949e-13	1.37078e-13	0.786204	7.82353e-06	1.37078e-13	0.76765	0.379654	0.418812	0.121043	0.617938	0	0.755836	0.42383	5.94974e-08
669	Cd28	2	2	0	0	0	0	-2	0	0	0	3	4.72185	4.77497	0.628528	1.56472	-2.84144	0.774195	-6.68024	1.53988	0.825338	2.46799	0.72	0.69	0.75	0.73	0.67	0.69	0.63	0.74	0.67	0.79	0.00051922	0.000413979	1	0.529502	0.513199	0.845359	8.02902e-09	0.513199	0.91362	0.305265	2.33714e-06	1.79733e-06	0.529658	0.117649	0.0044911	0.438816	2.38545e-11
670	Cd2bp2	0	0	0	0	0	-2	0	-2	0	2	3	-1.8415	0.356035	-2.21783	2.24872	-0.179743	-5.54332	-1.22577	-3.3402	2.72278	4.19343	0.42	0.39	0.41	0.36	0.38	0.41	0.37	0.4	0.36	0.4	0.501525	1	0.80192	0.328202	0.0279221	8.5308e-06	0.680742	0.0279221	0.202533	0.0043889	0.0655479	0.721814	0.0265666	0.0245304	0.857355	2.96782e-08	0.220286
671	Cd320	0	0	0	2	0	0	-2	0	0	0	2	0.0383437	0.4644	0.328738	13.1411	-3.59654	-1.50656	-4.6308	0.103889	-0.811257	-0.0283481	0.67	0.72	0.66	0.73	0.66	0.65	0.65	0.66	0.65	0.68	1	1	1	1.39949e-13	1	0.638527	0.000363558	1	0.91362	1	0.969414	0.642361	0.742353	0	0.000322482	0.131925	3.64256e-06
672	Cd4	0	0	0	0	0	0	0	0	-2	0	1	1.9567	0.0715191	1.05959	2.07477	-0.0892696	1.57776	-2.4107	1.42765	-3.79132	0.79651	0.21	0.23	0.19	0.17	0.16	0.16	0.17	0.18	0.1	0.17	0.450308	1	1	0.434287	0.662688	0.638527	0.248177	0.662688	0.0137511	0.829483	0.0503826	0.942985	0.289333	0.038008	0.928868	0.11462	0.0159219
673	Cd44	0	0	-2	0	0	0	0	0	0	0	1	1.33879	3.32441	-4.42888	-1.05924	1.89456	0.385687	2.9672	-2.68975	-0.314102	-3.19984	0.4	0.46	0.31	0.47	0.54	0.38	0.52	0.34	0.51	0.47	0.679295	0.0683326	0.00297545	0.529502	0.127674	0.929334	0.0863152	0.127674	1	0.0797317	0.180637	0.000886043	9.47241e-06	0.28949	0.0581513	0.699728	0.00300522
674	Cd44	0	2	0	0	0	0	2	0	0	0	2	1.34117	5.50297	-2.96523	-1.05966	0.340323	0.479207	4.69084	-2.81271	-0.260797	-2.62766	0.38	0.45	0.3	0.47	0.51	0.38	0.5	0.34	0.51	0.46	0.679295	1.30366e-05	0.218527	0.529502	0.0969948	0.923716	0.000253635	0.0969948	1	0.238638	0.179866	3.73442e-08	0.00302458	0.289301	0.733613	0.631791	2.72087e-06
675	Cd44	0	2	0	0	0	0	2	0	0	0	2	1.66231	6.32705	-3.38644	-0.827599	1.344	0.433577	8.02771	-2.98366	-0.166103	-2.03096	0.39	0.44	0.3	0.46	0.5	0.37	0.49	0.33	0.5	0.45	0.602745	1.11309e-07	0.091647	0.644921	0.0608759	0.929334	6.66165e-13	0.0608759	1	0.414261	0.0964514	2.49899e-10	0.000708057	0.407898	0.17895	0.664596	8.88178e-16
676	Cd44	0	2	0	0	0	0	2	-2	0	-2	4	1.40989	4.72108	-2.59098	-0.996188	0.935491	0.169579	5.22892	-5.073	-0.42943	-3.56555	0.39	0.44	0.3	0.46	0.52	0.37	0.5	0.33	0.49	0.46	0.666422	0.000555314	0.477382	0.529502	3.30917e-05	1	3.07649e-05	3.30917e-05	1	0.0280428	0.158571	2.34591e-06	0.0095702	0.319159	0.349536	0.865342	1.70502e-07
677	Cd44	0	2	0	0	0	0	2	-2	0	-2	4	1.0739	24.0851	-3.33302	-0.941942	1.30991	0.464213	4.75936	-6.6603	-0.289106	-4.02211	0.39	0.46	0.3	0.46	0.52	0.38	0.51	0.34	0.51	0.44	0.679295	2.59182e-13	0.109363	0.529502	6.12564e-09	0.923716	0.000200763	6.12564e-09	1	0.00665209	0.282866	0	0.000859078	0.346222	0.190226	0.642495	1.94207e-06
678	Cd44	0	0	0	0	0	0	2	0	0	0	1	0.933121	1.61862	-3.43694	-0.992671	1.58024	0.0768761	3.79852	-1.4756	-0.29166	-2.85307	0.38	0.44	0.29	0.45	0.51	0.37	0.49	0.33	0.5	0.46	0.726434	1	0.091647	0.529502	0.592753	1	0.00890654	0.592753	1	0.153096	0.350758	0.105528	0.000588329	0.32087	0.114052	0.938722	0.000145565
679	Cd44	0	0	0	0	2	0	2	-2	0	-2	4	1.36168	3.19529	-3.3425	-0.853708	1.51794	0.567194	3.97215	-3.7322	-0.172277	-4.31282	0.39	0.44	0.3	0.46	0.52	0.38	0.49	0.34	0.51	0.45	0.679295	0.0934019	0.109363	0.644921	0.00751739	0.890125	0.00468051	0.00751739	1	0.0025286	0.173299	0.00139689	0.000830283	0.393267	0.12903	0.570582	7.12257e-05
680	Cd44	0	2	0	0	0	0	2	-2	0	0	3	1.1936	94.8086	-2.95879	-0.929619	0.141017	0.561669	3.93358	-52.8615	-0.165441	-3.14509	0.38	0.44	0.29	0.43	0.49	0.37	0.48	0.33	0.48	0.44	0.679295	2.59182e-13	0.218527	0.529502	1.37078e-13	0.890125	0.00468051	1.37078e-13	1	0.0930855	0.232634	0	0.00308846	0.352568	0.887857	0.574342	8.36883e-05
681	Cd44	0	2	0	0	0	0	2	0	0	0	2	0.764799	7.48227	-3.16727	-1.01526	1.769	0.169221	5.13223	-1.73883	-0.155472	-3.19981	0.39	0.43	0.31	0.45	0.52	0.38	0.49	0.35	0.5	0.46	0.82165	4.83312e-11	0.154718	0.529502	0.296388	1	3.7236e-05	0.296388	1	0.0797317	0.444391	7.30527e-14	0.00153879	0.309983	0.0768946	0.865623	2.86332e-07
682	Cd44	0	2	0	0	0	0	2	-2	0	-2	4	1.08508	11.963	-3.30069	-0.914893	0.387332	0.249225	5.78335	-5.81092	-0.284763	-3.93502	0.39	0.46	0.31	0.46	0.52	0.37	0.5	0.34	0.5	0.47	0.679295	2.59182e-13	0.109363	0.529502	1.22338e-06	1	1.71265e-06	1.22338e-06	1	0.00962108	0.277886	0	0.000964482	0.360248	0.698511	0.803187	7.32279e-09
683	Cd46	0	0	0	0	0	0	0	0	0	-2	1	10.5671	2.52419	0.887598	-2.88116	-0.544081	0.629928	-1.01781	1.27249	-3.27399	-4.39746	-0.03	0.15	0.03	0.12	0.13	-0.07	0.09	0.04	0.1	0.11	4.07576e-13	0.403457	1	0.0985768	0.745729	0.877301	0.680742	0.745729	0.0567824	0.0025286	0	0.0115967	0.374757	0.00396209	0.586385	0.528741	0.308769
684	Cd47	0	0	0	0	0	0	-2	0	0	0	1	0.696922	0.96368	0.76575	-2.83322	1.21639	-0.816765	-11.787	0.113041	-2.93647	0.78076	1.28	1.36	1.28	1.33	1.26	1.26	1.3	1.28	1.32	1.26	0.837472	1	1	0.1027	1	0.786204	1.57114e-13	1	0.142487	0.829483	0.485852	0.335206	0.443825	0.00460811	0.223838	0.414063	0
685	Cd48	0	0	0	0	0	0	0	0	0	2	1	-0.79708	-1.73136	-1.04457	-2.79283	1.32525	-0.0089477	0.553849	-1.13461	-0.80045	5.88078	0.22	0.48	0.24	0.44	0.19	0.24	0.43	0.32	0.47	0.2	0.82165	1	1	0.121616	0.76017	1	0.886898	0.76017	0.929491	2.35212e-06	0.425405	0.0833883	0.296223	0.00522498	0.185087	0.992861	0.579682
686	Cd63	0	0	-2	0	0	0	0	-2	0	0	2	2.58356	1.94595	-9.1911	2.13073	-0.273437	-0.647604	0.199619	-13.7464	0.107026	-0.365462	1.44	1.54	1.4	1.54	1.45	1.42	1.54	1.42	1.52	1.44	0.242695	0.845065	9.23078e-13	0.410601	1.37078e-13	0.877301	1	1.37078e-13	1	0.90122	0.00977868	0.0516613	0	0.0331117	0.784517	0.517241	0.841779
687	Cd63	0	0	-2	0	0	0	0	0	0	0	1	1.0189	1.61295	-4.35347	1.84282	3.30157	-0.557543	-0.0875516	-1.01863	2.5679	0.414962	1.43	1.54	1.4	1.55	1.44	1.42	1.53	1.42	1.52	1.44	0.679295	1	0.00570553	0.529502	0.804231	0.890125	1	0.804231	0.275706	0.883104	0.30825	0.106756	1.33998e-05	0.0653558	0.000961446	0.577157	0.930233
688	Cd63	2	0	-2	0	2	0	0	-2	0	0	4	6.0952	1.39882	-4.00913	1.05724	4.26286	-0.840895	-0.133072	-4.5957	-1	0.266361	1.44	1.54	1.4	1.55	1.45	1.43	1.54	1.42	1.53	1.45	6.65362e-07	1	0.0148923	0.529502	0.000342806	0.766226	1	0.000342806	0.76765	0.90122	1.09302e-09	0.161867	6.09432e-05	0.290401	2.01827e-05	0.400407	0.894136
689	Cd63	0	2	-2	0	0	0	0	-2	0	0	3	0.98043	5.24759	-5.69869	2.86764	0.409307	-0.45659	0.116542	-20.7831	0.446714	-0.12423	1.43	1.54	1.4	1.54	1.44	1.42	1.54	1.42	1.52	1.44	0.679295	3.40314e-05	8.24167e-06	0.0985768	1.37078e-13	0.923716	1	1.37078e-13	1	1	0.326874	1.54101e-07	1.20728e-08	0.0041354	0.682314	0.647966	0.907223
690	Cd63	0	0	-2	0	0	0	0	-2	0	0	2	1.64478	2.34193	-5.68894	2.14865	-0.477329	-0.402375	0.0176734	-8.1993	3.24368	-0.117821	1.43	1.54	1.4	1.54	1.44	1.42	1.54	1.42	1.52	1.44	0.602745	0.569052	8.24167e-06	0.368917	1.37078e-13	0.929334	1	1.37078e-13	0.0567824	1	0.100015	0.0191845	1.27832e-08	0.0316625	0.633128	0.687408	0.985899
691	Cd68	0	0	0	0	0	0	0	2	0	0	1	1.6119	0.649769	2.02239	-0.822022	0.47757	0.716733	-2.64281	12.884	-0.357669	0.0589274	0.18	0.15	0.18	0.12	0.13	0.14	0.1	0.14	0.13	0.12	0.628718	1	0.858701	0.709117	1.37078e-13	0.877301	0.166629	1.37078e-13	1	1	0.106983	0.515842	0.0431363	0.411065	0.632956	0.473539	0.008222
692	Cd82	-2	0	0	0	2	0	2	-2	0	0	4	-3.96811	-0.312871	-1.80773	-1.07334	3.06916	-2.80818	4.21421	-3.97866	-0.213302	2.30392	0.42	0.42	0.41	0.44	0.33	0.41	0.43	0.43	0.46	0.37	0.00805928	1	1	0.529502	0.00357473	0.157189	0.00213209	0.00357473	1	0.349722	7.24452e-05	0.754379	0.0706486	0.28312	0.0021466	0.00498229	2.50658e-05
693	Cd99	0	0	0	2	0	0	-2	0	0	0	2	0.874218	-0.297604	-0.903357	4.82067	-0.822993	0.659388	-3.95755	0.255606	0.15345	0.241434	0.71	0.84	0.66	0.75	0.69	0.71	0.79	0.7	0.69	0.7	0.776604	1	1	0.000167762	1	0.877301	0.00468051	1	1	0.938049	0.382	0.766005	0.366336	1.43076e-06	0.410512	0.509646	7.5723e-05
694	Cdc123	-2	0	0	0	0	0	0	-2	0	0	2	-3.55341	-0.888706	-1.33213	-1.92416	0.821446	-2.77728	1.94011	-7.06324	0.227706	0.399169	0.96	0.98	0.97	0.98	0.95	0.97	1.01	0.97	1	0.95	0.0241507	1	1	0.505893	3.8069e-10	0.157189	0.488474	3.8069e-10	1	0.90122	0.000380273	0.374161	0.182817	0.0543342	0.411392	0.00548158	0.0523665
695	Cdc20	0	0	0	2	0	0	0	0	0	0	1	3.10131	0.697611	1.07996	6.14483	-1.12439	-0.0995076	-2.11616	1.96862	0.276629	-0.36578	0.52	0.52	0.5	0.42	0.55	0.51	0.52	0.49	0.37	0.57	0.0772763	1	1	1.58144e-07	0.296388	1	0.407826	0.296388	1	0.90122	0.00192664	0.485421	0.28016	8.00479e-10	0.260848	0.920735	0.0343316
696	Cdc23	0	0	2	-2	-2	0	0	2	0	0	4	1.95288	-0.333115	9.84061	-4.49504	-1.95987	-0.0608979	-0.567418	21.0348	-0.98709	-0.500398	0.69	0.75	0.66	0.71	0.75	0.66	0.74	0.66	0.71	0.76	0.450308	1	9.23078e-13	0.000655398	1.37078e-13	1	0.886898	1.37078e-13	0.76765	0.860592	0.0508336	0.739047	0	6.9556e-06	0.0500115	0.951441	0.57043
697	Cdc25c	0	0	0	2	0	0	0	0	0	0	1	-0.3177	3.14325	-0.091373	5.23176	0.304293	0.411894	-0.94825	0.312455	-1.1972	-1.06859	0.01	0.09	0.03	0.05	0.01	0.02	0.03	0.02	-0.05	0	1	0.113958	1	2.52621e-05	1	0.929334	0.680742	1	0.76765	0.596764	0.750712	0.00167084	0.927196	1.67908e-07	0.760905	0.680417	0.343002
698	Cdc34	0	-2	0	2	0	0	0	0	0	0	2	0.200698	-7.68657	1.52372	13.3518	-0.0664434	-1.35505	-1.09533	0.407572	0.881382	-0.228919	1.43	1.3	1.42	1.38	1.42	1.42	1.34	1.41	1.36	1.42	1	8.14571e-12	1	1.39949e-13	1	0.638527	0.680742	1	0.91362	1	0.840934	1.5099e-14	0.127578	0	0.947025	0.175402	0.273371
699	Cdc37l1	0	-2	0	0	0	0	2	0	0	2	3	-2.67021	-42.7186	-0.631457	0.843758	1.36879	-1.86759	16.547	-1.20875	0.696062	4.88001	0.3	0.19	0.27	0.24	0.28	0.29	0.23	0.27	0.24	0.29	0.195168	2.59182e-13	1	0.644921	0.76017	0.532024	1.57114e-13	0.76017	0.976019	0.000282275	0.00758033	0	0.527742	0.398805	0.171065	0.0618189	0
700	Cdc42ep2	0	0	0	0	0	0	0	0	-2	0	1	-1.05766	0.335156	0.446441	0.430695	2.41749	-0.897858	0.0388895	-3.49547	-83.061	2.38304	-0.08	0.09	-0.12	0.07	0	-0.09	0.04	-0.09	0.03	0.04	0.679295	1	1	0.94399	0.0197369	0.72692	1	0.0197369	2.35954e-13	0.305265	0.290212	0.737507	0.655279	0.66669	0.015628	0.369261	0.968978
701	Cdc42ep3	2	0	0	0	0	0	0	0	0	0	1	12.367	-0.659786	-0.100026	-1.44634	6.21114	2.81618	2.26739	0.588073	0.0774349	1.20393	0.49	0.47	0.49	0.43	0.47	0.5	0.46	0.52	0.45	0.48	4.07576e-13	1	1	0.529502	0.907436	0.157189	0.313256	0.907436	1	0.596764	0	0.509391	0.920323	0.148081	5.26009e-10	0.00485988	0.0233664
702	Cdc42ep4	-2	0	0	0	0	0	0	0	0	0	1	-12.1119	0.0337037	-2.0715	-2.63339	1.63292	-0.542611	-0.0305303	-1.49163	-2.05516	2.76045	0.69	0.71	0.7	0.68	0.68	0.7	0.66	0.73	0.64	0.69	4.07576e-13	1	0.858701	0.160323	0.558858	0.890125	1	0.558858	0.544624	0.174182	0	0.973113	0.0383123	0.00845367	0.102486	0.587398	0.975644
703	Cdc42se2	0	0	-2	0	0	0	2	-2	0	0	3	-0.649602	-1.45262	-9.00253	0.82276	-0.319822	0.495488	7.97372	-7.70398	0.512696	-2.27572	0.42	0.25	0.41	0.3	0.36	0.43	0.31	0.4	0.3	0.35	0.889766	1	9.23078e-13	0.709117	6.52098e-12	0.906876	1.18958e-12	6.52098e-12	1	0.379654	0.515949	0.146329	0	0.410644	0.749103	0.620256	1.55431e-15
704	Cdca3	0	0	0	2	0	0	0	0	0	0	1	-1.33674	2.03909	-0.565539	4.59013	-2.31783	0.39967	-1.09593	-0.367096	0.0051595	-1.68008	0.81	0.7	0.79	0.58	0.78	0.83	0.71	0.75	0.54	0.77	0.679295	0.757324	1	0.000353768	1	0.929334	0.680742	1	1	0.544295	0.181308	0.0414414	0.571707	4.42964e-06	0.0204588	0.6894	0.273109
705	Cdca3	0	0	0	2	0	0	0	0	0	0	1	-3.24561	1.1404	-0.736654	6.00481	-1.46536	0.268295	-1.11755	-0.54309	0.207485	-1.16674	0.8	0.72	0.8	0.59	0.8	0.84	0.74	0.76	0.55	0.79	0.0592653	1	1	4.11004e-07	0.922034	1	0.680742	0.922034	1	0.596764	0.00117198	0.254118	0.461333	1.91556e-09	0.142823	0.788472	0.263761
706	Cdca3	0	0	0	2	0	0	0	0	0	0	1	-2.99771	2.50719	-1.108	6.31417	-1.7778	0.454251	-0.704563	-0.254714	0.0478869	-1.52419	0.81	0.73	0.8	0.6	0.8	0.84	0.74	0.77	0.55	0.79	0.11003	0.403457	1	6.40785e-08	1	0.923716	0.849311	1	1	0.596764	0.00272021	0.0121697	0.267863	2.71608e-10	0.0754371	0.649648	0.481082
707	Cdca3	0	0	0	2	0	0	0	0	0	0	1	-2.59316	2.50594	-0.728127	4.2205	-1.61376	0.385082	-0.924205	-0.549248	0.177532	-1.23501	0.81	0.72	0.8	0.59	0.8	0.84	0.73	0.76	0.54	0.79	0.242695	0.403457	1	0.00200542	0.922034	0.929334	0.719932	0.922034	1	0.596764	0.00950992	0.0122127	0.466536	2.4376e-05	0.10658	0.700176	0.35538
708	Cdca3	0	0	0	2	0	0	0	0	0	0	1	-2.62622	2.57198	-2.06274	5.35361	-1.41874	0.648249	-0.994447	-1.24949	0.0526332	-1.23065	0.81	0.71	0.8	0.59	0.8	0.84	0.73	0.76	0.54	0.79	0.23714	0.353428	0.858701	1.2263e-05	0.745729	0.877301	0.680742	0.745729	1	0.596764	0.00863392	0.0101119	0.0391374	8.62185e-08	0.155974	0.516824	0.320005
709	Cdca3	0	2	0	2	0	0	0	0	0	0	2	-2.27193	7.17307	-0.657858	15.2512	-1.5337	0.0868053	-0.733328	-0.661127	0.0875807	-1.22394	0.81	0.72	0.81	0.6	0.8	0.84	0.74	0.77	0.55	0.8	0.374078	4.5646e-10	1	1.39949e-13	0.907436	1	0.825206	0.907436	1	0.596764	0.023091	7.33413e-13	0.510629	0	0.125104	0.930826	0.463359
710	Cdh13	-2	0	0	-2	0	-2	0	0	0	0	3	-6.90573	1.13922	-0.698359	-4.08859	-0.553627	-3.38579	0.814933	-1.00733	-2.64395	0.285683	1.47	1.43	1.49	1.42	1.44	1.45	1.41	1.48	1.4	1.45	3.38432e-09	1	1	0.00343122	0.804231	0.0417046	0.80905	0.804231	0.252758	0.90122	4.99467e-12	0.254611	0.484953	4.33997e-05	0.579834	0.000709734	0.415111
711	Cdh18	0	0	0	-2	0	0	0	0	0	0	1	-0.019943	-0.809733	-0.294704	-8.25408	6.66936	-1.70627	1.36135	-0.0589037	-0.248373	3.67424	0.11	0.04	0.07	0.07	-0.08	0.09	0.06	0.11	0.13	-0.06	1	1	1	1.88931e-13	1	0.609904	0.680742	1	1	0.0261382	0.984089	0.418093	0.76822	2.22045e-16	2.56915e-11	0.0879585	0.173405
712	Cdh2	0	2	0	2	0	0	0	0	0	0	2	0.511552	9.16706	-2.298	8.94967	-0.0831706	-0.311984	1.2254	-1.42041	0.515049	-0.666387	1.09	0.97	1.08	0.96	1.05	1.08	0.97	1.06	0.95	1.04	0.942059	2.59182e-13	0.682492	1.39949e-13	0.7086	0.972729	0.680742	0.7086	1	0.838823	0.608965	0	0.0215619	0	0.933716	0.755053	0.220423
713	Cdh2	-2	2	0	0	-2	0	0	2	0	0	4	-6.66454	3.51747	-1.43679	-0.599515	-2.46755	-0.793673	1.77606	52.08	-2.76213	-2.74621	1.37	1.28	1.33	1.27	1.36	1.37	1.3	1.34	1.27	1.36	1.36019e-08	0.0361234	1	0.85245	1.37078e-13	0.845359	0.531164	1.37078e-13	0.185303	0.174182	2.65488e-11	0.000435682	0.150778	0.548829	0.013604	0.427386	0.0757237
714	Cdh7	0	2	-2	2	0	0	0	0	0	0	3	-1.13312	11.3515	-14.1761	9.6631	5.00104	0.692127	1.30052	-1.26984	1.32092	0.96509	0.36	0.29	0.39	0.29	0.35	0.42	0.31	0.37	0.33	0.35	0.679295	2.59182e-13	9.23078e-13	1.39949e-13	0.745729	0.877301	0.680742	0.745729	0.76765	0.596764	0.257162	0	0	0	5.70211e-07	0.488858	0.193422
715	Cdh8	0	0	0	-2	0	0	0	0	0	0	1	-0.43938	0.2687	-0.975342	-4.81232	-0.184624	1.60546	1.40481	-0.892312	-0.564227	-1.41728	0.66	0.56	0.66	0.55	0.65	0.68	0.59	0.66	0.59	0.65	1	1	1	0.000167762	0.837129	0.638527	0.680742	0.837129	1	0.596764	0.660386	0.788161	0.329391	1.49189e-06	0.853524	0.108393	0.160079
716	Cdh9	0	0	0	2	0	0	0	0	0	0	1	-1.68265	0.997395	-2.12573	4.44546	1.47144	-1.78248	-2.20024	-0.429783	1.34752	0.752289	0.19	0.11	0.17	0.07	0.16	0.18	0.09	0.17	0.07	0.14	0.602745	1	0.858701	0.000655398	1	0.576503	0.360573	1	0.76765	0.829483	0.092443	0.318573	0.0335255	8.77049e-06	0.141173	0.074671	0.0277899
717	Cdip1	0	0	0	-2	0	0	2	0	0	0	2	-1.77313	-0.731667	-0.255182	-3.28628	-1.31523	-0.394382	5.69712	0.403198	-0.745174	-2.45405	1.13	1.11	1.14	1.12	1.13	1.14	1.16	1.14	1.14	1.13	0.559088	1	1	0.0414246	1	0.929334	2.04771e-06	1	0.976019	0.305265	0.0762076	0.464372	0.798583	0.00101519	0.188433	0.693299	1.21847e-08
718	Cdipt	0	0	0	2	0	-2	-2	0	0	0	3	0.660668	1.47498	0.237711	4.42006	-0.688332	-5.61044	-35.2332	-1.76969	-1.50625	2.70758	1.26	1.27	1.25	1.3	1.25	1.24	1.23	1.26	1.26	1.27	0.889766	1	1	0.000655398	0.296388	5.75732e-06	1.57114e-13	0.296388	0.76765	0.201178	0.508826	0.140217	0.812105	9.86736e-06	0.491244	2.01818e-08	0
719	Cdk1	-2	0	0	2	0	0	0	0	0	0	2	-10.4518	1.2591	-0.349089	14.0268	-1.40318	0.279072	-1.22898	0.3487	0.998049	-1.6355	1.09	1.03	1.1	0.93	1.13	1.1	1.04	1.07	0.9	1.13	4.07576e-13	1	1	1.39949e-13	1	0.972729	0.680742	1	0.76765	0.596764	0	0.207994	0.727023	0	0.160564	0.780189	0.21908
720	Cdk1	0	0	0	2	0	0	-2	0	0	0	2	-2.3515	0.577154	-0.117077	19.0086	-1.08406	0.332043	-7.50058	0.369507	1.0761	-1.51207	1.08	1.03	1.1	0.92	1.13	1.1	1.03	1.07	0.88	1.11	0.347083	1	1	1.39949e-13	1	0.972729	2.60914e-11	1	0.76765	0.596764	0.0186979	0.563835	0.906799	0	0.278338	0.739857	6.35048e-14
721	Cdk1	0	0	0	2	0	0	0	0	0	0	1	-0.679629	1.1087	-0.215495	11.5378	-1.39038	0.577194	-2.3337	1.35368	2.48822	-1.24942	1.07	1.01	1.08	0.9	1.11	1.08	1.01	1.06	0.87	1.11	0.837472	1	1	1.39949e-13	0.710802	0.890125	0.3089	0.710802	0.359294	0.596764	0.49674	0.267559	0.829381	0	0.164414	0.563808	0.0196116
722	Cdk1	0	0	0	2	0	0	0	0	0	0	1	-1.66045	1.79661	-0.37126	19.7573	-1.168	0.372739	-0.902504	0.965106	1.07177	-1.56027	1.09	1.02	1.1	0.93	1.14	1.1	1.04	1.08	0.89	1.13	0.602745	0.952881	1	1.39949e-13	0.837129	0.929334	0.719932	0.837129	0.76765	0.596764	0.0968244	0.0723975	0.710444	0	0.242805	0.709343	0.366789
723	Cdk1	0	0	0	2	0	0	0	0	0	0	1	-1.10789	2.06082	-0.218555	12.1951	-1.55468	0.391233	-1.06692	0.51388	1.32512	-1.58233	1.09	1.03	1.11	0.92	1.14	1.11	1.03	1.08	0.9	1.13	0.679295	0.757324	1	1.39949e-13	0.922034	0.929334	0.680742	0.922034	0.76765	0.596764	0.26791	0.0393203	0.826997	0	0.120023	0.695625	0.286006
724	Cdk1	0	0	0	2	0	0	0	0	0	0	1	-2.49638	0.969208	-0.170288	5.25631	-1.35096	0.311478	-2.66146	1.62555	0.817775	-1.45429	1.07	1.02	1.08	0.91	1.12	1.09	1.02	1.06	0.88	1.12	0.258374	1	1	2.52621e-05	0.397826	0.972729	0.164107	0.397826	0.91362	0.596764	0.0125469	0.332441	0.864783	1.46975e-07	0.176707	0.755437	0.00778035
725	Cdk11b	0	0	0	0	0	-2	0	0	0	2	2	-0.650481	-1.4571	0.436058	2.68365	0.913156	-7.12188	2.34535	-0.43266	0.838297	5.72848	0.6	0.54	0.57	0.6	0.59	0.58	0.6	0.57	0.59	0.62	0.889766	1	1	0.154466	1	7.77159e-10	0.284622	1	0.91362	5.20988e-06	0.515382	0.14509	0.662794	0.00728226	0.361161	1.0647e-12	0.019009
726	Cdk14	0	0	0	-2	0	0	0	0	0	0	1	-2.64657	-1.72072	-0.133359	-42.2076	0.921085	0.0189214	0.0235462	0.461707	-1.91421	1.54747	0.99	1.04	1	0.99	0.95	1	1.02	1.02	1	0.96	0.228674	1	1	1.39949e-13	1	1	1	1	0.591318	0.596764	0.00813115	0.0853022	0.893909	0	0.357006	0.984904	0.981215
727	Cdk16	0	0	0	2	0	-2	0	0	0	0	2	-1.39106	-1.49975	1.19618	6.81268	-4.40134	-4.15978	-0.707666	0.344945	-1.47384	1.90477	0.4	0.43	0.4	0.41	0.39	0.39	0.41	0.4	0.38	0.42	0.679295	1	1	2.46771e-09	1	0.00433575	0.849311	1	0.76765	0.451656	0.164207	0.133679	0.231625	9.57945e-12	1.07583e-05	3.1856e-05	0.479153
728	Cdk18	2	0	0	0	0	0	0	0	0	0	1	5.74066	-1.00172	0.178222	-1.7148	0.502588	0.191247	0.114726	1.91513	-1.89721	-0.293134	0.24	0.31	0.21	0.27	0.26	0.19	0.34	0.24	0.29	0.25	3.13597e-06	1	1	0.529502	0.296388	1	1	0.296388	0.630668	0.90122	9.43058e-09	0.316481	0.858549	0.0863828	0.615254	0.848332	0.908662
729	Cdk4	0	0	0	2	0	-2	0	0	0	0	2	-1.57146	-0.108353	-0.37497	30.9539	-0.195905	-3.85762	-1.04531	-0.461587	-0.532994	1.26348	1.23	1.18	1.23	1.19	1.23	1.21	1.15	1.23	1.11	1.26	0.628718	1	1	1.39949e-13	1	0.00922789	0.680742	1	1	0.596764	0.116075	0.913716	0.707683	0	0.844684	0.000114496	0.295879
730	Cdk4	0	0	0	2	0	-2	0	0	0	0	2	-0.790214	-0.376798	-0.434176	50.7619	-0.311442	-3.43093	-0.99374	-0.921517	-0.900129	1.46973	1.22	1.18	1.23	1.19	1.22	1.21	1.15	1.23	1.1	1.25	0.82165	1	1	1.39949e-13	0.837129	0.0337849	0.680742	0.837129	0.91362	0.596764	0.429403	0.706324	0.664161	0	0.755464	0.000601525	0.320349
731	Cdk5rap2	0	0	0	0	0	0	0	0	2	0	1	-1.2069	2.80046	0.722987	-0.776914	-0.864568	-0.684275	-0.253144	1.44341	8.7353	-2.17889	0.87	0.92	0.89	0.85	0.93	0.88	0.93	0.87	0.89	0.91	0.679295	0.215925	1	0.745774	0.643838	0.877301	1	0.643838	2.35954e-13	0.379654	0.227472	0.00510305	0.469688	0.43721	0.387276	0.493802	0.800157
732	Cdk9	0	0	0	0	0	0	0	-2	0	0	1	-0.951902	-0.665586	-3.33579	1.50661	0.617706	-1.97964	0.525386	-5210.09	0.605235	2.06456	0.12	0.02	0.12	0.03	0.08	0.09	0.03	0.15	-0.01	0.11	0.679295	1	0.109363	0.529502	1.37078e-13	0.466472	0.886898	1.37078e-13	1	0.414261	0.341147	0.505676	0.000850578	0.13191	0.536769	0.0477442	0.599315
733	Cdkl3	0	0	0	0	0	0	-2	0	0	0	1	2.10082	-0.385514	1.44471	0.313414	-0.849082	2.03479	-12.5576	1.36934	0.32931	-0.479694	0.63	0.53	0.71	0.65	0.67	0.58	0.49	0.63	0.66	0.69	0.449877	1	1	0.947365	0.710802	0.458465	1.57114e-13	0.710802	1	0.863478	0.0356565	0.699857	0.14854	0.753966	0.395835	0.0418717	0
734	Cdkl3	0	0	0	2	0	2	0	2	0	0	3	2.50804	0.422896	1.38018	10.3895	-0.659489	6.2632	-1.34032	11.6217	-1.66962	0.701122	0.23	0.36	0.26	0.39	0.22	0.2	0.29	0.27	0.28	0.25	0.254374	1	1	1.39949e-13	1.37078e-13	1.87322e-07	0.680742	1.37078e-13	0.766165	0.829483	0.0121403	0.672372	0.167533	0	0.509582	3.77165e-10	0.180142
735	Cdkl5	0	0	0	-2	0	0	0	0	0	0	1	1.38013	-0.349069	-0.17708	-4.0692	-1.02554	2.0565	1.23306	-0.34492	1.00136	-0.0404021	0.79	0.74	0.78	0.73	0.76	0.79	0.77	0.77	0.78	0.77	0.679295	1	1	0.00343122	1	0.458465	0.680742	1	0.76765	1	0.167548	0.727038	0.859446	4.71744e-05	0.305107	0.0397339	0.217555
736	Cdkn2aipnl	-2	0	0	2	0	0	0	2	-2	0	4	-11.7119	0.320735	1.73739	41.1552	0.0506491	-1.20572	-1.38063	4.97498	-5.563	1.26802	0.76	0.79	0.77	0.78	0.75	0.76	0.76	0.79	0.75	0.77	4.07576e-13	1	1	1.39949e-13	7.36101e-05	0.638527	0.680742	7.36101e-05	6.57341e-06	0.596764	0	0.748411	0.0823187	0	0.959605	0.227924	0.167391
737	Cds1	0	0	0	0	0	-2	0	0	0	-2	2	-0.948914	2.85641	-3.32865	0.72333	0.0961561	-51.4329	2.98216	-2.01948	0.429525	-4.31049	0.18	0.1	0.19	0.16	0.16	0.19	0.11	0.18	0.15	0.15	0.679295	0.191136	0.109363	0.752333	0.296388	3.70444e-13	0.0863152	0.296388	1	0.0025286	0.342664	0.00428459	0.00087268	0.469477	0.923397	0	0.00286225
738	Cdv3	0	2	0	0	0	0	0	0	0	2	2	0.953255	12.4622	0.320081	-1.53805	1.35583	2.01092	-0.303304	2.35697	-1.31973	6.44798	0.28	0.19	0.23	0.14	0.25	0.28	0.16	0.26	0.14	0.24	0.679295	2.59182e-13	1	0.529502	0.245785	0.458465	1	0.245785	0.76765	1.0157e-07	0.340461	0	0.748907	0.124037	0.175154	0.0443335	0.761659
739	Cdv3	-2	-2	0	-2	0	0	2	0	-2	0	5	-7.51	-7.09844	-0.348499	-6.53156	-1.14302	0.380273	6.5669	0.610711	-11.7896	-2.15211	1.52	1.45	1.53	1.48	1.54	1.54	1.48	1.53	1.49	1.55	7.36773e-11	8.23367e-10	1	1.61801e-08	0.907436	0.929334	1.56302e-08	0.907436	2.35954e-13	0.400238	5.90639e-14	1.26166e-12	0.727465	6.50888e-11	0.253031	0.703743	5.13727e-11
740	Cdv3	0	0	0	-2	0	0	0	0	0	0	1	-1.44518	0.0553593	-0.619092	-4.15251	-1.38069	0.822058	2.58458	0.0327185	-3.04981	-1.52231	1.54	1.47	1.55	1.5	1.57	1.56	1.49	1.55	1.51	1.58	0.666422	1	1	0.00216181	1	0.786204	0.200879	1	0.113552	0.596764	0.148408	0.955852	0.535856	3.2885e-05	0.167373	0.411044	0.00974984
741	Cdv3	-2	0	0	-2	0	0	0	0	-2	0	3	-3.42886	-2.79648	-0.147356	-7.46671	0.143329	0.361858	2.72708	1.52191	-18.1416	-2.48617	1.52	1.45	1.53	1.48	1.55	1.53	1.48	1.53	1.49	1.55	0.0351564	0.215925	1	2.05725e-11	0.513199	0.972729	0.159216	0.513199	2.35954e-13	0.305265	0.000606116	0.00516632	0.882851	8.21565e-14	0.886031	0.717458	0.0063898
742	Cdv3	-2	0	0	-2	0	0	2	0	0	0	3	-8.08561	-3.16521	-0.346595	-513.537	-0.190526	0.713752	9.93487	1.52506	-2.16541	-0.51282	1.52	1.45	1.53	1.48	1.56	1.54	1.48	1.53	1.49	1.55	1.82439e-12	0.105121	1	1.39949e-13	0.513199	0.877301	1.57114e-13	0.513199	0.527923	0.860592	6.66134e-16	0.00154971	0.728896	0	0.848897	0.47538	0
743	Cdx1	0	0	2	0	0	0	0	0	2	0	2	2.50938	-0.636239	5.21616	2.36165	-0.503987	3.27203	0.473625	2.25084	4.23352	-1.28327	1.42	1.38	1.4	1.4	1.49	1.43	1.43	1.37	1.4	1.47	0.254374	1	0.000143555	0.287737	0.269699	0.0531255	0.91044	0.269699	0.00209815	0.596764	0.0120944	0.524621	1.82673e-07	0.0181937	0.614271	0.0010678	0.635767
744	Cecr5	0	-2	0	-2	0	0	2	0	0	0	3	1.55552	-6.93328	-3.47284	-6.06957	2.51132	0.616198	4.90849	-1.76527	0.921094	-0.947753	0.48	0.53	0.48	0.53	0.55	0.46	0.56	0.47	0.56	0.52	0.628718	2.57958e-09	0.091647	2.47482e-07	0.296388	0.877301	0.000109466	0.296388	0.826543	0.599634	0.119823	4.11204e-12	0.000514987	1.28252e-09	0.0120282	0.537764	9.17792e-07
745	Celf4	0	0	0	0	0	0	2	0	0	0	1	-0.0965766	-0.538303	0.432589	-3.07606	1.4558	-0.762734	9.17556	-2.40287	0.249994	0.297644	1.69	1.65	1.67	1.67	1.67	1.68	1.69	1.66	1.71	1.65	1	1	1	0.0670202	0.222827	0.845359	1.57114e-13	0.222827	1	0.90122	0.923063	0.590368	0.665313	0.00209755	0.145448	0.445622	0
746	Celf4	0	0	0	-2	0	0	2	0	0	0	2	-0.594036	-0.215114	0.244956	-3.77004	2.03095	-1.10009	12.0886	-1.03398	0.563571	0.43139	1.68	1.65	1.67	1.67	1.67	1.68	1.7	1.66	1.72	1.66	0.942059	1	1	0.00721882	0.804231	0.638527	1.57114e-13	0.804231	1	0.883104	0.552488	0.829678	0.80649	0.000163222	0.0422596	0.271292	0
747	Celf4	0	0	0	-2	0	0	2	-2	0	0	3	-0.502584	-0.189711	0.0912475	-6.71114	1.42757	-1.32969	19.0635	-22.0036	0.275204	0.391036	1.67	1.64	1.67	1.67	1.67	1.67	1.68	1.65	1.71	1.65	0.942059	1	1	4.80929e-09	1.37078e-13	0.638527	1.57114e-13	1.37078e-13	1	0.90122	0.615257	0.849536	0.927296	1.93108e-11	0.153415	0.183621	0
748	Celf4	0	0	0	-2	0	0	2	0	0	0	2	-0.312325	-0.545658	0.264413	-3.50726	1.93756	-0.825184	8.11507	-0.511097	0.287505	0.431193	1.66	1.64	1.66	1.66	1.66	1.66	1.68	1.65	1.7	1.65	1	1	1	0.0198073	0.922034	0.786204	4.16353e-13	0.922034	1	0.883104	0.754794	0.585301	0.791462	0.00045275	0.0526766	0.409267	4.44089e-16
749	Celf4	0	0	0	-2	0	0	2	0	0	0	2	-0.813249	-0.254365	0.261147	-4.7521	1.36418	-1.60058	16.796	-0.414971	0.455305	0.18126	1.67	1.65	1.66	1.66	1.67	1.67	1.69	1.66	1.71	1.66	0.82165	1	1	0.000183183	1	0.638527	1.57114e-13	1	1	1	0.416075	0.799213	0.793979	2.01311e-06	0.172512	0.109471	0
750	Celf4	0	0	0	-2	2	0	2	-2	0	0	4	-0.688792	-0.0679534	-0.224276	-3.40773	1.89409	-0.873141	15.9631	-6.76851	0.579047	0.521088	1.67	1.65	1.67	1.67	1.66	1.67	1.69	1.66	1.72	1.65	0.837472	1	1	0.0265486	4.09521e-09	0.766226	1.57114e-13	4.09521e-09	1	0.860592	0.490954	0.945823	0.822542	0.000655052	0.0582136	0.382586	0
751	Celsr1	0	0	0	-2	0	0	0	0	0	0	1	-0.274857	-0.811001	-0.265772	-385.304	-1.88341	1.12291	0.944698	-1.12833	-1.22364	-1.94577	1.13	1.04	1.14	1.04	1.15	1.15	1.05	1.13	1.08	1.15	1	1	1	1.39949e-13	0.76017	0.638527	0.680742	0.76017	0.76765	0.444712	0.783426	0.417365	0.790415	0	0.0596454	0.261474	0.344813
752	Cenpf	0	2	0	0	0	0	0	0	0	0	1	-1.30918	3.43354	0.0628045	13.0531	-0.459241	-3.04871	-0.859426	-0.545368	2.54921	-0.395818	0.04	0.03	0.06	-0.1	0.08	0.04	0.03	0	-0.15	0.08	0.679295	0.0473476	1	1.39949e-13	0.922034	0.0890627	0.796965	0.922034	0.275706	0.90122	0.190472	0.000595763	0.949922	0	0.646061	0.00229827	0.390106
753	Cenpm	0	0	0	2	0	0	0	0	0	0	1	0.284632	0.658144	0.411824	4.22833	-1.8804	-0.535229	-1.52604	0.00400499	0.762555	-0.918661	0.71	0.69	0.73	0.64	0.71	0.7	0.65	0.7	0.61	0.73	1	1	1	0.00200542	1	0.890125	0.666937	1	0.976019	0.745377	0.775926	0.510446	0.680468	2.35432e-05	0.0600541	0.592492	0.127
754	Cenpm	0	0	0	2	0	0	0	0	0	0	1	-0.528817	0.795392	0.181537	7.73396	-2.0002	-0.902825	-1.74848	-0.490471	-0.911756	-0.816938	0.72	0.69	0.72	0.65	0.72	0.72	0.65	0.7	0.62	0.74	0.942059	1	1	5.75791e-12	1	0.72692	0.531164	1	0.836616	0.80641	0.596932	0.426386	0.855946	1.04361e-14	0.0454792	0.366619	0.0803812
755	Cenpq	0	0	0	0	0	0	0	0	2	0	1	-1.26703	1.10141	0.0415053	1.42693	-1.38908	-0.271209	-1.00252	0.188647	17.1474	-1.6913	0.07	0.05	0.08	-0.01	0.11	0.08	0.05	0.04	0.01	0.11	0.679295	1	1	0.529502	1	1	0.680742	1	2.35954e-13	0.544295	0.205146	0.270718	0.966893	0.1536	0.164808	0.78623	0.316095
756	Cep44	0	0	0	0	0	0	0	-2	0	0	1	-1.47756	-3.29701	-0.904615	-1.31234	0.181894	0.55957	1.25834	-69.5815	2.53863	-0.919212	0.14	0	0.13	-0.02	0.03	0.17	0.05	0.1	0.06	0	0.666422	0.0683326	1	0.529502	1.37078e-13	0.890125	0.680742	1.37078e-13	0.275706	0.745378	0.139526	0.000977213	0.365669	0.189406	0.855666	0.575773	0.208269
757	Cep68	0	-2	0	0	0	0	0	0	0	0	1	0.222586	-4.25413	-0.307074	-1.17136	0.225535	-2.69358	-1.67384	0.346764	-0.149961	1.58161	0.04	0.01	0.04	-0.03	0.03	0.02	-0.01	0.06	-0.03	0.04	1	0.00286606	1	0.529502	1	0.20854	0.612307	1	1	0.596764	0.823858	2.09863e-05	0.758787	0.241455	0.821563	0.00706899	0.0941616
758	Cep83	0	0	0	0	0	2	0	0	0	0	1	-1.49134	-0.270487	2.25554	2.09539	-0.525045	6.60589	1.00401	0.706696	1.12028	-0.529577	0.57	0.58	0.57	0.62	0.62	0.63	0.63	0.56	0.62	0.62	0.666422	1	0.705107	0.434287	0.907436	2.16236e-08	0.680742	0.907436	0.76765	0.860592	0.135872	0.786786	0.0240996	0.0361363	0.599552	3.95135e-11	0.315372
759	Cep85	2	0	0	0	0	0	0	2	0	0	2	6.2764	-0.378667	0.190556	-1.25295	-0.221101	1.14843	1.72576	6.24057	0.419473	-1.23883	0.99	1.01	0.98	1.02	1.08	0.98	1.06	0.97	1.05	1.07	1.84137e-07	1	1	0.529502	7.27914e-08	0.638527	0.571833	7.27914e-08	1	0.596764	3.46509e-10	0.704935	0.848874	0.210224	0.825014	0.250793	0.08439
760	Cep85	2	0	0	0	0	0	0	0	0	0	1	9.2331	-0.172994	-0.279183	-2.40327	-0.745492	1.49935	1.4974	0.0349564	-0.514047	-2.16754	1.01	1.03	0.99	1.04	1.1	1	1.07	0.98	1.08	1.09	4.07576e-13	1	1	0.287737	1	0.638527	0.674429	1	1	0.379654	0	0.862656	0.780104	0.0162491	0.455974	0.133782	0.13429
761	Cers1	0	0	0	-2	0	0	2	0	0	-2	3	-1.3481	3.12939	-2.85682	-6.66656	0.178611	-2.18328	6.65775	0.501262	-0.880174	-3.46381	1.58	1.62	1.61	1.66	1.62	1.58	1.63	1.63	1.67	1.61	0.679295	0.121102	0.295908	7.58517e-09	0.971186	0.413345	8.02902e-09	0.971186	0.91362	0.0406949	0.177627	0.00175169	0.00427911	2.61862e-11	0.858243	0.0290155	2.78046e-11
762	Cers1	0	0	0	-2	0	0	2	0	0	-2	3	-0.66248	1.55102	-1.40206	-64.6255	0.543016	-1.76278	10.7792	0.342753	-1.32086	-5.33005	1.59	1.62	1.61	1.65	1.61	1.57	1.63	1.62	1.66	1.6	0.889766	1	1	1.39949e-13	1	0.609904	1.57114e-13	1	0.76765	6.32272e-05	0.507664	0.120897	0.160896	0	0.587119	0.0779368	0
763	Cers1	0	0	0	-2	0	0	0	0	0	-2	2	0.617255	0.831611	-1.68798	-101.628	0.802836	-2.11096	2.63499	0.0581605	-0.878548	-4.13879	1.59	1.63	1.61	1.65	1.61	1.56	1.63	1.62	1.66	1.59	0.942059	1	1	1.39949e-13	1	0.452701	0.167781	1	0.91362	0.00543818	0.537066	0.405629	0.0914153	0	0.42207	0.0347761	0.00841403
764	Cers1	0	0	0	-2	0	0	2	0	0	-2	3	-0.369282	2.39902	-1.71798	-7.3666	0.798224	-2.22934	52.3514	0.226286	-0.816113	-7.63845	1.59	1.62	1.61	1.65	1.61	1.57	1.63	1.62	1.67	1.59	1	0.493072	1	4.74427e-11	1	0.377537	1.57114e-13	1	0.91362	4.19726e-11	0.711918	0.0164392	0.0858006	1.74971e-13	0.424741	0.0257915	0
765	Cers1	0	0	0	-2	0	0	2	0	0	-2	3	-1.0263	2.35515	-3.16409	-5.71963	0.702483	-2.69979	11.2344	0.160158	-1.11336	-42.9164	1.59	1.62	1.61	1.65	1.62	1.57	1.63	1.62	1.67	1.6	0.679295	0.569052	0.154718	2.06307e-06	1	0.200046	1.57114e-13	1	0.76765	1.2719e-12	0.30475	0.0185152	0.0015557	1.06757e-08	0.482378	0.00693835	0
766	Cers1	0	0	0	-2	0	0	2	0	0	-2	3	-1.11764	3.17585	-1.92171	-13.3743	0.665684	-2.32214	22.4168	0.0340171	-0.555673	-3.54045	1.58	1.62	1.61	1.65	1.61	1.57	1.63	1.62	1.67	1.6	0.679295	0.105121	1	1.39949e-13	1	0.371143	1.57114e-13	1	1	0.0333207	0.263721	0.00149398	0.0546426	0	0.505613	0.0202253	0
767	Cers1	0	2	0	-2	0	0	2	0	0	0	3	-1.55835	4.08916	-1.72947	-42.1825	0.522471	-3.0172	7.65405	0.233147	-0.80423	-2.44752	1.59	1.62	1.61	1.65	1.61	1.57	1.63	1.62	1.67	1.6	0.628718	0.00577181	1	1.39949e-13	1	0.0890627	7.01225e-12	1	0.929491	0.305265	0.11915	4.32946e-05	0.0837258	0	0.601343	0.00255121	1.95399e-14
768	Cers1	0	2	0	-2	0	0	2	0	0	0	3	-0.828661	4.06805	-1.44289	-8.26922	0.151223	-2.54011	325.983	0.0226989	-1.01872	-2.5909	1.59	1.62	1.62	1.66	1.62	1.57	1.63	1.62	1.67	1.6	0.809709	0.00616291	1	1.39949e-13	1	0.257113	1.57114e-13	1	0.76765	0.242237	0.407296	4.74086e-05	0.149051	0	0.8798	0.0110818	0
769	Cers1	0	0	0	-2	0	0	2	0	0	0	2	-1.01111	1.42722	-1.19478	-9.1841	0.46212	-2.78855	4.39247	0.557777	-0.818074	-2.41809	1.57	1.61	1.59	1.64	1.6	1.55	1.62	1.6	1.65	1.58	0.679295	1	1	1.39949e-13	0.922034	0.157189	0.00112269	0.922034	0.91362	0.305265	0.311964	0.153515	0.232174	0	0.643995	0.00529439	1.12072e-05
770	Cers2	0	0	0	-2	0	0	0	-2	2	-2	4	-2.67724	0.0911037	-0.82247	-11.8143	-0.669046	-1.63151	2.80605	-4.99517	6.67525	-4.34057	1.25	1.24	1.23	1.22	1.31	1.24	1.28	1.22	1.25	1.28	0.195168	1	1	1.39949e-13	6.82278e-05	0.610666	0.114673	6.82278e-05	1.00293e-08	0.0025286	0.00742312	0.92741	0.410809	0	0.503466	0.102783	0.00501535
771	Cers2	0	0	0	-2	-2	0	0	-2	2	0	4	-1.44147	-0.260031	-0.909341	-5.13863	-1.57033	-1.99656	1.92269	-4.05895	80.0383	-2.57295	1.25	1.22	1.23	1.22	1.31	1.26	1.28	1.23	1.26	1.3	0.666422	1	1	3.73791e-05	0.0031627	0.458465	0.488474	0.0031627	2.35954e-13	0.242237	0.149452	0.79484	0.36317	2.76756e-07	0.116338	0.0458726	0.0545192
772	Cers2	0	0	0	-2	0	0	2	-2	0	0	3	-1.19119	-0.32166	-0.922717	-24.7896	-1.26796	-1.72465	3.481	-8.14111	2.18956	-2.38849	1.26	1.23	1.23	1.22	1.3	1.26	1.27	1.23	1.25	1.28	0.679295	1	1	1.39949e-13	3.62277e-13	0.609904	0.0197005	3.62277e-13	0.527923	0.305265	0.233578	0.74771	0.356155	0	0.204813	0.0845913	0.000499544
773	Cers2	-2	0	0	-2	0	0	2	0	0	0	3	-3.56528	-1.89984	-0.764742	-3.56332	-1.20438	-1.15545	18.9056	-1.47713	0.728504	-1.82728	1.25	1.22	1.23	1.22	1.29	1.25	1.27	1.23	1.25	1.28	0.0241507	0.908347	1	0.0161695	0.592753	0.638527	1.57114e-13	0.592753	0.976019	0.49424	0.000363463	0.0574546	0.444425	0.000366188	0.228442	0.247906	0
774	Cers2	0	0	0	-2	-2	-2	0	-2	0	0	4	-3.27436	0.151092	-0.942843	-28.8676	-1.51706	-5.6467	1.94575	-17.6449	0.606493	-2.40048	1.27	1.24	1.25	1.24	1.31	1.27	1.28	1.24	1.27	1.29	0.0592653	1	1	1.39949e-13	1.37078e-13	5.01927e-06	0.476125	1.37078e-13	1	0.305265	0.00105903	0.879903	0.345761	0	0.12925	1.63559e-08	0.0516848
775	Cers2	-2	0	0	-2	0	-2	0	0	0	0	3	-4.35302	0.144617	-0.944818	-10.6592	-0.661639	-5.19955	2.17549	-1.1725	1.4087	-1.82815	1.27	1.23	1.24	1.22	1.31	1.26	1.28	1.24	1.26	1.29	0.00172595	1	1	1.39949e-13	0.76017	4.9046e-05	0.36076	0.76017	0.76765	0.49424	1.34276e-05	0.885013	0.344752	0	0.508203	1.9977e-07	0.0295936
776	Cers2	0	0	0	-2	0	0	0	-2	0	0	2	-1.23867	-0.153598	-0.712135	-6.32196	-1.24222	-2.22045	2.65385	-16.2806	1.43326	-2.65132	1.24	1.22	1.22	1.21	1.3	1.24	1.26	1.21	1.24	1.28	0.679295	1	1	6.40785e-08	1.37078e-13	0.377537	0.164107	1.37078e-13	0.76765	0.238638	0.215467	0.877927	0.476381	2.58258e-10	0.214157	0.0263879	0.00795783
777	Cers2	0	0	0	-2	0	0	0	0	0	0	1	-1.04387	0.0935499	-0.644969	-144.663	-0.978314	-0.799738	1.95643	-0.939218	0.43945	-1.84299	1.26	1.23	1.24	1.23	1.3	1.26	1.27	1.23	1.26	1.29	0.679295	1	1	1.39949e-13	0.837129	0.786204	0.476125	0.837129	1	0.490957	0.296544	0.925467	0.518947	0	0.327919	0.423863	0.0504146
778	Cers2	0	0	0	-2	0	0	0	0	0	-2	2	-1.85048	0.0113547	-0.931265	-18.0207	-0.995345	-2.59644	2.79098	-0.0307753	2.95955	-4.16581	1.24	1.23	1.22	1.22	1.3	1.25	1.27	1.23	1.25	1.28	0.495009	1	1	1.39949e-13	1	0.239477	0.122487	1	0.142487	0.00543818	0.064244	0.99094	0.351717	0	0.319568	0.00941943	0.00525482
779	Cfap43	0	-2	0	0	0	0	0	0	0	0	1	1.81016	-4.26938	2.11538	-0.843315	-1.8171	1.26876	-1.31262	1.95084	-0.856067	0.201803	0.02	0.01	-0.04	-0.02	0.03	0.02	-0.04	-0.02	-0.04	0.05	0.559088	0.00284641	0.858701	0.644921	0.296388	0.638527	0.680742	0.296388	0.91362	1	0.0702711	1.96019e-05	0.0343977	0.399052	0.0692014	0.204528	0.189311
780	Cfdp1	-2	0	0	-2	0	0	0	0	-2	0	3	-6.73506	-1.98565	-0.497657	-16.7851	2.28023	-0.514668	0.718461	-0.162853	-6.42937	2.29883	1.25	1.31	1.26	1.28	1.25	1.26	1.32	1.27	1.31	1.25	1.10127e-08	0.825053	1	1.39949e-13	1	0.890125	0.825206	1	5.73105e-08	0.349722	1.63865e-11	0.0470725	0.618726	0	0.0225943	0.606785	0.472473
781	Cfdp1	0	0	0	0	0	0	0	0	0	2	1	-1.10791	-0.589443	-0.00104906	-1.98611	2.58031	-0.185231	1.58849	0.165418	0.194863	7.49087	1.28	1.32	1.27	1.29	1.26	1.28	1.33	1.27	1.32	1.26	0.679295	1	1	0.474145	1	1	0.666937	1	1	1.22102e-10	0.267902	0.555564	0.999163	0.0470208	0.00987104	0.853048	0.112175
782	Cfl1	2	0	0	2	0	0	0	0	0	0	2	3.86904	-1.802	0.804985	7.02292	0.348588	-0.964843	-2.18339	-0.153076	-0.0615904	1.11417	0.76	0.7	0.73	0.66	0.73	0.74	0.66	0.73	0.56	0.76	0.0102088	0.908347	1	7.46282e-10	1	0.638527	0.36076	1	1	0.596764	0.000109266	0.0715448	0.420828	2.17271e-12	0.727398	0.334623	0.0290069
783	Cfl2	0	-2	0	0	0	0	0	-2	0	0	2	-2.2885	-3.48603	0.186173	2.82183	-0.442989	1.11329	-0.97272	-7.19377	1.74439	0.637876	0.31	0.26	0.32	0.26	0.29	0.34	0.26	0.29	0.24	0.31	0.359385	0.0361234	1	0.121542	1.83035e-10	0.638527	0.680742	1.83035e-10	0.680215	0.844417	0.0221083	0.000490242	0.852309	0.00477504	0.657773	0.265583	0.330693
784	Cflar	0	0	0	-2	0	2	0	0	0	0	2	-1.37324	-0.628788	-1.05466	-4.52632	0.517795	3.88228	1.71114	-0.517927	1.0075	-1.16158	0.55	0.58	0.54	0.57	0.53	0.57	0.59	0.57	0.62	0.52	0.679295	1	1	0.000529043	0.922034	0.00875176	0.612307	0.922034	0.76765	0.596764	0.169678	0.529488	0.291582	6.00187e-06	0.604601	0.00010348	0.0870558
785	Cgn	0	-2	0	-2	0	2	0	2	0	0	4	0.390266	-3.90502	1.34462	-4.98535	0.876128	15.7493	1.8148	4.51938	-1.82234	-2.17517	0.23	0.29	0.23	0.26	0.33	0.24	0.3	0.23	0.29	0.3	1	0.00970111	1	8.98882e-05	0.0004884	3.70444e-13	0.531164	0.0004884	0.678686	0.379654	0.69634	9.42192e-05	0.178747	6.18493e-07	0.380961	0	0.0695553
786	Cgref1	0	0	0	2	0	0	0	-2	-2	0	3	1.08602	1.87625	-0.132179	49.1096	1.0807	-1.95918	0.760524	-3.40373	-15.6621	2.5398	0.22	0.15	0.21	0.22	0.14	0.19	0.14	0.21	0.18	0.17	0.679295	0.908347	1	1.39949e-13	0.0224114	0.480081	0.825206	0.0224114	2.35954e-13	0.280731	0.277468	0.0606205	0.894843	0	0.279829	0.0500912	0.446941
787	Chchd1	2	0	0	-2	0	0	0	0	0	0	2	3.30394	-1.45307	0.102334	-6.48549	0.294414	0.00583205	-0.285014	0.353703	2.81392	-1.65063	1.2	1.21	1.19	1.16	1.18	1.2	1.22	1.18	1.2	1.17	0.0474971	1	1	2.13598e-08	1	1	1	1	0.168266	0.546841	0.000953376	0.146203	0.918492	8.8443e-11	0.768442	0.995347	0.775634
788	Chchd2	0	0	0	-2	0	0	0	0	0	0	1	-0.150199	-0.445816	-0.254999	-5.63015	1.27576	0.948873	-0.844727	0.301483	-2.5927	2.6606	2.09	2.16	2.08	2.15	2.09	2.1	2.16	2.09	2.17	2.09	1	1	1	3.38932e-06	1	0.638527	0.796965	1	0.260182	0.225633	0.880608	0.65573	0.798724	1.80054e-08	0.20204	0.342685	0.398263
789	Chchd4	0	-2	0	0	0	0	-2	0	0	0	2	2.3195	-3.56543	0.0159334	1.11093	1.08929	0.290707	-4.85971	-0.802607	-0.809402	2.2799	0.67	0.58	0.65	0.63	0.69	0.65	0.59	0.66	0.6	0.7	0.347083	0.0337996	1	0.529502	0.907436	0.972729	0.000128408	0.907436	0.929491	0.379654	0.0203677	0.000363262	0.987288	0.266598	0.276024	0.771275	1.17555e-06
790	Chd2	-2	0	0	-2	0	0	0	0	0	0	2	-4.24569	-2.14294	-0.198524	-5.47954	-0.749715	-1.54262	1.5153	-0.895538	-1.9391	-0.0811294	1.26	1.25	1.26	1.24	1.24	1.26	1.28	1.24	1.25	1.24	0.00269689	0.654894	1	6.40291e-06	0.837129	0.638527	0.674429	0.837129	0.549312	1	2.17917e-05	0.0321178	0.842635	4.26435e-08	0.453426	0.122924	0.129697
791	Chd4	0	0	0	-2	0	0	0	0	-2	0	2	-0.499361	1.6534	-0.470114	-4.42247	-2.11071	-1.01571	0.38818	0.874731	-4.51712	-2.79233	1.43	1.39	1.42	1.4	1.46	1.42	1.4	1.43	1.42	1.47	0.942059	1	1	0.000655398	0.837129	0.638527	0.91044	0.837129	0.000978186	0.174182	0.617525	0.0982489	0.638274	9.75808e-06	0.034797	0.309769	0.697883
792	Chd8	0	2	0	0	0	0	0	0	0	0	1	0.962753	3.62593	0.89415	0.344105	0.468859	-0.97381	-0.681886	0.157998	-1.89667	1.74745	0.67	0.64	0.67	0.63	0.67	0.65	0.59	0.67	0.58	0.69	0.679295	0.0265445	1	0.947365	1	0.638527	0.884413	1	0.630668	0.544295	0.335672	0.000287919	0.371242	0.730767	0.639171	0.330151	0.495311
793	Chgb	0	0	0	0	0	-2	0	0	0	0	1	-2.26653	0.847916	-0.16515	-3.14238	0.172038	-4.65714	1.55669	-1.6215	0.447629	0.681016	1.54	1.55	1.52	1.56	1.48	1.53	1.59	1.52	1.61	1.49	0.374078	1	1	0.0556451	0.397826	0.000537231	0.666937	0.397826	1	0.829483	0.0234187	0.396485	0.868826	0.00167581	0.863408	3.20637e-06	0.119544
794	Chgb	0	0	0	-2	0	0	0	0	0	0	1	-1.30301	1.10212	-0.176046	-3.46248	0.384141	-2.42541	1.70648	-1.31898	1.34954	0.925635	1.54	1.55	1.52	1.56	1.49	1.53	1.58	1.52	1.62	1.49	0.679295	1	1	0.0214122	0.710802	0.286333	0.612307	0.710802	0.76765	0.745378	0.192573	0.27041	0.860257	0.000535224	0.700874	0.0152913	0.0879181
795	Chgb	0	0	0	0	0	-2	0	0	0	0	1	-1.53572	1.06308	-0.208599	-2.47221	0.336928	-3.61236	1.42578	-0.977484	1.83918	0.911021	1.53	1.55	1.51	1.55	1.48	1.52	1.58	1.51	1.6	1.48	0.628718	1	1	0.21801	0.804231	0.0227818	0.680742	0.804231	0.631438	0.76171	0.124607	0.287748	0.834761	0.0134282	0.736171	0.000303421	0.153931
796	Chgb	0	0	0	0	0	-2	0	0	0	0	1	-1.67768	0.691698	-0.319061	-2.62214	0.16851	-4.86486	1.63221	-2.22865	0.572978	0.233495	1.55	1.56	1.53	1.57	1.49	1.54	1.6	1.53	1.62	1.49	0.602745	1	1	0.160323	0.269699	0.000180839	0.612307	0.269699	1	1	0.0934087	0.489127	0.74968	0.00873785	0.866182	1.14539e-06	0.102635
797	Chgb	0	0	0	0	0	-2	0	0	0	0	1	-1.61758	0.653313	-0.296296	-2.79973	0.45295	-7.69541	1.69465	-1.66076	0.378835	0.986764	1.53	1.55	1.52	1.55	1.48	1.52	1.58	1.51	1.61	1.48	0.628718	1	1	0.121616	0.322895	1.23481e-11	0.612307	0.322895	1	0.596764	0.105753	0.513555	0.767004	0.00511461	0.650584	1.42109e-14	0.0901415
798	Chgb	-2	0	0	-2	0	-2	0	0	0	0	3	-3.71061	0.863069	-0.166853	-4.34546	0.896006	-5.18134	2.32386	-2.20143	0.374325	0.781828	1.53	1.55	1.52	1.55	1.48	1.53	1.58	1.52	1.61	1.48	0.0178562	1	1	0.00100336	0.274923	4.9046e-05	0.3089	0.274923	1	0.829483	0.000206759	0.3881	0.867486	1.38984e-05	0.370249	2.20295e-07	0.0201332
799	Chgb	0	0	0	-2	0	-2	0	0	0	0	2	-1.65985	1.0108	-0.175095	-3.32095	0.200433	-17.0382	1.65979	-1.41288	0.797033	0.74773	1.53	1.55	1.52	1.55	1.48	1.52	1.58	1.51	1.61	1.48	0.602745	1	1	0.0373146	0.7086	3.70444e-13	0.612307	0.7086	0.929491	0.829483	0.0969445	0.312113	0.861005	0.000897124	0.841142	0	0.0969562
800	Chgb	0	0	0	0	0	-2	0	0	0	0	1	-2.14204	0.595212	-0.15061	-2.5912	0.231141	-9.63922	1.4531	-1.17213	2.28888	0.23797	1.53	1.55	1.52	1.55	1.49	1.53	1.58	1.51	1.61	1.48	0.389849	1	1	0.182539	0.76017	3.70444e-13	0.680742	0.76017	0.446558	0.974576	0.0321904	0.551702	0.880284	0.0095642	0.817205	0	0.146197
801	Chgb	0	0	0	0	0	-2	0	0	2	0	2	-1.87809	0.416761	-0.145321	-2.5104	0.473184	-5.38885	0.900087	-2.51094	5.08642	0.601257	1.53	1.54	1.51	1.54	1.47	1.51	1.57	1.5	1.6	1.47	0.495009	1	1	0.21801	0.182548	1.57095e-05	0.719932	0.182548	7.01997e-05	0.860592	0.0603693	0.676853	0.884457	0.0120595	0.636082	7.09112e-08	0.368074
802	Chic1	0	0	0	-2	0	0	-2	0	0	0	2	-0.858004	0.278001	-2.65823	-25.1004	2.55321	1.09042	-4.06712	-0.602108	-2.12519	0.488536	0.1	0.19	0.13	0.19	0.14	0.11	0.17	0.15	0.18	0.13	0.792998	1	0.427941	1.39949e-13	0.907436	0.638527	0.00301006	0.907436	0.527923	0.860592	0.39089	0.781012	0.00785525	0	0.0106735	0.275529	4.75973e-05
803	Chmp3	0	0	0	2	0	0	0	-2	2	0	3	-1.35403	-0.52275	-0.33655	4.24354	0.632335	1.21164	0.342637	-4.06544	5.65457	2.18164	0.59	0.56	0.58	0.58	0.54	0.62	0.57	0.58	0.56	0.55	0.679295	1	1	0.0016805	0.0031627	0.638527	0.925163	0.0031627	5.63293e-06	0.379654	0.175725	0.601148	0.736456	2.20021e-05	0.527168	0.225651	0.731872
804	Chmp4b	2	0	0	0	0	0	0	0	0	0	1	4.42093	-0.802953	2.82973	-0.785876	-0.776213	1.26424	0.0423579	2.77157	0.519464	-1.41035	0.28	0.16	0.25	0.2	0.32	0.25	0.26	0.22	0.27	0.3	0.00164245	1	0.342901	0.742315	0.115863	0.638527	1	0.115863	1	0.596764	9.82779e-06	0.422002	0.00465868	0.43194	0.437623	0.206143	0.966213
805	Chmp6	0	0	0	0	0	-2	0	0	0	2	2	-1.27678	-0.880125	-0.424346	2.03402	-1.41337	-25.7308	2.30388	-2.57316	1.9202	4.93701	0.18	-0.02	0.17	0.07	0.15	0.17	0.07	0.18	0.05	0.19	0.679295	1	1	0.434287	0.169617	3.70444e-13	0.3089	0.169617	0.591318	0.000282184	0.201678	0.378792	0.671314	0.0419495	0.157548	0	0.0212292
806	Chmp7	0	0	0	0	0	0	2	0	0	0	1	-1.00875	-1.45724	-0.191328	2.90089	1.03529	-0.912117	13.2299	-1.26496	1.47909	1.67624	0.13	0.03	0.11	0.06	0.09	0.14	0.08	0.11	0.04	0.1	0.679295	1	1	0.0851687	0.745729	0.72692	1.57114e-13	0.745729	0.76765	0.544295	0.313096	0.145049	0.848269	0.0037211	0.300535	0.361707	0
807	Chpf2	0	0	0	0	0	-2	2	2	0	0	3	-0.335498	-1.52038	-0.762537	2.00819	0.49895	-4.60074	14.9367	4.15797	-2.65952	1.66125	0.46	0.37	0.42	0.42	0.45	0.44	0.38	0.44	0.36	0.46	1	1	1	0.455353	0.00211857	0.000632938	1.57114e-13	0.00211857	0.232241	0.544295	0.737249	0.128416	0.445739	0.0446235	0.617815	4.20997e-06	0
808	Chpt1	0	0	0	0	0	0	2	0	0	0	1	-2.3394	-0.403393	-0.757949	-2.27613	-0.668018	1.26554	4.63522	-2.34549	1.5756	-2.15164	0.45	0.46	0.42	0.51	0.42	0.49	0.5	0.43	0.58	0.41	0.347083	1	1	0.314068	0.245785	0.638527	0.000363558	0.245785	0.766165	0.400238	0.0193147	0.686659	0.448482	0.022838	0.504122	0.205679	3.56553e-06
809	Chrna1	0	2	0	0	0	0	0	2	0	0	2	1.64313	10.5227	1.20088	-1.57287	-0.584451	1.69125	-0.972371	6.22177	-1.99172	-2.01969	0.22	0.16	0.21	0.16	0.2	0.18	0.15	0.18	0.15	0.17	0.602745	2.59182e-13	1	0.529502	7.2866e-08	0.610666	0.680742	7.2866e-08	0.549312	0.414261	0.100356	0	0.229798	0.115749	0.558917	0.0907898	0.330866
810	Chst1	0	0	0	0	0	-2	-2	0	0	0	2	-0.0832114	1.16678	0.792044	1.19428	0.809148	-3.79489	-8.14098	-1.02977	0.466916	-1.37922	1.56	1.59	1.57	1.62	1.61	1.54	1.56	1.57	1.61	1.59	1	1	1	0.529502	0.804231	0.0121133	4.16353e-13	0.804231	1	0.596764	0.933683	0.243301	0.428335	0.232367	0.41843	0.00014771	4.44089e-16
811	Chst1	0	0	0	0	0	0	0	0	-2	0	1	0.223207	2.46176	1.93018	0.689908	-0.179517	-1.97062	0.933027	-0.900863	-9.22403	-2.61281	1.55	1.52	1.56	1.61	1.6	1.54	1.48	1.56	1.59	1.59	1	0.474286	1	0.780991	0.837129	0.480081	0.704578	0.837129	2.35954e-13	0.238638	0.823374	0.0138258	0.053585	0.490252	0.857531	0.0487673	0.350806
812	Chst11	0	0	0	0	0	-2	0	0	0	0	1	-1.48507	1.62499	-0.683918	-0.697124	-0.974459	-4.75155	0.72686	2.29894	2.10098	-2.03899	1.19	1.14	1.16	1.15	1.22	1.18	1.18	1.15	1.18	1.22	0.666422	1	1	0.779288	0.269699	0.000313444	0.825206	0.269699	0.544624	0.414261	0.137525	0.104164	0.494027	0.485725	0.329829	2.01866e-06	0.467312
813	Chst3	0	0	0	0	0	0	0	2	-2	0	2	2.3455	-1.06755	-1.126	-2.17356	-1.28997	0.703232	1.14558	35.6106	-8.23666	-1.2443	0.89	0.72	0.9	0.78	0.94	0.88	0.78	0.88	0.78	0.93	0.347083	1	1	0.368917	1.37078e-13	0.877301	0.680742	1.37078e-13	2.35954e-13	0.596764	0.0190016	0.285726	0.260165	0.0297381	0.197062	0.481911	0.251969
814	Chtf18	0	0	0	0	0	0	-2	0	0	0	1	-1.57633	0.635224	0.910754	2.62734	-3.36788	-1.07801	-4.59826	-0.179472	-0.713423	-1.39782	0.14	0.14	0.15	0.1	0.21	0.14	0.13	0.12	0.04	0.2	0.628718	1	1	0.160323	1	0.638527	0.00039804	1	0.976019	0.596764	0.114951	0.525282	0.362425	0.00860559	0.000757482	0.281028	4.26034e-06
815	Chtop	0	0	0	2	0	0	0	0	2	0	2	1.43572	-1.25143	0.859176	24.7985	-0.968714	2.15548	-0.747534	0.32415	4.1001	-0.504036	0.47	0.35	0.42	0.37	0.44	0.46	0.41	0.41	0.38	0.46	0.666422	1	1	1.39949e-13	1	0.452701	0.825206	1	0.0044243	0.860592	0.151081	0.210777	0.390244	0	0.332688	0.031124	0.454741
816	Chuk	0	0	2	0	0	0	0	0	0	0	1	1.73726	-3.77205	3.9682	1.26553	0.34235	1.92029	29.2344	0.00788934	0.975429	-1.09388	0.05	-0.07	0.05	-0.02	0.11	0.04	0	0.02	-0.01	0.08	0.559565	0.0164708	0.0148923	0.529502	1	0.504058	1.57114e-13	1	0.76765	0.596764	0.0823408	0.000161914	7.24169e-05	0.205682	0.732088	0.0548212	0
817	Churc1	2	-2	0	0	0	0	-2	0	2	0	4	7.41416	-6.55828	0.0610589	-1.86117	1.84387	2.14055	-30.5043	-0.255574	7.42549	1.18544	0.83	0.83	0.82	0.77	0.72	0.83	0.82	0.81	0.8	0.72	1.36487e-10	2.15131e-08	1	0.521537	1	0.452701	1.57114e-13	1	6.28909e-11	0.596764	1.22347e-13	5.44307e-11	0.951312	0.0627199	0.0652027	0.0323106	0
818	Cib1	0	0	0	0	0	0	0	-2	-2	-2	3	-0.299968	-0.710294	-2.97625	-1.59992	-1.04089	3.19111	0.964931	-3.25781	-5.75342	-4.24606	1.06	1.12	1.05	1.15	1.08	1.07	1.16	1.06	1.16	1.08	1	1	0.218527	0.529502	0.0315077	0.0648348	0.680742	0.0315077	2.25596e-06	0.00412743	0.764202	0.477522	0.00291797	0.109616	0.297927	0.00141726	0.334579
819	Cib1	0	0	-2	0	0	0	0	0	-2	-2	3	0.297571	-0.903264	-5.00008	-1.32526	-1.20114	3.12194	0.624755	-2.76176	-33.6021	-4.51308	1.05	1.12	1.05	1.15	1.07	1.06	1.15	1.06	1.15	1.07	1	1	0.000347485	0.529502	0.115863	0.0787743	0.884413	0.115863	2.35954e-13	0.00172546	0.76603	0.366386	5.7307e-07	0.185086	0.229697	0.00179662	0.532132
820	Cib2	0	0	0	2	0	0	0	0	0	0	1	-0.78995	-1.53233	2.64826	5.24652	-0.355497	-0.144202	-2.4168	-2.97062	1.73523	1.00115	0.67	0.76	0.68	0.73	0.64	0.67	0.75	0.68	0.72	0.66	0.82165	1	0.427941	2.52621e-05	0.0830153	1	0.246681	0.0830153	0.680215	0.596764	0.429557	0.125442	0.00809069	1.54996e-07	0.722218	0.885341	0.0156575
821	Cirbp	0	0	0	2	0	0	0	0	0	0	1	-1.62239	-1.11607	-1.01674	5.10986	-0.542597	0.201007	1.03901	-0.284088	1.15519	0.398813	1.46	1.31	1.44	1.31	1.37	1.48	1.34	1.45	1.33	1.38	0.628718	1	1	3.94334e-05	1	1	0.680742	1	0.76765	0.90122	0.104719	0.264391	0.309277	3.22395e-07	0.587407	0.840693	0.2988
822	Cisd1	0	0	0	-2	0	0	2	0	-2	0	3	-0.359338	-0.72673	0.611418	-74.1991	3.39326	1.87372	5.11773	-0.486759	-75.8233	1.6316	1.73	1.71	1.72	1.72	1.73	1.74	1.74	1.72	1.74	1.73	1	1	1	1.39949e-13	1	0.532024	3.83673e-05	1	2.35954e-13	0.596764	0.719342	0.467392	0.540923	0	0.000690661	0.0609687	3.09238e-07
823	Cisd2	0	0	0	0	0	0	0	0	2	0	1	0.201236	-3.32223	-0.166174	2.24008	-0.762993	0.018591	-0.218544	0.557133	16.321	-0.142087	1.02	0.91	0.99	0.92	0.98	1.02	0.94	0.98	0.94	0.99	1	0.0683326	1	0.328202	0.922034	1	1	0.922034	2.35954e-13	1	0.840514	0.000893003	0.86802	0.0250857	0.445467	0.985167	0.827005
824	Ckap4	0	0	0	2	0	0	0	0	0	0	1	1.07696	0.635693	0.776929	11.3942	0.740763	-0.73557	-1.37055	-0.0134107	-1.26942	1.02517	0.67	0.76	0.66	0.8	0.68	0.64	0.63	0.68	0.67	0.69	0.679295	1	1	1.39949e-13	1	0.877301	0.680742	1	0.76765	0.596764	0.2815	0.524976	0.437201	0	0.458837	0.461992	0.170515
825	Ckb	0	0	0	0	-2	0	0	2	0	0	2	-0.669127	2.40624	-2.02829	2.70351	-1.57678	0.224279	2.41275	58.7106	-0.905125	1.85092	1.81	1.78	1.81	1.83	1.81	1.82	1.8	1.82	1.78	1.83	0.881984	0.493072	0.858701	0.15257	1.37078e-13	1	0.248177	1.37078e-13	0.891982	0.490957	0.503415	0.0161176	0.042531	0.00686109	0.114845	0.82254	0.0158327
826	Ckb	0	2	0	0	0	0	0	2	0	0	2	-1.11387	4.4392	-2.03657	3.03361	-0.474548	0.162491	1.07625	5.22174	-0.870523	1.5221	1.81	1.78	1.82	1.84	1.81	1.82	1.8	1.82	1.79	1.83	0.679295	0.00147897	0.858701	0.0670202	1.79471e-05	1	0.680742	1.79471e-05	0.91362	0.596764	0.265334	9.02957e-06	0.0416932	0.00241649	0.635109	0.870919	0.281814
827	Ckb	0	2	0	2	-2	0	0	2	0	0	4	-0.686667	7.38266	-1.64159	3.72751	-1.99949	0.0987006	0.624675	14.1227	-0.836869	1.5424	1.81	1.78	1.81	1.83	1.82	1.82	1.79	1.81	1.78	1.83	0.837472	1.0686e-10	1	0.0115938	1.37078e-13	1	0.884413	1.37078e-13	0.91362	0.596764	0.492292	1.55209e-13	0.100676	0.000193378	0.0455555	0.921376	0.532185
828	Ckb	0	0	0	2	-2	0	0	2	0	0	3	-0.242488	2.56928	-1.73304	3.54308	-3.43156	-0.117737	0.413159	6.09013	-1.056	1.77147	1.82	1.78	1.81	1.83	1.81	1.82	1.79	1.81	1.78	1.83	1	0.353428	1	0.0198073	2.33779e-07	1	0.91044	2.33779e-07	0.76765	0.506814	0.808402	0.0101909	0.0830893	0.000395488	0.000600127	0.906276	0.67949
829	Ckb	0	2	0	0	0	0	0	0	0	0	1	-1.15044	9.57111	-1.37401	3.01675	-0.453429	-0.678413	1.3022	0.950664	-0.735058	1.02214	1.81	1.77	1.81	1.83	1.81	1.81	1.79	1.8	1.78	1.82	0.679295	2.59182e-13	1	0.0670202	0.837129	0.877301	0.680742	0.837129	0.976019	0.596764	0.249965	0	0.16944	0.00255503	0.65024	0.49751	0.192849
830	Ckb	0	2	0	2	-2	0	0	2	0	0	4	0.494735	4.04636	-1.07936	3.48996	-2.26275	-0.145021	1.7752	4.18962	-0.876532	1.62664	1.82	1.78	1.81	1.83	1.81	1.81	1.8	1.81	1.78	1.83	1	0.00696011	1	0.0214122	0.00167111	1	0.531164	0.00167111	0.91362	0.596764	0.620787	5.2021e-05	0.280426	0.000483087	0.0236511	0.884694	0.0758652
831	Ckb	0	0	0	2	0	0	0	2	0	0	2	0.634238	1.31981	-1.10998	3.65056	-0.555093	-0.405595	1.91434	13.6268	-0.65129	1.47871	1.81	1.77	1.8	1.82	1.8	1.8	1.79	1.8	1.77	1.82	0.901673	1	1	0.0139279	1.37078e-13	0.929334	0.488474	1.37078e-13	1	0.596764	0.525925	0.186898	0.267006	0.000261665	0.578831	0.68504	0.0555773
832	Ckb	0	0	0	0	0	0	0	2	0	0	1	-0.0720166	1.60234	-1.72745	2.42683	-1.31012	-0.378936	0.918403	4.46116	-0.833952	1.58653	1.82	1.78	1.82	1.83	1.82	1.82	1.8	1.82	1.78	1.83	1	1	1	0.260666	0.000686354	0.929334	0.719932	0.000686354	0.91362	0.596764	0.942589	0.10908	0.084087	0.0152315	0.190154	0.704735	0.358408
833	Ckb	0	2	0	0	0	0	0	2	0	0	2	-0.163005	3.4715	-1.16725	2.93407	-1.31743	-0.422944	2.08981	5.81302	-0.793758	1.78936	1.82	1.77	1.81	1.83	1.81	1.82	1.8	1.81	1.78	1.83	1	0.0361234	1	0.0851687	1.22338e-06	0.929334	0.407826	1.22338e-06	0.929491	0.495994	0.870515	0.000517561	0.243108	0.00334546	0.187695	0.672336	0.0366349
834	Ckb	0	2	0	2	-2	0	0	2	0	0	4	0.0121641	4.12814	-1.35974	3.60981	-4.78937	0.332941	2.20862	7.61207	-0.838179	1.26599	1.82	1.78	1.81	1.83	1.8	1.82	1.8	1.8	1.78	1.83	1	0.00561159	1	0.0144098	1.32523e-11	0.972729	0.360573	1.32523e-11	0.91362	0.596764	0.990295	3.65715e-05	0.173913	0.000306425	1.67302e-06	0.739179	0.0272013
835	Cks2	0	0	0	2	0	0	0	0	2	0	2	2.34229	1.54093	-0.249264	15.1916	-1.54814	1.73945	-1.23188	0.180769	4.04319	-1.91387	0.44	0.42	0.45	0.29	0.46	0.45	0.43	0.42	0.28	0.45	0.347083	1	1	1.39949e-13	1	0.609904	0.680742	1	0.00489536	0.444712	0.019166	0.123333	0.803156	0	0.121588	0.0819551	0.217994
836	Clasp2	0	0	0	0	0	0	0	0	0	2	1	-1.01275	-1.66	0.593502	-2.57204	1.44113	-2.14548	-2.6425	-1.08296	-1.40572	4.2981	0.82	0.83	0.82	0.83	0.81	0.81	0.84	0.82	0.82	0.82	0.679295	1	1	0.182992	0.797617	0.452701	0.166629	0.797617	0.76765	0.0025286	0.311181	0.0969138	0.552845	0.0101102	0.149548	0.0319147	0.00822962
837	Clcc1	0	0	-2	0	0	-2	2	0	0	-2	4	-2.09565	1.44459	-8.98894	-2.18179	-0.896909	-3.74165	5.20142	-0.703456	-0.680499	-3.52779	0.73	0.77	0.72	0.76	0.73	0.72	0.78	0.73	0.78	0.72	0.449877	1	9.23078e-13	0.368917	0.907436	0.0144137	3.07649e-05	0.907436	1	0.0333207	0.0361129	0.148572	0	0.0291251	0.369767	0.000182817	1.97775e-07
838	Clcn3	0	0	0	-2	0	0	0	0	0	-2	2	-1.36964	0.80734	-3.53447	-8.77175	-0.41316	0.0539548	1.59819	-0.662818	-1.67496	-3.98921	1.6	1.59	1.59	1.62	1.57	1.61	1.6	1.6	1.63	1.57	0.679295	1	0.0602552	1.39949e-13	0.907436	1	0.612307	0.907436	0.766165	0.00931899	0.1708	0.419471	0.000408598	0	0.679489	0.956971	0.110001
839	Clcn6	2	0	0	0	0	0	0	2	0	0	2	7.58406	-1.31961	1.71659	-0.370679	-0.941363	1.84469	-0.843449	5.31272	-0.332583	-1.5472	0.38	0.31	0.36	0.34	0.38	0.34	0.31	0.33	0.34	0.39	3.95094e-11	1	1	0.94399	1.25432e-05	0.567149	0.796965	1.25432e-05	1	0.596764	3.35287e-14	0.186966	0.0860533	0.710876	0.346519	0.0650822	0.398977
840	Clcn6	0	0	0	-2	0	0	2	0	0	0	2	2.62329	1.16767	1.06969	-6.4693	-0.325564	0.485258	12.911	1.20222	-3.20923	-1.0158	1.49	1.45	1.5	1.51	1.54	1.49	1.46	1.47	1.5	1.53	0.23714	1	1	2.13598e-08	0.76017	0.923716	1.57114e-13	0.76017	0.0641033	0.596764	0.00870847	0.242942	0.284759	9.84577e-11	0.744754	0.627493	0
841	Cldn19	0	0	0	-2	0	0	0	0	0	0	1	-1.74682	-0.551981	-1.30223	-41.9712	-0.373596	-0.145032	2.59835	-2.55522	-1.32048	-2.74553	-0.02	0.01	-0.01	0.08	-0.09	0.01	0.04	0.02	0.1	-0.11	0.559565	1	1	1.39949e-13	0.169617	1	0.170869	0.169617	0.76765	0.174182	0.0806689	0.580961	0.192838	0	0.708705	0.884685	0.00936733
842	Cldnd1	0	0	0	0	0	-2	-2	0	0	0	2	-0.343032	1.90363	-1.43782	0.189837	-0.204747	-4.13837	-3.85238	-1.45917	-0.370088	1.59851	0.52	0.47	0.48	0.44	0.44	0.49	0.44	0.48	0.43	0.46	1	0.908346	1	1	0.602626	0.00433575	0.00857514	0.602626	1	0.596764	0.731575	0.0569581	0.150485	0.849437	0.83777	3.49786e-05	0.000116975
843	Clec16a	0	0	0	0	0	0	0	0	-2	0	1	-0.120369	-0.686843	0.391157	0.0123754	0.501225	-1.12253	-0.808295	-0.376036	-15.6538	2.13568	0.3	0.26	0.32	0.3	0.28	0.3	0.27	0.32	0.27	0.3	1	1	1	1	1	0.638527	0.80905	1	2.35954e-13	0.414261	0.904191	0.492182	0.695681	0.990126	0.616213	0.261638	0.418921
844	Clic1	0	0	0	0	2	0	0	-2	0	2	3	0.141601	1.11959	-0.916614	0.217081	2.95869	-0.780635	-2.99771	-10.894	1.6397	6.30133	0.17	0.51	0.15	0.37	0.25	0.15	0.42	0.22	0.38	0.25	1	1	1	1	1.37078e-13	0.845359	0.0863152	1.37078e-13	0.766165	2.00041e-07	0.887395	0.26289	0.359345	0.828145	0.0030895	0.435017	0.00272015
845	Clic1	0	0	0	0	0	0	0	0	0	2	1	-1.27966	1.24358	-1.24122	-0.0642579	4.25274	-1.45721	-1.56809	-2.77837	1.03251	4.03166	0.18	0.51	0.15	0.39	0.26	0.16	0.43	0.22	0.4	0.26	0.679295	1	1	1	0.115863	0.638527	0.666937	0.115863	0.76765	0.00600161	0.200664	0.213655	0.214523	0.948765	2.11175e-05	0.145059	0.116861
846	Clic1	0	0	0	0	0	0	-2	0	2	0	2	-0.163815	0.612902	-1.61469	0.283388	2.81466	-1.13729	-3.49592	-1.26618	3.53572	3.27202	0.16	0.51	0.14	0.38	0.25	0.14	0.43	0.22	0.39	0.25	1	1	1	0.947365	0.745729	0.638527	0.0197005	0.745729	0.0260124	0.065795	0.869877	0.539941	0.106377	0.776879	0.00488282	0.255416	0.00047243
847	Clip1	0	0	0	2	0	0	2	0	0	0	2	-1.34887	0.966893	-0.0666116	45.621	1.20879	-1.6174	6.41363	-0.0890606	0.129577	1.98609	0.47	0.41	0.49	0.49	0.48	0.47	0.44	0.48	0.46	0.47	0.679295	1	1	1.39949e-13	1	0.613041	4.21185e-08	1	1	0.438816	0.177378	0.333597	0.946891	0	0.226742	0.105791	1.42097e-10
848	Clip1	0	0	0	-2	0	0	0	0	2	0	2	0.88711	-0.243181	1.37929	-3.5753	0.30563	-2.18093	2.12942	0.251087	18.0445	-0.820863	1.38	1.32	1.39	1.32	1.38	1.37	1.36	1.38	1.36	1.36	0.776604	1	1	0.0144098	1	0.413345	0.407826	1	2.35954e-13	0.80641	0.37502	0.807865	0.167805	0.00034983	0.759886	0.0291887	0.0332195
849	Clip3	0	0	0	0	0	0	0	0	0	2	1	1.3424	-1.99664	0.835849	2.88413	0.0914603	-0.0292219	-0.530039	0.517432	2.06201	3.65074	0.31	0.31	0.31	0.31	0.29	0.3	0.32	0.32	0.29	0.34	0.679295	0.825053	1	0.0985768	0.922034	1	0.886898	0.922034	0.544624	0.0261382	0.179467	0.0458638	0.40324	0.00392496	0.927127	0.976688	0.596085
850	Clip4	0	0	0	0	0	0	0	-2	0	0	1	-0.779167	0.625273	-1.77933	1.59791	0.152237	-1.67553	-1.52285	-13.716	1.04392	-0.793321	0.23	0.22	0.21	0.27	0.26	0.22	0.22	0.21	0.25	0.25	0.82165	1	1	0.529502	1.37078e-13	0.610666	0.666937	1.37078e-13	0.76765	0.829483	0.435882	0.531792	0.0751854	0.110063	0.879	0.0938295	0.127796
851	Clk4	0	-2	0	0	0	2	0	0	0	0	2	2.26573	-4.74643	-0.226202	-0.186727	-0.0507177	3.59043	0.2095	-0.172411	0.110177	-0.774028	0.8	0.81	0.83	0.84	0.83	0.79	0.83	0.82	0.84	0.82	0.374078	0.000485658	1	1	1	0.023088	1	1	1	0.829483	0.0234677	2.07041e-06	0.821044	0.851875	0.95955	0.000330137	0.834058
852	Cln8	0	0	0	0	0	0	0	2	0	0	1	0.465105	0.409966	0.184316	-2.36248	0.758325	0.00157389	-0.481759	15.6284	-2.64245	1.04173	0.89	0.9	0.91	0.91	0.87	0.89	0.87	0.9	0.88	0.87	1	1	1	0.287737	1.37078e-13	1	0.91044	1.37078e-13	0.252758	0.596764	0.641857	0.681831	0.853766	0.0181532	0.448256	0.998744	0.629977
853	Clns1a	0	0	0	0	0	-2	0	-2	0	2	3	-1.35796	-1.47861	-2.46646	0.100605	0.0450884	-5.08207	-1.56482	-13.1488	-0.642604	3.70989	1.05	1.03	1.04	1.02	1.02	1.05	1.03	1.05	1.01	1.03	0.679295	1	0.599499	1	1.37078e-13	7.29099e-05	0.666937	1.37078e-13	1	0.0218476	0.174477	0.139244	0.0136456	0.919864	0.964037	3.73342e-07	0.117625
854	Clstn2	0	0	0	0	0	0	0	0	2	0	1	1.02304	0.462131	-0.297047	-0.842195	0.261871	0.0729836	1.34571	-2.10412	17.3396	-1.048	1.41	1.31	1.41	1.33	1.38	1.41	1.37	1.4	1.36	1.37	0.679295	1	1	0.644921	0.296388	1	0.680742	0.296388	2.35954e-13	0.596764	0.306291	0.643987	0.766431	0.399679	0.793421	0.941819	0.178397
855	Clu	0	2	0	2	0	-2	0	-2	0	0	4	-1.24771	9.88834	-1.33258	11.6239	1.22548	-6.916	0.507367	-12.0944	-1.0045	1.41876	1.5	1.64	1.53	1.72	1.5	1.5	1.58	1.56	1.68	1.53	0.679295	2.59182e-13	1	1.39949e-13	1.37078e-13	2.9015e-09	0.886898	1.37078e-13	0.76765	0.596764	0.212138	0	0.182668	0	0.220393	4.64562e-12	0.611897
856	Clybl	0	0	0	2	0	0	0	-2	0	0	2	0.0986789	-1.75393	-1.39275	3.44797	0.617197	1.41988	-1.29712	-32.0794	-0.424176	0.841473	0.03	0.21	0.07	0.26	-0.02	0.04	0.12	0.12	0.22	-0.01	1	1	1	0.0214122	1.37078e-13	0.638527	0.680742	1.37078e-13	1	0.805752	0.921393	0.0794418	0.163695	0.000564827	0.537105	0.155643	0.194591
857	Cmip	0	0	0	0	0	2	0	0	0	0	1	1.70707	1.02054	1.49639	0.916435	3.50768	5.61488	-0.979103	0.542494	-0.825527	2.15851	1.13	1.11	1.13	1.11	1.11	1.14	1.08	1.12	1.09	1.11	0.602745	1	1	0.529502	0.922034	5.01927e-06	0.680742	0.922034	0.91362	0.400238	0.0878093	0.307473	0.134551	0.359439	0.000452027	1.96702e-08	0.327529
858	Cmpk1	-2	0	0	0	0	0	2	0	0	0	2	-3.89323	-0.219769	-1.2307	0.744562	0.965964	1.37162	13.5096	-2.80225	1.2101	-0.235794	1.33	1.33	1.34	1.32	1.32	1.35	1.34	1.35	1.35	1.32	0.00870694	1	1	0.752333	0.110878	0.638527	1.57114e-13	0.110878	0.76765	0.974576	9.89191e-05	0.826051	0.218437	0.456536	0.334062	0.170181	0
859	Cmtr1	-2	0	0	-2	0	-2	2	0	0	0	4	-5.2819	-0.401679	0.223	-59.0277	-1.48519	-10.1062	6.16107	0.888803	0.836951	-1.52946	1.42	1.38	1.41	1.38	1.41	1.42	1.41	1.42	1.42	1.41	3.17713e-05	1	1	1.39949e-13	0.837129	3.70444e-13	1.78882e-07	0.837129	0.91362	0.596764	1.27851e-07	0.68792	0.823535	0	0.137492	0	7.22555e-10
860	Cnbp	0	-2	0	0	-2	-2	0	-2	0	0	4	-1.97566	-6.87302	-0.98026	1.00618	-2.42081	-8.00019	-0.874717	-16.671	0.700846	-0.297511	1.24	1.14	1.21	1.17	1.22	1.23	1.17	1.21	1.17	1.23	0.450308	2.86934e-09	1	0.529502	1.37078e-13	2.05802e-12	0.779244	1.37078e-13	0.976019	0.90122	0.0481935	6.28586e-12	0.326958	0.31433	0.0154859	1.33227e-15	0.381728
861	Cnbp	0	0	0	0	0	-2	0	0	0	0	1	-2.19391	-2.45158	-1.16183	0.891324	-6.63853	-9.02837	-0.914886	-1.19947	0.82925	0.425937	1.22	1.14	1.2	1.16	1.21	1.22	1.16	1.2	1.17	1.21	0.381785	0.474286	1	0.606889	0.76017	3.70444e-13	0.719932	0.76017	0.91362	0.883104	0.0282416	0.014223	0.245303	0.372755	3.16827e-11	0	0.360252
862	Cndp2	0	0	0	2	0	0	-2	0	0	0	2	-2.45576	-0.476862	0.561332	3.18181	-0.0725164	-1.65092	-4.22421	-2.14364	-0.983146	1.16802	0.86	0.74	0.87	0.8	0.83	0.86	0.74	0.86	0.75	0.85	0.273121	1	1	0.0464521	0.296388	0.610666	0.00192169	0.296388	0.76765	0.596764	0.0140586	0.63346	0.574572	0.00146359	0.942191	0.0987541	2.39775e-05
863	Cnfn	2	0	0	0	0	0	0	0	0	0	1	3.44486	-1.16639	1.07756	-0.885553	-1.74854	0.755064	-1.95361	2.72346	1.25104	-2.27193	0.35	0.32	0.34	0.29	0.34	0.33	0.33	0.33	0.31	0.37	0.0351564	1	1	0.606889	0.119231	0.86171	0.476125	0.119231	0.76765	0.379654	0.00057136	0.243458	0.281229	0.375858	0.0803701	0.450211	0.0507476
864	Cnfn	2	0	0	0	-2	0	-2	2	0	0	4	3.56023	-3.29862	1.95264	-0.406601	-1.8821	0.302147	-7.94817	5.89086	0.337618	-1.54869	0.35	0.32	0.32	0.27	0.32	0.31	0.33	0.32	0.29	0.35	0.0241507	0.0683326	1	0.94399	8.08027e-07	0.972729	1.18958e-12	8.08027e-07	1	0.596764	0.000370526	0.000971605	0.0508623	0.684301	0.0598219	0.76254	1.77636e-15
865	Cnfn	2	0	0	0	-2	0	0	2	0	0	3	3.56992	-1.89467	2.10984	-0.570487	-2.72698	0.23208	-2.80483	3.79346	-0.209054	0.758469	0.36	0.31	0.32	0.27	0.3	0.31	0.32	0.31	0.29	0.33	0.0241507	0.908347	0.858701	0.88448	0.00661305	1	0.114673	0.00661305	1	0.829483	0.000357094	0.0581361	0.0348721	0.568347	0.0063916	0.816476	0.00503429
866	Cnfn	0	-2	0	0	-2	0	0	2	0	0	3	3.28855	-3.42774	2.19386	-0.691879	-1.67681	0.189848	-3.00242	5.83311	0.440551	-1.25375	0.35	0.33	0.32	0.27	0.33	0.31	0.33	0.32	0.3	0.35	0.052502	0.0473476	0.80192	0.780991	1.03918e-06	1	0.0794213	1.03918e-06	1	0.596764	0.00100705	0.00060862	0.0282458	0.489013	0.0935789	0.849428	0.00267845
867	Cnfn	2	0	0	0	0	0	0	0	0	0	1	4.29572	-0.180011	1.35722	-0.908294	-1.53866	0.810895	-1.47706	2.78766	0.0902691	-0.438184	0.38	0.36	0.35	0.31	0.35	0.35	0.35	0.35	0.33	0.39	0.0024987	1	1	0.547196	0.115863	0.786204	0.674429	0.115863	1	0.883104	1.74128e-05	0.857144	0.174712	0.363723	0.123886	0.417426	0.13966
868	Cnfn	2	-2	0	0	0	0	0	0	0	0	2	4.6163	-3.98865	2.85592	-0.270231	-3.5791	0.74244	-2.32599	2.06404	0.320147	-0.549439	0.37	0.36	0.34	0.29	0.34	0.34	0.36	0.33	0.31	0.38	0.000673987	0.0095707	0.295908	0.947365	0.296388	0.877301	0.3089	0.296388	1	0.860592	3.90648e-06	6.64496e-05	0.00429122	0.786982	0.000344778	0.457821	0.0200189
869	Cnfn	0	-2	0	0	0	0	-2	0	0	0	2	2.88616	-4.33613	1.03226	-0.955067	-2.15838	0.509052	-37.9605	2.61983	1.28513	0.544567	0.37	0.33	0.32	0.26	0.32	0.31	0.33	0.32	0.29	0.35	0.148577	0.00229538	1	0.529502	0.159458	0.890125	1.57114e-13	0.159458	0.76765	0.860592	0.00389972	1.45011e-05	0.301948	0.339544	0.0308982	0.610716	0
870	Cnfn	0	-2	0	0	0	0	-2	0	0	-2	3	2.57129	-59.3456	2.48337	-0.150792	-1.56284	0.228074	-3.23678	2.50089	1.06421	-3.45058	0.34	0.31	0.31	0.25	0.32	0.29	0.32	0.3	0.26	0.34	0.242695	2.59182e-13	0.599499	1	0.182548	1	0.0485684	0.182548	0.76765	0.043767	0.0101322	0	0.0130146	0.88014	0.11809	0.819589	0.00120887
871	Cnfn	0	0	0	0	0	0	-2	2	0	0	2	2.39253	-3.35074	2.24792	-0.23573	-1.41839	0.353815	-4.83025	12.9735	0.247052	0.187711	0.36	0.32	0.32	0.27	0.32	0.31	0.32	0.31	0.28	0.34	0.347083	0.0590299	0.705107	1	1.37078e-13	0.972729	0.00014146	1.37078e-13	1	1	0.0167328	0.000805964	0.0245812	0.813642	0.156077	0.723477	1.36358e-06
872	Cnih3	2	0	0	2	0	0	-2	0	0	0	3	5.00164	-0.235621	0.713389	3.84428	0.468786	-1.66341	-125.51	0.117108	-0.243608	1.72237	0.66	0.58	0.66	0.6	0.61	0.63	0.56	0.65	0.53	0.64	0.000103628	1	1	0.00689481	1	0.610666	1.57114e-13	1	1	0.544295	5.68453e-07	0.813727	0.475605	0.000120909	0.639222	0.0962299	0
873	Cnksr2	0	0	0	0	0	0	0	0	0	-2	1	-0.697861	1.66378	0.0551964	15.8467	1.51183	0.699873	0.885158	1.83889	3.06356	-6.74657	0.03	-0.06	0.02	-0.03	0.03	0.04	-0.02	0	0.02	0	0.837472	1	1	1.39949e-13	0.296388	0.877301	0.779244	0.296388	0.113552	1.85475e-08	0.485264	0.0961565	0.955982	0	0.130578	0.484007	0.376071
874	Cnn3	0	0	-2	0	0	0	0	0	2	0	2	0.396039	0.574281	-5.70926	1.91019	-1.75058	0.967602	0.139177	0.39855	10.2202	-0.544466	1.68	1.75	1.67	1.74	1.72	1.69	1.74	1.69	1.74	1.72	1	1	8.24167e-06	0.505893	1	0.638527	1	1	2.35954e-13	0.860592	0.692076	0.565778	1.13471e-08	0.0561088	0.0800182	0.333243	0.88931
875	Cnnm1	0	0	0	0	0	0	0	0	0	-2	1	0.559631	-2.73205	0.77211	-1.48522	-0.245539	1.43435	-0.711327	1.06963	-0.878027	-4.53603	0.64	0.47	0.62	0.5	0.61	0.67	0.52	0.61	0.54	0.6	0.942059	0.265825	1	0.529502	0.797617	0.638527	0.825206	0.797617	0.91362	0.00172546	0.575731	0.00629408	0.440049	0.137485	0.806039	0.151471	0.476882
876	Cnot2	0	0	0	0	0	-2	0	0	0	0	1	-2.66332	-0.335206	0.388795	1.48884	-1.52714	-13.2262	0.520011	-0.706708	0.710011	0.877947	0.57	0.51	0.58	0.56	0.55	0.56	0.52	0.56	0.54	0.56	0.228674	1	1	0.529502	0.907436	3.70444e-13	0.886898	0.907436	0.976019	0.774663	0.00773741	0.73747	0.697428	0.13653	0.126725	0	0.603056
877	Cnot8	-2	0	0	0	0	0	2	-2	0	0	3	-4.75829	-1.72595	-2.26349	1.19186	1.06907	-2.23764	4.12772	-4.28407	0.253542	2.02717	0.16	0.17	0.17	0.2	0.15	0.15	0.19	0.19	0.18	0.17	0.0003397	1	0.705107	0.529502	0.00127766	0.377537	0.00254475	0.00127766	1	0.414261	1.95237e-06	0.0843572	0.0236052	0.233316	0.285039	0.0252447	3.66373e-05
878	Cntn1	-2	2	0	2	0	0	0	0	2	0	4	-4.66568	6.44104	-1.10517	3.84011	-0.737033	-2.69929	0.82253	-1.16052	3.54131	-0.363129	1.49	1.46	1.51	1.47	1.48	1.5	1.47	1.48	1.49	1.48	0.000539042	7.00596e-08	1	0.00689481	0.76017	0.200046	0.796965	0.76017	0.0260124	0.90122	3.07591e-06	1.1866e-10	0.269084	0.000122981	0.461103	0.00694869	0.410775
879	Cntn1	0	2	0	2	0	-2	0	0	2	0	4	-2.40086	10.8073	-1.20795	35.8647	0.0503566	-4.6901	1.00867	-1.16758	4.50225	-1.41209	1.49	1.46	1.51	1.47	1.49	1.5	1.47	1.49	1.49	1.48	0.347083	2.59182e-13	1	1.39949e-13	0.76017	0.000384043	0.680742	0.76017	0.000978186	0.596764	0.0163565	0	0.227065	0	0.959838	2.7307e-06	0.313132
880	Cntn1	-2	0	0	2	0	0	0	0	2	0	3	-34.9396	2.57118	-0.50455	4.54891	-0.0884477	-3.27421	0.965642	-1.18148	24.9205	-0.565666	1.49	1.45	1.5	1.45	1.48	1.49	1.47	1.47	1.48	1.47	4.07576e-13	0.353428	1	0.000449566	0.76017	0.0531255	0.680742	0.76017	2.35954e-13	0.860592	0	0.0101353	0.613875	5.3924e-06	0.929521	0.00105957	0.334223
881	Cntn1	0	0	0	0	0	-2	0	0	2	0	2	-1.43752	2.72795	-0.546267	0.666626	0.124136	-5.86119	0.974229	-1.58314	13.0484	-0.864796	1.46	1.44	1.5	1.45	1.47	1.49	1.46	1.47	1.47	1.46	0.666422	0.265825	1	0.803705	0.401699	2.33855e-06	0.680742	0.401699	2.35954e-13	0.774663	0.150572	0.00637291	0.584883	0.505011	0.901208	4.59573e-09	0.329943
882	Cntn1	-2	0	0	0	0	0	0	0	2	0	2	-10.8944	2.29758	-1.01804	0.4058	-8.07991	-1.47888	1.0247	-2.18311	6.36235	-2.08006	1.5	1.45	1.51	1.47	1.48	1.51	1.47	1.48	1.49	1.48	4.07576e-13	0.579983	1	0.94399	0.296388	0.638527	0.680742	0.296388	5.73105e-08	0.414261	0	0.0215858	0.30866	0.684889	6.66134e-16	0.139174	0.305506
883	Cntn1	-2	2	0	0	0	-2	0	0	2	0	4	-4.11968	5.94238	-0.873978	1.03172	-0.126414	-15.8295	0.904507	-0.99827	35.9217	-0.508312	1.48	1.43	1.49	1.45	1.47	1.48	1.45	1.47	1.47	1.46	0.00515516	9.91198e-07	1	0.529502	0.804231	3.70444e-13	0.719932	0.804231	2.35954e-13	0.860592	3.79402e-05	2.80914e-09	0.38213	0.302205	0.899405	0	0.365726
884	Cntn1	0	0	0	2	0	0	0	0	0	0	1	0.0653833	2.82461	0.538863	4.50476	-0.874062	0.0506163	0.224722	1.8116	2.58104	0.115516	0.73	0.66	0.68	0.68	0.69	0.73	0.68	0.67	0.65	0.71	1	0.193503	1	0.000622106	0.296388	1	1	0.296388	0.260182	1	0.947869	0.00473377	0.589982	6.64492e-06	0.382084	0.959631	0.822195
885	Cntn1	-2	0	0	0	0	0	0	0	0	0	1	-7.98165	2.85647	-0.961888	1.74848	-0.833302	-2.07693	1.07726	-1.61932	3.07396	-0.43528	1.51	1.46	1.52	1.48	1.49	1.51	1.47	1.49	1.5	1.49	1.82439e-12	0.191136	1	0.529502	0.397826	0.452701	0.680742	0.397826	0.113552	0.883104	1.33227e-15	0.0042838	0.336106	0.0803808	0.404674	0.0378078	0.281364
886	Cntn1	0	2	0	0	0	-2	0	0	2	0	3	-0.981827	9.49324	-0.37325	1.90276	0.294339	-5.29689	0.590263	-1.32691	7.29692	0.0470237	1.49	1.44	1.49	1.44	1.46	1.48	1.45	1.46	1.47	1.46	0.679295	2.59182e-13	1	0.505893	0.710802	3.55631e-05	0.886898	0.710802	1.24584e-10	1	0.326185	0	0.708963	0.0570725	0.768499	1.17789e-07	0.555014
887	Cntn1	0	2	0	0	0	0	0	0	2	0	2	-2.4997	50.0879	-0.846557	0.832701	-1.55367	-1.70382	0.915326	-1.78054	4.87088	-0.791147	1.47	1.44	1.5	1.46	1.47	1.49	1.45	1.47	1.48	1.47	0.258374	2.59182e-13	1	0.644921	0.296388	0.609904	0.719932	0.296388	0.000182673	0.829483	0.0124298	0	0.397242	0.405013	0.120263	0.0884145	0.360021
888	Cntn1	-2	2	0	2	0	0	0	0	2	0	4	-3.65652	10.8265	-0.696728	5.89505	-0.583135	-2.01801	1.1197	-1.74885	4.44822	-0.709705	1.48	1.44	1.51	1.46	1.47	1.49	1.46	1.48	1.48	1.47	0.0182928	2.59182e-13	1	6.15964e-07	0.296388	0.458465	0.680742	0.296388	0.000985632	0.829483	0.000255664	0	0.485973	3.74558e-09	0.559802	0.0435899	0.262841
889	Cntn2	-2	-2	0	0	-2	0	0	-2	0	0	4	-4.34896	-4.13769	-0.283106	-2.88192	-3.89438	-1.06625	1.93613	-8.95069	-0.304195	-1.75647	0.08	0.07	0.1	0	0.15	0.07	0.07	0.1	0.05	0.14	0.00172595	0.00561159	1	0.0985768	1.37078e-13	0.638527	0.488474	1.37078e-13	1	0.515405	1.36782e-05	3.50819e-05	0.777096	0.00395257	9.8449e-05	0.286309	0.0528516
890	Cntn5	0	0	0	0	0	0	2	0	0	0	1	-0.643302	-0.393938	-0.503121	-1.6652	0.588517	0.968239	4.76754	-1.86101	0.119315	0.614447	0.6	0.5	0.59	0.5	0.49	0.61	0.54	0.6	0.56	0.49	0.901673	1	1	0.529502	0.296388	0.638527	0.000200763	0.296388	1	0.860592	0.520028	0.693627	0.614879	0.0958728	0.556186	0.332925	1.86491e-06
891	Cntnap2	0	0	0	0	2	0	0	-2	0	0	2	-2.89098	0.346188	0.0727799	-2.65558	1.52456	1.5875	1.55585	-15.6455	0.734506	0.0663017	0.99	0.94	1.02	0.93	0.96	1.01	0.95	1	0.96	0.94	0.148577	1	1	0.160323	1.37078e-13	0.638527	0.666937	1.37078e-13	0.976019	1	0.00384039	0.729201	0.941981	0.00791725	0.127368	0.112399	0.119743
892	Coa5	-2	0	0	0	0	0	0	-2	0	0	2	-4.55645	1.14871	-0.541554	2.32965	-0.265358	-0.986552	1.44857	-8.35481	-2.42611	1.5152	0.42	0.41	0.42	0.48	0.4	0.42	0.41	0.43	0.41	0.44	0.000919335	1	1	0.287737	1.37078e-13	0.638527	0.680742	1.37078e-13	0.359294	0.596764	5.20246e-06	0.250676	0.588126	0.0198248	0.790734	0.323862	0.147458
893	Coa7	0	0	0	-2	0	2	0	0	0	0	2	1.50843	-0.380391	0.505377	-4.7256	-1.45764	10.061	1.52807	2.02418	2.65904	-0.99785	0.51	0.36	0.5	0.39	0.41	0.52	0.39	0.48	0.43	0.4	0.666422	1	1	0.000183183	0.296388	3.70444e-13	0.666937	0.296388	0.232241	0.596764	0.131445	0.703655	0.613294	2.29442e-06	0.144939	0	0.126496
894	Cog2	0	0	0	0	0	0	2	0	0	0	1	-0.904127	-1.65088	-0.324638	-1.30764	-0.63715	-0.77411	28.2666	2.164	2.99228	-2.67664	0.91	0.93	0.92	0.94	0.97	0.91	0.96	0.91	0.96	0.95	0.763794	1	1	0.529502	0.296388	0.845359	1.57114e-13	0.296388	0.123031	0.201178	0.365928	0.0987633	0.745455	0.190994	0.524027	0.438866	0
895	Cog6	0	0	0	-2	0	0	2	0	0	0	2	0.993961	1.14668	-1.08545	-5.39849	0.374568	0.609334	7.20434	-2.11243	0.31188	-1.36374	0.56	0.66	0.6	0.64	0.61	0.56	0.68	0.6	0.69	0.6	0.679295	1	1	1.16921e-05	0.296388	0.877301	2.04013e-10	0.296388	1	0.596764	0.320242	0.251514	0.277722	6.72032e-08	0.707982	0.542303	5.83311e-13
896	Cog7	0	0	0	2	0	0	0	0	-2	0	2	0.165125	1.36559	-1.11413	33.6537	1.12784	0.348431	-0.134915	2.81132	-4.95143	1.46007	0.36	0.44	0.38	0.45	0.35	0.36	0.39	0.39	0.38	0.35	1	1	1	1.39949e-13	0.0969948	0.972729	1	0.0969948	0.000118165	0.596764	0.868846	0.172069	0.265223	0	0.259386	0.727516	0.892679
897	Col18a1	0	0	0	0	0	0	-2	0	0	0	1	0.221609	0.613111	-5.7999	-9.5222	0.355125	3.20107	-3.59362	0.385739	-58.6081	-2.49264	-0.26	0.16	-0.21	-0.07	-0.04	-0.27	0.06	-0.05	-0.13	-0.11	1	1	7.94296e-06	1.39949e-13	1	0.0648348	0.0174013	1	2.35954e-13	0.305265	0.824619	0.539803	6.63561e-09	0	0.722496	0.00136917	0.000326121
898	Col1a1	0	0	0	0	0	0	0	0	0	-2	1	0.968079	-1.04048	0.560844	-1.84408	0.68345	0.0424449	0.464788	2.95044	-2.27214	-4.42909	0.68	0.78	0.64	0.68	0.85	0.65	0.83	0.82	0.68	0.75	0.679295	1	1	0.529502	0.0830153	1	0.91044	0.0830153	0.459473	0.00190643	0.333005	0.298116	0.574904	0.0651715	0.494323	0.966144	0.642083
899	Col1a2	0	0	0	0	0	0	0	0	0	-2	1	0.447089	-1.16144	0.403946	-1.90615	0.785528	0.883108	0.407275	1.66409	-1.79315	-5.683	0.75	0.9	0.76	0.8	0.9	0.75	0.93	0.92	0.8	0.78	1	1	1	0.505893	0.317837	0.760638	0.91044	0.317837	0.678861	7.36399e-06	0.654811	0.245463	0.686253	0.0566303	0.432144	0.377178	0.683806
900	Col20a1	0	0	0	0	0	0	0	2	0	0	1	0.956629	-1.39025	0.108589	-2.35809	1.04922	-2.61209	0.0651295	8.34305	-0.574481	-0.82258	0.31	0.44	0.36	0.45	0.29	0.27	0.46	0.4	0.49	0.26	0.679295	1	1	0.287737	1.37078e-13	0.239477	1	1.37078e-13	1	0.80641	0.338755	0.164454	0.913529	0.0183694	0.294077	0.00899897	0.948071
901	Col26a1	0	0	0	-2	0	0	0	0	-2	2	3	0.222871	-0.18394	-0.0627629	-4.07472	0.265106	-0.883127	0.986707	1.27198	-4.75378	4.45596	0.3	0.39	0.28	0.34	0.25	0.28	0.34	0.35	0.38	0.27	1	1	1	0.00343122	0.745729	0.760638	0.680742	0.745729	0.000381252	0.00172546	0.823636	0.854061	0.949955	4.60705e-05	0.790928	0.377168	0.323786
902	Col3a1	0	0	0	0	0	0	0	0	0	-2	1	0.393917	-1.27795	0.0836692	-0.658492	0.85207	1.24997	0.175885	0.0193334	-1.35616	-4.10732	0.21	0.39	0.23	0.38	0.39	0.21	0.44	0.44	0.36	0.22	1	1	1	0.803705	1	0.638527	1	1	0.76765	0.00543818	0.693642	0.201268	0.933319	0.510222	0.394175	0.211309	0.860384
903	Col3a1	0	0	0	0	0	0	0	0	0	-2	1	0.404817	-1.28102	0.131969	-0.483105	0.844071	1.90104	0.173139	-0.157723	-1.57913	-9.90061	0.22	0.39	0.25	0.42	0.38	0.21	0.5	0.44	0.35	0.21	1	1	1	0.912146	1	0.504058	1	1	0.766165	1.2719e-12	0.685612	0.200185	0.895009	0.629021	0.39863	0.057297	0.862543
904	Col4a1	0	0	0	0	0	0	2	0	0	0	1	-2.85714	-0.6409	0.0358657	-1.64416	2.69658	1.21775	20.5199	0.389315	-0.256376	-1.26932	0.74	0.72	0.77	0.68	0.8	0.76	0.77	0.77	0.71	0.76	0.148577	1	1	0.529502	1	0.638527	1.57114e-13	1	1	0.596764	0.00427477	0.521588	0.971389	0.100144	0.00700557	0.22332	0
905	Col4a1	-2	0	0	0	0	0	2	0	0	0	2	-7.75604	-0.281151	-1.42701	-1.9435	0.707873	1.38689	8.90085	-1.10045	-0.413258	-2.37032	0.75	0.73	0.78	0.7	0.83	0.77	0.79	0.77	0.74	0.77	9.57803e-12	1	1	0.505893	0.797617	0.638527	1.57114e-13	0.797617	1	0.336936	8.88178e-15	0.778595	0.153577	0.0519554	0.479024	0.165474	0
906	Col4a1	0	0	0	0	0	0	2	0	0	0	1	0.261561	-1.22658	-0.245329	-1.61502	1.23013	1.61166	4.45962	-0.22929	-0.272319	-1.70259	0.76	0.74	0.78	0.7	0.82	0.77	0.79	0.77	0.73	0.76	1	1	1	0.529502	1	0.638527	0.000746956	1	1	0.544295	0.79366	0.21998	0.806202	0.106306	0.218649	0.107037	8.21034e-06
907	Col4a1	0	0	0	0	0	0	2	0	0	0	1	-1.23514	-0.686442	-0.500681	-1.59408	0.856494	2.37472	11.7926	-0.472714	-0.274721	-2.6633	0.74	0.7	0.77	0.68	0.81	0.76	0.77	0.76	0.71	0.75	0.679295	1	1	0.529502	1	0.325153	1.57114e-13	1	1	0.225633	0.216778	0.492434	0.616596	0.110918	0.391725	0.0175624	0
908	Col4a1	0	0	0	0	0	0	2	0	0	0	1	0.280454	-1.40829	-0.425571	-1.71738	1.31343	1.11796	9.2393	-0.587645	0.0780203	-2.02651	0.73	0.7	0.74	0.66	0.78	0.73	0.75	0.73	0.7	0.73	1	1	1	0.529502	0.907436	0.638527	1.57114e-13	0.907436	1	0.414261	0.779129	0.159044	0.670421	0.0859092	0.189039	0.263585	0
909	Col4a1	0	0	0	0	0	0	2	0	0	0	1	-1.81247	-1.1416	-0.0566869	-1.69063	0.654576	3.20233	14.9495	-0.0853386	-0.447417	-1.68452	0.74	0.72	0.76	0.66	0.8	0.76	0.77	0.75	0.7	0.74	0.559088	1	1	0.529502	1	0.0648348	1.57114e-13	1	1	0.544295	0.0699143	0.25362	0.954795	0.0909077	0.512741	0.00136319	0
910	Col4a1	0	0	0	0	0	2	2	0	0	0	2	-0.368948	-0.355938	-0.456413	-1.49075	1.47098	5.91792	27.2538	-0.94945	0.026747	-2.24724	0.74	0.71	0.76	0.67	0.82	0.75	0.76	0.75	0.72	0.76	1	1	1	0.529502	0.837129	9.06889e-07	1.57114e-13	0.837129	1	0.379654	0.712166	0.721887	0.648093	0.136028	0.141295	3.26037e-09	0
911	Col4a1	0	0	0	0	0	0	2	0	0	0	1	-0.653351	-0.0656176	0.193253	-2.36765	4.72535	2.05279	3.74614	-0.197649	-0.54982	-2.61768	0.75	0.73	0.78	0.69	0.81	0.77	0.77	0.76	0.73	0.76	0.889766	1	1	0.287737	1	0.458465	0.00890654	1	1	0.238638	0.51353	0.947682	0.846761	0.0179016	2.29724e-06	0.040093	0.000179576
912	Col4a6	0	0	0	-2	0	0	2	0	0	0	2	-0.914972	-0.150304	-0.983886	-8.32647	-0.935779	1.80003	47.041	-0.196587	0.441548	-2.39534	0.73	0.72	0.74	0.7	0.74	0.75	0.72	0.76	0.77	0.73	0.749819	1	1	1.39949e-13	1	0.567149	1.57114e-13	1	1	0.305265	0.360206	0.880524	0.325172	0	0.349387	0.0718558	0
913	Col5a1	0	0	0	0	0	0	-2	0	0	0	1	0.801489	0.642288	-2.19892	-2.04434	1.24183	1.11359	-41.3764	-2.09178	-1.22372	-1.34981	0.82	0.81	0.82	0.75	0.89	0.81	0.8	0.81	0.76	0.85	0.82165	1	0.80192	0.434287	0.296388	0.638527	1.57114e-13	0.296388	0.76765	0.596764	0.422849	0.520686	0.0278833	0.0409199	0.214299	0.265457	0
914	Col5a1	0	0	-2	0	0	0	-2	0	0	0	2	-0.0879119	0.434775	-3.79816	-2.55114	0.0711345	-2.56528	-6.01969	0.391836	-1.42789	-2.69855	0.8	0.8	0.79	0.73	0.87	0.79	0.78	0.79	0.74	0.84	1	1	0.0281716	0.21801	1	0.239477	4.06271e-07	1	0.76765	0.201178	0.929947	0.663725	0.000145776	0.0107371	0.943291	0.0103093	1.74755e-09
915	Col5a1	0	0	0	-2	0	0	0	0	0	0	1	0.392718	1.52717	-2.14122	-5.00465	0.656986	-0.126949	0.807503	-0.822045	-1.56939	-1.63218	0.8	0.79	0.8	0.73	0.88	0.79	0.78	0.8	0.74	0.85	1	1	0.80192	6.17568e-05	0.907436	1	0.80905	0.907436	0.76765	0.596764	0.694528	0.126718	0.0322563	5.59642e-07	0.51119	0.89898	0.419377
916	Commd6	0	0	0	0	0	0	2	0	0	0	1	0.503175	-0.238919	-0.806241	1.55327	2.27598	0.000862501	6.07468	-0.41731	1.35145	1.2939	0.61	0.6	0.6	0.6	0.56	0.61	0.59	0.61	0.59	0.55	0.942059	1	1	0.529502	1	1	2.90818e-07	1	0.76765	0.596764	0.614841	0.811169	0.420104	0.120359	0.0228475	0.999312	1.24234e-09
917	Commd7	-2	-2	0	0	0	0	0	0	0	0	2	-5.47819	-31.3606	-0.656395	2.39249	2.60421	-0.315672	-0.0175642	-1.95277	1.16837	2.39064	0.53	0.48	0.51	0.49	0.48	0.55	0.48	0.51	0.48	0.49	1.24268e-05	2.59182e-13	1	0.287737	0.296388	0.972729	1	0.296388	0.76765	0.305265	4.29693e-08	0	0.51157	0.0167343	0.00920859	0.752251	0.985987
918	Comt	0	0	0	0	2	-2	0	-2	0	0	3	0.0328288	1.9806	-0.453356	2.40135	7.19562	-4.44443	-0.526594	-4.2592	0.599708	1.74516	0.34	0.44	0.35	0.4	0.36	0.32	0.38	0.33	0.35	0.39	1	0.825053	1	0.287737	0.00127766	0.000959401	0.886898	0.00127766	1	0.544295	0.973811	0.0476363	0.650293	0.0163345	6.21725e-13	8.81263e-06	0.598475
919	Comtd1	0	0	0	0	0	0	0	0	-2	0	1	-1.09979	0.391619	-0.630755	2.1035	1.69864	-1.09594	-1.66839	-1.49054	-5.83208	2.73336	0.38	0.48	0.37	0.51	0.32	0.37	0.46	0.39	0.46	0.36	0.679295	1	1	0.434287	0.558858	0.638527	0.612307	0.558858	2.11961e-06	0.201178	0.271422	0.695339	0.528201	0.0354217	0.0893879	0.273106	0.0952385
920	Copb2	-2	0	0	0	0	0	2	2	0	0	3	-3.4392	0.902785	-1.29772	-1.04459	0.626196	-1.62912	10.3106	4.22713	0.163592	-1.32334	1.35	1.43	1.35	1.43	1.35	1.35	1.41	1.37	1.44	1.34	0.0351564	1	1	0.529502	0.00157505	0.610666	1.57114e-13	0.00157505	1	0.596764	0.000583435	0.36664	0.194384	0.296211	0.531186	0.103288	0
921	Copg2	0	0	2	0	0	0	2	0	0	0	2	-0.970255	-1.29796	6.66392	-1.9746	-1.25882	-0.865343	3.56359	-1.56278	2.05794	-0.557772	1.14	1.1	1.11	1.08	1.1	1.15	1.16	1.08	1.15	1.11	0.679295	1	7.9107e-08	0.498701	0.446484	0.766226	0.0174013	0.446484	0.544624	0.860592	0.331919	0.1943	2.66613e-11	0.048313	0.208097	0.386851	0.00036582
922	Cops4	0	0	0	0	0	-2	0	0	0	0	1	-0.784208	-2.00339	-0.0339581	0.135482	1.1217	-5.32272	2.3189	0.63491	-0.192991	1.24369	0.9	0.93	0.89	0.93	0.89	0.89	0.95	0.91	0.93	0.9	0.82165	0.789693	1	1	0.907436	2.53885e-05	0.3089	0.907436	1	0.596764	0.432918	0.0451354	0.972911	0.892231	0.261988	1.02227e-07	0.0204004
923	Cops8	0	0	0	-2	0	0	0	0	0	0	1	-1.09385	-3.00765	-0.171087	-3.73037	0.992311	0.190167	0.406017	-0.328947	0.588182	0.120613	1.57	1.54	1.57	1.53	1.54	1.59	1.56	1.57	1.57	1.54	0.679295	0.173603	1	0.0115938	1	1	0.91044	1	1	1	0.274021	0.00263273	0.864155	0.000191199	0.321046	0.849178	0.68473
924	Coq10b	0	0	0	0	0	2	0	0	0	0	1	1.5723	0.134528	-1.69863	0.141218	2.92512	6.01377	-2.21918	-2.21365	-0.25928	-0.343937	0.76	0.69	0.78	0.76	0.73	0.76	0.68	0.77	0.75	0.72	0.628718	1	1	1	0.269699	6.11321e-07	0.342424	0.269699	1	0.90122	0.115881	0.892985	0.0893894	0.887698	0.0034432	1.81258e-09	0.0264746
925	Coq3	0	-2	0	-2	0	0	2	0	0	0	3	-0.258814	-14.3433	-1.1568	-11.0752	1.75489	-0.745475	7.48535	-1.983	1.31424	-2.93188	1.09	1.05	1.06	1.05	1.06	1.09	1.09	1.06	1.09	1.05	1	2.59182e-13	1	1.39949e-13	0.296388	0.877301	2.70629e-11	0.296388	0.76765	0.133871	0.795779	0	0.247353	0	0.0792778	0.455985	7.12763e-14
926	Coq9	0	0	0	-2	-2	0	2	2	0	-2	5	0.423102	-2.34568	1.72373	-15.1569	-2.17596	0.637643	3.51396	31.6392	2.07545	-4.34241	1.23	1.28	1.23	1.28	1.3	1.24	1.32	1.23	1.31	1.28	1	0.569052	1	1.39949e-13	1.37078e-13	0.877301	0.0197005	1.37078e-13	0.544624	0.0025286	0.672221	0.0189925	0.0847571	0	0.0295583	0.523706	0.000441473
927	Coro1b	0	0	0	0	0	0	2	0	-2	0	2	-2.56528	0.447231	-1.09007	2.79815	0.718921	-1.67385	3.65936	2.41382	-12.6773	1.59295	0.59	0.58	0.61	0.66	0.62	0.61	0.6	0.62	0.59	0.65	0.242695	1	1	0.121616	0.222827	0.610666	0.0143989	0.222827	2.35954e-13	0.596764	0.0103092	0.654708	0.27568	0.0051397	0.472189	0.0941604	0.000252841
928	Cotl1	0	0	0	-2	0	0	2	0	0	0	2	0.754246	0.738696	0.45458	-27.4626	-0.29379	2.3376	7.27166	-0.334492	-0.296209	0.404895	1.58	1.54	1.57	1.55	1.57	1.58	1.56	1.57	1.57	1.57	0.82165	1	1	1.39949e-13	1	0.343406	1.49887e-10	1	1	0.883104	0.450702	0.460092	0.649412	0	0.768918	0.0194078	3.55049e-13
929	Cox15	0	-2	0	-2	-2	0	0	-2	0	0	4	-1.60636	-8.85876	-0.662111	-5.95238	-4.45285	-0.514187	-0.799216	-4.24716	-1.52789	0.0610736	0.92	0.88	0.91	0.87	0.89	0.92	0.89	0.91	0.88	0.9	0.628718	2.59182e-13	1	4.57689e-07	0.0015608	0.890125	0.80905	0.0015608	0.76765	1	0.108195	0	0.5079	2.64272e-09	8.47363e-06	0.607121	0.424165
930	Cox18	2	0	0	-2	0	0	0	-2	0	0	3	3.78661	-3.31648	-1.56155	-3.91007	-1.31072	-1.11935	0.464532	-4.63522	-1.04011	-2.08714	0.72	0.69	0.72	0.71	0.72	0.71	0.7	0.71	0.73	0.71	0.0110425	0.0683326	1	0.00575303	0.000342806	0.638527	0.91044	0.000342806	0.76765	0.414261	0.000152715	0.000911583	0.118393	9.22706e-05	0.189951	0.262991	0.642267
931	Cox5b	0	0	2	0	0	0	0	2	0	0	2	2.55124	-0.00514658	4.28088	-1.92583	-0.20097	1.51762	-3.07504	29.5348	-0.685601	-1.44413	1.63	1.61	1.61	1.59	1.62	1.61	1.59	1.62	1.58	1.61	0.254374	1	0.00680592	0.505893	1.37078e-13	0.638527	0.0648214	1.37078e-13	0.976019	0.596764	0.0107339	0.995894	1.86156e-05	0.0541251	0.840722	0.129111	0.00210472
932	Cox6a1	0	0	0	-2	0	0	0	-2	0	0	2	-1.84483	0.282014	-1.92565	-3.92518	0.861701	-1.08712	0.92192	-11.6683	-2.63003	-1.43537	2.3	2.29	2.3	2.27	2.3	2.3	2.3	2.3	2.28	2.29	0.495009	1	1	0.00552887	1.37078e-13	0.638527	0.719932	1.37078e-13	0.260182	0.596764	0.0650619	0.777932	0.0541482	8.66638e-05	0.388852	0.276984	0.35657
933	Cox6b2	0	0	0	2	0	0	0	2	0	0	2	2.25141	0.350301	1.30355	16.3713	-0.585499	-0.0671442	-1.92308	3.3396	0.798535	1.70937	1.01	1.06	0.99	0.97	0.96	0.98	1	0.99	0.92	0.99	0.374078	1	1	1.39949e-13	0.0279221	1	0.488474	0.0279221	0.929491	0.544295	0.0243598	0.726113	0.192388	0	0.558212	0.946467	0.0544702
934	Cox6c-ps1	2	0	0	0	0	2	-2	0	0	0	3	9.7351	-2.87702	2.31229	0.277894	-0.561955	8.23408	-4.23848	1.65088	0.207035	-0.899983	0.97	0.9	0.92	0.84	0.91	0.96	0.89	0.9	0.84	0.93	4.07576e-13	0.191136	0.625137	0.947365	0.322894	4.20959e-13	0.00178518	0.322894	1	0.774663	0	0.00401452	0.0207616	0.781094	0.574147	2.22045e-16	2.25039e-05
935	Cox7c	0	0	0	0	0	0	-2	0	0	0	1	2.87384	-0.309377	1.54574	1.42538	-0.534925	0.580682	-11.7832	1.81208	1.31407	-3.09441	0.92	0.87	0.87	0.79	0.85	0.87	0.85	0.85	0.8	0.85	0.148577	1	1	0.529502	0.296388	0.890125	1.57114e-13	0.296388	0.76765	0.0930855	0.00405511	0.757034	0.122167	0.154048	0.592701	0.561455	0
936	Cpe	0	0	0	2	0	-2	2	0	0	0	3	-1.09701	2.10294	-1.07638	19.2676	-0.228649	-3.74341	4.77094	-1.84643	-1.12348	0.444962	1.7	1.71	1.71	1.8	1.71	1.69	1.72	1.71	1.78	1.72	0.679295	0.757324	1	1.39949e-13	0.296388	0.0133467	0.000200763	0.296388	0.76765	0.883104	0.272639	0.0354708	0.281756	0	0.819142	0.000181541	1.83366e-06
937	Cpe	0	0	0	2	0	-2	0	0	0	0	2	-2.2522	0.602494	-0.825921	3.81022	-0.706867	-6.62263	1.78093	-1.69075	-1.03214	-0.246677	1.69	1.71	1.7	1.8	1.7	1.69	1.72	1.71	1.77	1.71	0.374078	1	1	0.00721882	0.296388	1.95231e-08	0.531164	0.296388	0.76765	0.938049	0.0243096	0.546846	0.408849	0.00013884	0.479649	3.52864e-11	0.0749243
938	Cpe	0	0	0	2	0	0	2	0	0	0	2	-1.19062	1.38914	-0.894169	5.46184	-0.460376	-2.21406	11.6498	-1.87847	-0.33764	-0.25032	1.7	1.71	1.71	1.79	1.71	1.68	1.72	1.71	1.76	1.71	0.679295	1	1	6.66154e-06	0.296388	0.377537	1.57114e-13	0.296388	1	0.938049	0.233801	0.164789	0.371232	4.71213e-08	0.645246	0.0268244	0
939	Cpe	0	0	0	0	0	-2	0	0	0	0	1	-1.04696	0.748879	-0.66895	2.14311	1.33237	-6.96775	1.37586	-1.69403	-0.868174	1.09308	1.69	1.71	1.7	1.8	1.7	1.68	1.71	1.7	1.77	1.71	0.679295	1	1	0.368917	0.296388	2.27416e-09	0.680742	0.296388	0.91362	0.596764	0.29512	0.45393	0.503527	0.0321039	0.182739	3.22053e-12	0.168864
940	Cpe	0	0	0	0	0	-2	0	0	0	0	1	-2.31169	0.92848	-0.800255	1.51285	-0.745013	-9.63743	1.90602	-1.54536	-0.038193	0.348581	1.69	1.72	1.7	1.79	1.7	1.69	1.72	1.71	1.77	1.71	0.347083	1	1	0.529502	0.513199	3.70444e-13	0.488474	0.513199	1	0.90122	0.020795	0.353159	0.423563	0.130317	0.456264	0	0.0566476
941	Cpg1	2	0	0	0	0	0	-2	2	0	0	3	8.19539	0.914842	3.06427	-0.474646	-1.01528	2.25619	-16.2768	8.6765	-0.276196	0.359182	1.11	1.1	1.1	1.09	1.08	1.1	1.08	1.1	1.1	1.11	4.07576e-13	1	0.196441	0.912146	1.37078e-13	0.371143	1.57114e-13	1.37078e-13	1	0.90122	2.22045e-16	0.360274	0.00218204	0.635039	0.309971	0.0240585	0
942	Cplx2	0	0	0	2	0	0	0	0	0	0	1	-0.221631	-0.407496	1.29471	4.05964	-0.887059	2.85965	0.292414	0.915057	2.00015	-2.19103	1.14	1.1	1.12	1.14	1.12	1.17	1.13	1.12	1.15	1.12	1	1	1	0.00343122	0.837129	0.124205	1	0.837129	0.549312	0.379654	0.824602	0.683644	0.195421	4.91478e-05	0.375047	0.00424107	0.76997
943	Cplx2	-2	0	0	2	0	0	0	0	0	0	2	-5.743	0.644013	2.14082	3.86586	1.41949	0.193215	-1.94967	-0.446859	-0.331395	2.46082	1.6	1.63	1.63	1.67	1.61	1.61	1.59	1.63	1.63	1.61	3.13597e-06	1	0.80192	0.00689481	1	1	0.476125	1	1	0.305265	9.30146e-09	0.519567	0.0322888	0.000110698	0.155757	0.846791	0.0512154
944	Cplx2	0	0	0	2	0	0	0	0	0	0	1	0.0764587	-0.288569	2.67283	4.95403	-0.983638	2.3767	0.430606	0.883074	2.32004	-2.13458	1.14	1.11	1.11	1.14	1.1	1.16	1.13	1.11	1.14	1.11	1	1	0.427941	8.98882e-05	0.837129	0.325153	0.91044	0.837129	0.446558	0.414261	0.939054	0.772911	0.0075215	7.26902e-07	0.325293	0.0174681	0.666755
945	Cplx2	0	0	0	2	0	2	0	0	0	0	2	-0.119675	-0.0176867	1.83981	4.30723	-0.605827	3.83284	0.473477	0.737055	2.20029	-1.81884	1.13	1.11	1.12	1.14	1.12	1.16	1.12	1.11	1.15	1.11	1	1	1	0.00126013	0.907436	0.00922789	0.91044	0.907436	0.527923	0.49424	0.904741	0.985889	0.0657967	1.65309e-05	0.54463	0.00012667	0.635873
946	Cplx2	0	0	0	2	0	2	0	0	0	0	2	0.315635	-0.165187	2.54925	5.52507	-0.519746	3.90771	0.593821	1.04508	2.59828	-1.8108	1.15	1.12	1.12	1.15	1.13	1.17	1.14	1.11	1.15	1.12	1	1	0.565523	5.18408e-06	0.804231	0.00875176	0.886898	0.804231	0.260182	0.49424	0.752279	0.868796	0.0107954	3.29347e-08	0.603241	9.31762e-05	0.552632
947	Cplx2	0	0	0	2	0	2	0	0	0	0	2	0.525911	0.011339	2.64969	5.6631	-0.610032	5.20456	0.462153	0.738072	2.30578	-1.97377	1.16	1.12	1.12	1.15	1.13	1.17	1.14	1.11	1.16	1.12	0.942059	1	0.427941	2.8436e-06	0.907436	4.9046e-05	0.91044	0.907436	0.446558	0.444712	0.59895	0.990953	0.00805658	1.48665e-08	0.54184	1.94453e-07	0.643972
948	Cplx2	0	0	0	2	0	0	0	0	0	0	1	0.420844	-0.112265	1.87716	4.31584	-0.624695	3.25204	0.406618	0.893195	2.10365	-1.33441	1.15	1.11	1.11	1.14	1.12	1.16	1.13	1.1	1.15	1.12	1	1	1	0.00126013	0.837129	0.0575237	0.91044	0.837129	0.538187	0.596764	0.673869	0.910613	0.0604957	1.58999e-05	0.532172	0.0011458	0.684289
949	Cplx2	0	0	0	2	0	2	0	0	0	0	2	0.591061	-0.107256	3.25299	4.12501	-0.723458	3.39275	0.396278	0.568108	1.89464	-2.45672	1.15	1.12	1.13	1.15	1.13	1.16	1.14	1.11	1.15	1.12	0.942059	1	0.133585	0.00216181	0.922034	0.0417046	0.91044	0.922034	0.630668	0.305265	0.55448	0.914586	0.00114196	3.70713e-05	0.469399	0.000691947	0.6919
950	Cplx2	0	0	0	0	0	0	0	2	0	0	1	-3.12449	0.564344	2.58549	2.52071	0.753812	-0.118458	-3.04306	7367.67	-0.583808	1.30312	1.59	1.64	1.63	1.67	1.6	1.6	1.59	1.62	1.62	1.6	0.0751042	1	0.477382	0.21801	1.37078e-13	1	0.0648214	1.37078e-13	1	0.596764	0.00178116	0.57252	0.00972416	0.011712	0.450962	0.905705	0.00234187
951	Cplx2	0	0	0	2	0	2	0	0	0	0	2	0.983858	-0.365594	1.71713	4.34496	-0.383415	3.60369	0.446719	0.906623	2.18618	-1.35055	1.15	1.11	1.12	1.14	1.13	1.16	1.13	1.11	1.15	1.11	0.679295	1	1	0.00100336	0.837129	0.0227818	0.91044	0.837129	0.527923	0.596764	0.325185	0.714668	0.085955	1.39301e-05	0.701412	0.00031373	0.655078
952	Cplx2	0	0	0	2	0	0	0	2	0	0	2	-0.786652	0.188321	2.3088	7.02081	0.7154	-1.01466	-1.4204	5.46955	-0.253485	1.63314	1.6	1.62	1.62	1.66	1.59	1.6	1.59	1.61	1.63	1.6	0.82165	1	0.682492	7.46282e-10	4.89888e-06	0.638527	0.680742	4.89888e-06	1	0.596764	0.431486	0.850625	0.0209547	2.20579e-12	0.474362	0.31027	0.155491
953	Cplx2	0	0	0	2	0	2	0	0	0	0	2	0.465754	-0.198871	3.00254	6.49969	-1.18032	3.41426	0.49605	0.964855	2.39538	-1.86788	1.14	1.11	1.11	1.14	1.12	1.15	1.13	1.11	1.14	1.12	1	1	0.217909	2.13598e-08	0.837129	0.0337849	0.91044	0.837129	0.359294	0.490957	0.641392	0.842364	0.00267736	8.04863e-11	0.237874	0.000639548	0.619859
954	Cplx2	0	0	0	2	0	2	0	0	0	0	2	-0.70474	-0.248767	1.48012	4.72964	-0.36853	6.19376	0.598536	0.75582	2.33144	-1.66562	1.13	1.11	1.11	1.14	1.13	1.15	1.13	1.11	1.14	1.11	0.837472	1	1	0.000183183	0.907436	2.08411e-07	0.886898	0.907436	0.399772	0.544295	0.480972	0.803541	0.138842	2.24918e-06	0.712478	5.87458e-10	0.549482
955	Cpm	0	0	0	0	0	0	0	0	-2	0	1	0.574004	-1.41206	-0.550979	-2.49774	-0.329325	1.12563	0.902086	0.360889	-3.63318	-0.746947	0.17	0.05	0.18	0.07	0.17	0.17	0.13	0.19	0.11	0.16	0.942059	1	1	0.21801	1	0.638527	0.719932	1	0.0233016	0.829483	0.565965	0.157931	0.581648	0.0124986	0.74191	0.260322	0.367011
956	Cpne3	-2	0	0	0	0	0	0	0	0	-2	2	-4.62384	-0.274797	-0.120899	0.711019	-1.17363	1.0502	2.6196	1.93291	1.23676	-6.23229	0.14	0.09	0.08	0.08	0.13	0.16	0.16	0.05	0.14	0.11	0.000673987	1	1	0.779288	0.296388	0.638527	0.170869	0.296388	0.76765	3.25752e-07	3.76696e-06	0.783472	0.903771	0.477073	0.240542	0.293628	0.00880333
957	Cpne3	0	-2	0	0	0	0	0	0	0	0	1	-0.825644	-4.26498	-1.32037	-2.39299	-8.55474	0.231948	0.282707	-1.22338	0.0291315	-1.14621	0.88	0.91	0.85	0.86	0.89	0.89	0.93	0.85	0.9	0.9	0.809709	0.00284641	1	0.287737	0.745729	1	1	0.745729	1	0.596764	0.409006	1.99916e-05	0.18671	0.0167119	0	0.816578	0.777402
958	Cpne6	0	0	0	0	0	0	-2	0	0	2	2	-0.0808612	0.126155	3.23095	2.70162	1.18434	-2.47369	-4.80956	-0.451914	0.656867	4.31086	0.63	0.78	0.68	0.85	0.64	0.63	0.7	0.68	0.78	0.64	1	1	0.154718	0.15257	1	0.280491	0.000155129	1	1	0.0025286	0.935552	0.899609	0.00123381	0.00690036	0.23628	0.0133726	1.51266e-06
959	Cpne6	0	0	0	2	0	0	-2	-2	0	2	4	-0.120586	0.547253	1.60417	3.24897	1.15671	-1.11544	-6.08079	-3.26714	0.42505	5.07859	0.64	0.81	0.7	0.86	0.64	0.63	0.71	0.7	0.78	0.65	1	1	1	0.0423625	0.0315077	0.638527	2.90818e-07	0.0315077	1	0.00016185	0.904019	0.584205	0.108676	0.00115823	0.247391	0.264663	1.19592e-09
960	Cpne6	0	0	0	0	0	0	0	0	0	2	1	0.323715	0.587041	1.71153	2.95185	1.10992	-0.948333	-2.4949	-1.72331	1.39019	4.11169	0.64	0.8	0.68	0.84	0.63	0.62	0.69	0.68	0.78	0.63	1	1	1	0.0728701	0.296388	0.638527	0.236832	0.296388	0.76765	0.00543818	0.746154	0.557176	0.0869835	0.00315881	0.267034	0.34296	0.0125994
961	Cpne6	0	0	0	0	0	0	-2	0	0	2	2	-0.0488977	0.679587	1.37785	2.23533	1.08652	-0.880369	-130.827	-2.57772	0.296503	3.47195	0.64	0.81	0.7	0.85	0.63	0.63	0.7	0.7	0.78	0.64	1	1	1	0.328202	0.167846	0.760638	1.57114e-13	0.167846	1	0.0406949	0.961001	0.496766	0.168251	0.025396	0.27725	0.37866	0
962	Cpne6	0	0	0	2	0	0	-2	-2	0	2	4	0.191242	0.589914	1.23974	3.23924	1.37669	-1.26638	-4.00124	-6.7181	-0.283562	3.92473	0.64	0.8	0.68	0.85	0.63	0.63	0.69	0.68	0.77	0.63	1	1	1	0.0423625	4.9527e-09	0.638527	0.00437067	4.9527e-09	1	0.010918	0.848336	0.555249	0.215071	0.0011985	0.168608	0.205376	6.30119e-05
963	Cpne6	0	0	0	0	0	0	-2	0	0	2	2	0.3301	0.490877	1.88152	2.67625	1.35724	-0.734048	-4.11152	-0.871804	0.677299	3.54737	0.62	0.79	0.67	0.83	0.63	0.61	0.68	0.67	0.76	0.63	1	1	1	0.154466	0.837129	0.877301	0.00254475	0.837129	1	0.0333207	0.741325	0.623513	0.0599006	0.00744516	0.174705	0.46292	3.93054e-05
964	Cpne6	0	0	0	0	0	0	0	0	0	2	1	-0.0898599	0.519117	0.834582	2.41894	1.33247	-1.03173	-2.93644	-1.7368	0.202321	7.39428	0.63	0.8	0.67	0.85	0.63	0.62	0.68	0.68	0.77	0.64	1	1	1	0.262236	0.296388	0.638527	0.0896137	0.296388	1	1.95872e-10	0.928399	0.603679	0.403953	0.0155659	0.182707	0.302197	0.00331998
965	Cpne6	0	0	0	0	0	0	0	-2	0	2	2	0.306181	0.657689	1.05356	2.78903	1.02502	-0.587977	-3.06437	-3.22249	0.91342	7.44714	0.62	0.79	0.67	0.83	0.62	0.61	0.68	0.68	0.77	0.63	1	1	1	0.121616	0.0375968	0.890125	0.0648214	0.0375968	0.836616	1.35911e-10	0.759467	0.510738	0.292084	0.00528665	0.305353	0.556548	0.00218132
966	Cpne6	0	0	0	0	0	0	-2	-2	0	2	3	0.0126156	0.55437	1.56273	3.15819	1.32861	-0.743843	-6.06507	-5.41196	0.510893	4.63994	0.65	0.81	0.69	0.85	0.64	0.63	0.7	0.69	0.78	0.65	1	1	1	0.0556451	6.83806e-06	0.877301	3.10569e-07	6.83806e-06	1	0.000778809	0.989934	0.579326	0.118117	0.00158752	0.183977	0.456972	1.31896e-09
967	Cpq	0	0	0	-2	0	0	0	-2	0	0	2	-0.540389	-1.26277	-2.20577	-44.2364	0.919191	-0.216572	1.33671	-4.46936	-2.32885	0.0412958	0.23	0.31	0.26	0.37	0.21	0.24	0.27	0.31	0.4	0.2	0.942059	1	0.80192	1.39949e-13	0.000686354	1	0.680742	0.000686354	0.399772	1	0.588929	0.206672	0.0273999	0	0.357996	0.828542	0.181317
968	Cpsf3	-2	-2	0	0	0	0	-2	0	0	0	3	-3.97813	-6.82658	1.25966	2.36114	-0.355139	-2.28698	-6.51347	1.33787	-3.26358	0.975894	0.3	0.37	0.3	0.34	0.32	0.29	0.38	0.3	0.32	0.35	0.00609354	4.11363e-09	1	0.287737	0.710802	0.371143	2.08647e-08	0.710802	0.0567824	0.596764	6.94597e-05	8.69615e-12	0.207792	0.0182191	0.722485	0.0221968	7.34366e-11
969	Cpsf4	0	0	0	0	0	-2	0	0	0	0	1	2.40317	-0.529821	-0.522406	1.6833	0.159252	-3.42335	-1.17169	-2.47906	-1.36531	1.15681	0.55	0.42	0.52	0.45	0.55	0.52	0.43	0.51	0.42	0.56	0.347083	1	1	0.529502	0.189584	0.0337849	0.680742	0.189584	0.76765	0.596764	0.0162536	0.596236	0.601387	0.0923168	0.87347	0.000618535	0.241322
970	Cpsf4	0	0	0	2	0	0	0	0	0	0	1	1.19958	-0.428189	-1.23199	6.83431	-0.00478172	-0.417116	-0.944225	-1.76855	-1.81605	-0.0638646	0.73	0.63	0.73	0.67	0.74	0.7	0.62	0.73	0.61	0.74	0.679295	1	1	2.46771e-09	0.296388	0.929334	0.680742	0.296388	0.678686	1	0.230301	0.668513	0.217954	8.23985e-12	0.996185	0.676594	0.345055
971	Cpsf6	0	0	0	-2	0	0	2	0	0	0	2	0.404712	-2.03706	-0.903991	-3.45674	0.502157	-1.17745	15.745	-1.07701	0.828417	-0.746936	1.28	1.19	1.27	1.18	1.27	1.26	1.24	1.26	1.24	1.25	1	0.757324	1	0.0214122	0.797617	0.638527	1.57114e-13	0.797617	0.91362	0.829483	0.685689	0.0416442	0.366	0.000546752	0.615557	0.239016	0
972	Crabp1	0	0	0	0	0	0	0	-2	0	0	1	1.19817	-0.152846	0.177928	-1.16392	0.688089	0.130851	-0.962617	-5.49374	-2.92052	1.98029	0.26	0.23	0.27	0.23	0.16	0.24	0.16	0.31	0.19	0.19	0.679295	1	1	0.529502	4.87671e-06	1	0.680742	4.87671e-06	0.142487	0.444712	0.230852	0.87852	0.85878	0.244458	0.491396	0.895893	0.33574
973	Cramp1l	0	-2	0	0	0	0	0	0	0	0	1	2.17791	-3.53837	-0.200054	1.21888	-1.43608	1.2846	-0.834026	0.438988	1.14234	-1.81077	0.66	0.63	0.68	0.65	0.69	0.65	0.64	0.68	0.66	0.69	0.381785	0.0337996	1	0.529502	1	0.638527	0.796965	1	0.76765	0.49424	0.0294127	0.00040261	0.841438	0.22289	0.15098	0.198932	0.404267
974	Crbn	0	-2	0	0	0	0	-2	0	0	0	2	0.0443146	-10.0144	1.09987	-2.33303	1.91575	0.677316	-3.81307	1.15269	-0.929751	0.229599	0.65	0.72	0.61	0.7	0.65	0.65	0.71	0.61	0.71	0.65	1	2.59182e-13	1	0.287737	0.76017	0.877301	0.00890654	0.76017	0.826543	1	0.964654	0	0.271389	0.0196465	0.0553971	0.498205	0.000137251
975	Crcp	-2	0	0	-2	2	0	0	-2	-2	0	5	-3.51759	-0.628882	-1.73058	-3.49565	2.39118	0.186904	-1.35761	-112.075	-5.49761	-0.847861	0.93	0.93	0.94	0.92	0.88	0.95	0.92	0.95	0.91	0.87	0.03389	1	1	0.0214122	1.37078e-13	1	0.680742	1.37078e-13	7.67668e-06	0.805752	0.000435481	0.529426	0.0835273	0.000472905	0.0167945	0.851736	0.174588
976	Creb1	0	0	0	0	0	0	0	0	0	-2	1	1.39846	-0.713914	-0.429196	-1.76198	-0.965821	1.08259	1.88735	0.934528	1.75303	-6.38423	0.67	0.72	0.66	0.71	0.76	0.67	0.78	0.64	0.75	0.75	0.679295	1	1	0.529502	0.837129	0.638527	0.488474	0.837129	0.680215	1.08144e-07	0.161976	0.47528	0.66778	0.0780722	0.334134	0.278992	0.0591128
977	Creb3l2	2	0	0	2	0	0	0	0	0	0	2	3.78472	1.80652	2.17996	5.48973	2.12551	2.8437	-1.01725	2.55509	-0.40039	1.68738	0.9	0.95	0.89	0.93	0.87	0.91	0.9	0.89	0.85	0.88	0.0110425	0.908347	0.80192	6.40291e-06	0.169617	0.157189	0.680742	0.169617	1	0.544295	0.000153883	0.0708371	0.0292601	4.02546e-08	0.0335438	0.00445935	0.309033
978	Crebrf	0	0	0	-2	0	0	0	2	-2	0	3	0.149129	-1.37549	0.190143	-7.02344	0.610045	0.0525613	1.54124	27.097	-15.2868	-1.9838	0.06	0.21	0.11	0.19	0.12	0.06	0.2	0.12	0.2	0.09	1	1	1	7.46282e-10	1.37078e-13	1	0.666937	1.37078e-13	2.35954e-13	0.444712	0.881452	0.168979	0.849197	2.16471e-12	0.541832	0.958081	0.123259
979	Crebzf	0	2	0	0	0	0	-2	0	0	0	2	1.51606	8.4874	0.115379	-2.82427	-0.680997	1.76093	-3.41822	-0.413612	-0.881278	-0.385782	0.36	0.39	0.38	0.38	0.41	0.36	0.38	0.36	0.37	0.41	0.628718	2.59182e-13	1	0.1027	1	0.609904	0.0301226	1	0.91362	0.90122	0.129504	0	0.908145	0.00473879	0.495873	0.0782504	0.000630313
980	Creld1	0	0	0	0	0	0	2	0	-2	2	3	-0.755234	-0.0951623	0.79114	-0.687621	0.967876	-2.29158	6.3699	0.317051	-3.36011	5.05537	0.88	0.89	0.89	0.89	0.9	0.87	0.91	0.88	0.89	0.91	0.82165	1	1	0.780991	1	0.371143	4.21185e-08	1	0.0394985	0.00016185	0.450109	0.924186	0.428862	0.491691	0.333107	0.0219297	1.89151e-10
981	Crip1	2	0	0	0	0	0	-2	0	0	0	2	3.61194	-0.344319	-0.835856	-1.09087	-0.372923	1.27677	-4.94155	-0.490971	-0.0630607	-0.912794	0.22	0.31	0.25	0.21	0.21	0.23	0.23	0.28	0.26	0.2	0.0234461	1	1	0.529502	1	0.638527	8.58786e-05	1	1	0.745377	0.000303914	0.730606	0.403236	0.27533	0.709206	0.201685	7.75053e-07
982	Crip1	0	0	0	0	0	0	-2	0	0	0	1	2.70076	-0.82127	-1.85261	-0.954624	-1.45575	0.936681	-3.65309	0.218714	-0.126987	-1.82703	0.24	0.32	0.25	0.21	0.21	0.23	0.24	0.3	0.25	0.2	0.195168	1	1	0.529502	1	0.638527	0.0143989	1	1	0.49424	0.00691823	0.411492	0.0639383	0.339768	0.145462	0.348923	0.000259105
983	Crip1	0	0	0	0	0	0	-2	0	0	-2	2	3.10326	-0.820935	-2.78602	-0.190909	-1.18099	2.54742	-17.4934	-1.1963	-0.334536	-3.42642	0.14	0.2	0.14	0.12	0.11	0.13	0.11	0.17	0.12	0.11	0.0772763	1	0.384231	1	0.76017	0.248144	1.57114e-13	0.76017	1	0.043767	0.00191401	0.411683	0.00533593	0.848597	0.237605	0.0108523	0
984	Crip1	0	0	0	0	0	2	0	0	0	0	1	1.49714	-2.72338	0.358319	-0.0324596	-1.2155	4.04426	-2.57782	0.121712	-0.375934	0.480814	0.12	0.17	0.12	0.1	0.07	0.11	0.1	0.15	0.08	0.09	0.666422	0.265825	1	1	1	0.00513957	0.222857	1	1	0.863478	0.134357	0.00646173	0.720105	0.974106	0.224174	5.24889e-05	0.00994246
985	Crip1	0	0	0	0	0	0	-2	0	0	0	1	1.6356	-0.0572993	-0.830061	-1.06552	-6.33619	0.659525	-7.49709	0.31522	-0.118346	-1.99273	0.25	0.33	0.26	0.22	0.21	0.24	0.24	0.3	0.26	0.2	0.602745	1	1	0.529502	1	0.877301	2.60914e-11	1	1	0.414261	0.101923	0.954307	0.406505	0.28664	2.35523e-10	0.509559	6.52811e-14
986	Crip1	0	0	0	0	0	0	-2	0	0	0	1	2.69752	-0.747772	-0.49946	-0.858222	-0.621086	1.05501	-4.88219	1.9163	-0.164168	-1.81371	0.24	0.31	0.25	0.2	0.2	0.24	0.23	0.5	0.25	0.19	0.195168	1	1	0.606889	0.296388	0.638527	0.000109466	0.296388	1	0.49424	0.00698581	0.454598	0.617455	0.39077	0.534543	0.291419	1.04915e-06
987	Crip1	0	0	0	0	0	0	-2	0	0	0	1	1.92544	0.153961	-1.0331	-1.2	-2.2404	0.770562	-6.12731	0.64312	-0.0169065	-0.863726	0.25	0.32	0.27	0.21	0.21	0.24	0.24	0.32	0.26	0.21	0.492011	1	1	0.529502	0.907436	0.845359	1.78882e-07	0.907436	1	0.774663	0.0541741	0.87764	0.301558	0.230139	0.0250652	0.440967	8.93776e-10
988	Crip1	2	0	0	0	0	2	0	0	0	0	2	3.55514	-0.99845	0.0931458	-0.889081	-0.417618	20.6273	-1.41688	-0.469428	-1.78767	-1.05235	0.12	0.2	0.13	0.13	0.09	0.14	0.12	0.17	0.13	0.09	0.0241507	1	1	0.606889	1	3.70444e-13	0.680742	1	0.678861	0.596764	0.000377777	0.318061	0.925788	0.373959	0.676226	0	0.156519
989	Crip1	2	0	0	0	0	0	0	0	0	0	1	3.41956	-0.255676	-1.09471	-1.00899	-1.55093	1.36374	-2.76662	0.87614	0.447471	-1.14937	0.22	0.3	0.23	0.18	0.18	0.22	0.22	0.28	0.23	0.18	0.0351564	1	1	0.529502	0.837129	0.638527	0.133909	0.837129	1	0.596764	0.000627228	0.798201	0.273644	0.31298	0.120919	0.172651	0.005664
990	Crip1	2	-2	0	0	0	2	0	0	0	-2	4	6.99238	-4.5872	-1.99616	-0.00297429	-2.999	24.6636	-2.44379	-0.582664	-0.407466	-3.52543	0.12	0.18	0.14	0.12	0.09	0.12	0.11	0.18	0.1	0.1	2.24278e-09	0.000893708	0.943056	1	0.907436	3.70444e-13	0.239011	0.907436	1	0.0333207	2.70273e-12	4.49236e-06	0.0459168	0.997627	0.00270866	0	0.0145338
991	Crip2	0	0	0	0	0	0	-2	0	0	0	1	2.17557	-1.4214	0.594513	1.58855	1.93495	-0.159514	-8.12358	-1.42259	-0.984628	2.48285	1.11	1.04	1.12	1.04	1.06	1.1	1.03	1.12	0.97	1.08	0.381785	1	1	0.529502	0.7086	1	4.16353e-13	0.7086	0.76765	0.305265	0.0295872	0.1552	0.552169	0.112161	0.0529965	0.873264	4.44089e-16
992	Crispld1	0	0	0	0	-2	0	-2	2	0	0	3	2.84405	-1.05361	2.95783	-0.181918	-1.88619	1.13669	-3.71561	6.28751	-0.718819	-0.918573	0.05	0.03	0.03	0.02	0.01	0.02	0.02	0.02	0.02	0.02	0.171375	1	0.218527	1	6.45565e-08	0.638527	0.0107367	6.45565e-08	0.976019	0.745377	0.00445446	0.292062	0.00309812	0.855647	0.0592696	0.255666	0.000202712
993	Crispld2	0	0	0	-2	0	0	0	0	0	0	1	0.403117	0.0198733	-0.924144	-31.198	-0.163172	-0.668733	0.862396	-1.75287	0.523432	0.361745	0.13	0.15	0.13	0.07	0.05	0.11	0.11	0.14	0.22	0.06	1	1	1	1.39949e-13	0.296388	0.877301	0.779855	0.296388	1	0.90122	0.686862	0.984144	0.355411	0	0.870383	0.503666	0.38847
994	Crlf2	0	0	0	-2	0	0	0	0	-2	0	2	-0.105864	2.97556	0.466702	-6.79312	0.436132	-2.00349	0.213656	1.02059	-10.1799	-0.840309	0.88	0.98	0.87	0.96	0.87	0.88	0.95	0.87	0.95	0.86	1	0.173603	1	4.43158e-09	0.804231	0.458465	1	0.804231	2.35954e-13	0.805752	0.91569	0.00292456	0.640713	1.0973e-11	0.662741	0.0451246	0.830816
995	Crygs	2	0	0	0	0	2	-2	0	0	0	3	69.2712	-0.715588	1.94854	-0.199327	-1.87773	6.69906	-4.51604	1.59202	-0.329983	-0.594527	0.33	0.27	0.31	0.28	0.32	0.33	0.29	0.28	0.28	0.33	4.07576e-13	1	1	1	0.401699	1.29156e-08	0.000646049	0.401699	1	0.860592	0	0.474246	0.0513502	0.842007	0.0604176	2.09759e-11	6.30059e-06
996	Crym	-2	0	0	0	0	0	-2	-2	0	0	3	-3.4376	-0.777262	-0.0133729	-0.664677	1.45796	-1.37286	-5.29065	-5.7488	0.612848	2.63844	1.88	1.78	1.92	1.81	1.84	1.89	1.8	1.9	1.84	1.85	0.0351564	1	1	0.803705	1.53322e-06	0.638527	2.26729e-05	1.53322e-06	1	0.238638	0.0005869	0.437004	0.98933	0.506257	0.144851	0.169795	1.21879e-07
997	Crym	0	0	0	0	2	0	-2	-2	0	0	3	-1.5364	-0.28541	-0.327654	-1.02455	2.69649	-0.601721	-5.34086	-7.69642	0.45331	1.97343	1.87	1.8	1.92	1.81	1.83	1.88	1.79	1.9	1.84	1.84	0.628718	1	1	0.529502	6.52098e-12	0.877301	1.1504e-05	6.52098e-12	1	0.444712	0.12444	0.77533	0.743173	0.305575	0.00700736	0.54736	9.25083e-08
998	Crym	0	0	0	0	2	0	0	-2	0	0	2	-1.76668	-0.0126624	-0.68163	-1.0761	1.82652	0.0351005	-0.352801	-3.99852	0.355289	1.79566	1.87	1.8	1.92	1.81	1.84	1.89	1.8	1.91	1.84	1.85	0.559088	1	1	0.529502	0.00357473	1	0.91044	0.00357473	1	0.495994	0.0772813	0.989897	0.495473	0.281883	0.0677726	0.972	0.724238
999	Crym	0	0	0	0	0	0	0	-2	0	0	1	-2.48729	-0.424715	-0.948576	-0.995471	1.39625	-2.0172	0.461166	-80.4925	0.522961	2.86916	1.89	1.79	1.92	1.82	1.84	1.89	1.79	1.91	1.85	1.85	0.273121	1	1	0.529502	1.37078e-13	0.458465	0.91044	1.37078e-13	1	0.153096	0.012872	0.671044	0.342836	0.319507	0.162638	0.0436741	0.64468
1000	Cryz	-2	0	0	0	0	0	0	0	-2	0	2	-4.95849	-0.414092	-0.529866	-2.10613	0.622974	-0.978807	2.3665	0.42454	-7.41285	2.02214	0.01	0.07	0.02	0.08	-0.03	0.03	0.09	0.05	0.07	-0.01	0.000145059	1	1	0.410601	1	0.638527	0.270489	1	6.28909e-11	0.414261	7.10414e-07	0.678807	0.596205	0.0351931	0.533302	0.327675	0.0179571
1001	Cryzl1	0	0	0	-2	2	0	0	2	0	0	3	-1.44714	0.826218	0.372886	-6.05704	2.11205	-0.0875714	1.14596	9.2417	0.596539	0.332423	1.04	1.11	1.03	1.11	1.06	1.04	1.12	1.03	1.15	1.06	0.666422	1	1	2.47482e-07	1.37078e-13	1	0.680742	1.37078e-13	1	0.90122	0.147857	0.40868	0.709233	1.38652e-09	0.0346822	0.930217	0.251813
1002	Csde1	0	0	0	0	0	0	0	2	0	-2	2	-3.19638	-0.135462	-0.615788	0.0419249	-0.644579	-0.546885	1.62461	23.0746	1.02574	-6.67092	1.27	1.22	1.26	1.19	1.23	1.29	1.27	1.24	1.24	1.22	0.0611893	1	1	1	1.37078e-13	0.890125	0.612307	1.37078e-13	0.76765	1.8993e-08	0.00139165	0.892247	0.538034	0.966559	0.5192	0.584458	0.104245
1003	Csmd2	0	0	0	0	0	0	0	0	0	2	1	-0.922158	-1.41625	0.987169	3.50176	0.578037	-1.21733	-0.53893	-36.3479	-1.25644	3.49276	0.01	-0.09	0.03	-0.06	0.01	0	-0.05	0	-0.1	0.05	0.743046	1	1	0.0213183	1.37078e-13	0.638527	0.886898	1.37078e-13	0.76765	0.0406949	0.356446	0.156701	0.32356	0.000462193	0.563239	0.223477	0.589935
1004	Csnk1a1	0	0	0	0	0	2	0	0	0	0	1	0.495729	-1.45401	0.969834	1.64049	-0.488899	4.75633	1.71392	1.80866	1.05789	-0.495254	0.78	0.67	0.76	0.72	0.75	0.78	0.73	0.74	0.7	0.75	1	1	1	0.529502	0.296388	0.000313444	0.612307	0.296388	0.76765	0.860592	0.620086	0.145944	0.332129	0.100903	0.624913	1.97143e-06	0.0865432
1005	Csnk1d	0	2	0	2	0	0	2	0	0	0	3	-1.1636	5.21129	-0.949624	3.87927	-0.722725	-0.394141	4.12466	1.42404	-5.0062	0.488838	0.04	0	0.02	0.01	0.02	0.04	0	0.03	-0.01	0.04	0.679295	4.0277e-05	1	0.00689481	0.662688	0.929334	0.00254475	0.662688	0.00010301	0.860592	0.244585	1.87534e-07	0.342303	0.00010477	0.469849	0.693477	3.71279e-05
1006	Csnk1g1	0	0	0	0	0	0	-2	2	0	0	2	0.948159	0.369222	0.799515	-1.09868	0.0603856	2.33154	-7.48374	6.46929	-1.31589	-1.93406	0.01	0.07	0.03	0.01	0.14	0.02	0.07	0	0.03	0.1	0.707494	1	1	0.529502	2.03942e-08	0.371143	2.70629e-11	2.03942e-08	0.76765	0.444712	0.343049	0.711962	0.423992	0.271909	0.951849	0.0197247	7.21645e-14
1007	Csnk1g1	0	0	0	0	0	-2	0	0	0	0	1	-2.59638	1.70598	-0.845524	2.98869	-0.0139435	-4.05081	2.26695	-1.62454	0.685659	-1.41774	0.32	0.2	0.28	0.24	0.3	0.33	0.22	0.27	0.23	0.28	0.242695	1	1	0.0728701	0.397826	0.00513957	0.313256	0.397826	0.976019	0.596764	0.00942107	0.088012	0.397819	0.00280176	0.988875	5.10411e-05	0.0233932
1008	Csnk2a2	0	0	0	0	0	0	2	0	0	0	1	0.830811	-2.04573	0.426295	1.59266	-0.362177	-1.83565	54.2246	-1.24331	0.0705094	1.35149	0.71	0.67	0.71	0.7	0.71	0.7	0.68	0.7	0.68	0.72	0.809709	0.757324	1	0.529502	0.745729	0.567149	1.57114e-13	0.745729	1	0.596764	0.40608	0.0407831	0.669893	0.111237	0.717219	0.0664087	0
1009	Csnk2b	0	0	0	2	0	0	0	0	0	0	1	1.30094	0.610929	-1.26824	4.4034	2.01286	0.535721	-1.33502	-1.5905	-1.09439	2.56619	1.26	1.24	1.26	1.24	1.23	1.24	1.21	1.27	1.18	1.24	0.679295	1	1	0.000848603	0.401699	0.890125	0.680742	0.401699	0.76765	0.242237	0.193279	0.541247	0.204712	1.06569e-05	0.0441293	0.592151	0.181869
1010	Csrnp3	0	0	0	0	0	0	-2	0	-2	0	2	0.158179	-1.91536	3.0394	0.268155	1.82596	0.027466	-4.75731	0.405704	-5.44836	1.19357	0.96	0.94	0.96	0.92	0.95	0.96	0.92	0.95	0.9	0.94	1	0.908347	0.20014	0.947365	1	1	0.000200763	1	1.16881e-05	0.596764	0.874316	0.0554471	0.0023705	0.78858	0.0678567	0.978088	1.96188e-06
1011	Csrp2	0	0	0	-2	0	0	0	0	0	0	1	-0.0599479	-1.45636	1.60135	-4.48806	1.41148	-0.86456	-1.29519	-3.08976	-0.0750744	1.62987	0.83	0.8	0.83	0.71	0.71	0.81	0.79	0.82	0.73	0.71	1	1	1	0.000655398	0.055016	0.766226	0.680742	0.055016	1	0.596764	0.952197	0.145293	0.109299	7.18748e-06	0.158103	0.38728	0.195256
1012	Csrp2	0	0	0	-2	0	0	-2	-2	0	0	3	0.658537	-0.614548	0.148604	-6.47714	1.44932	-0.0384303	-7.66858	-14.9446	0.65851	1.22665	0.83	0.8	0.84	0.71	0.72	0.83	0.79	0.83	0.74	0.72	0.889766	1	1	2.13598e-08	1.37078e-13	1	7.01225e-12	1.37078e-13	1	0.596764	0.510193	0.538853	0.881866	9.34792e-11	0.147247	0.969345	1.73195e-14
1013	Csrp2	0	0	0	-2	0	0	0	0	0	0	1	0.269166	-1.64354	1.46424	-43.5605	3.10875	-0.296358	-2.80193	-1.9554	0.0307306	3.33688	0.81	0.78	0.81	0.69	0.69	0.8	0.77	0.8	0.72	0.7	1	1	1	1.39949e-13	0.296388	0.972729	0.114673	0.296388	1	0.065795	0.787802	0.100271	0.143127	0	0.00187879	0.766957	0.00507981
1014	Csrp2	0	0	0	-2	0	0	0	0	0	0	1	-0.243315	-1.43493	1.21357	-4.29987	1.30377	-0.163482	-1.04135	-2.44414	0.100093	1.86156	0.82	0.8	0.83	0.71	0.7	0.82	0.78	0.82	0.74	0.72	1	1	1	0.00126013	0.189584	1	0.680742	0.189584	1	0.490957	0.807761	0.151307	0.224914	1.709e-05	0.192311	0.870139	0.297711
1015	Cst6	0	0	0	-2	0	0	-2	0	0	2	3	1.01074	-2.33577	0.634936	-8.23669	1.4717	-0.711229	-46.5007	-0.847358	-0.379634	3.85438	0.93	0.93	0.93	0.91	0.8	0.9	0.88	0.95	0.92	0.81	0.679295	0.569052	1	1.88931e-13	0.907436	0.877301	1.57114e-13	0.907436	1	0.0126657	0.312141	0.0195032	0.52547	2.22045e-16	0.141101	0.476942	0
1016	Cst6	0	0	0	0	0	0	-2	0	0	0	1	1.36919	-0.536791	0.733238	-1.66187	5.03168	-0.63958	-5.51302	-0.953424	-0.346476	3.11087	0.94	0.94	0.94	0.93	0.81	0.91	0.9	0.96	0.94	0.83	0.679295	1	1	0.529502	0.837129	0.877301	6.09492e-06	0.837129	1	0.0930855	0.17094	0.591412	0.463413	0.0965396	4.8621e-07	0.522446	3.52732e-08
1017	Cst6	0	0	0	-2	0	0	0	0	0	0	1	0.963087	-2.39428	0.624503	-44.142	1.30877	-0.550889	-2.96761	-1.35223	-1.5609	2.36244	0.93	0.93	0.94	0.92	0.82	0.9	0.89	0.95	0.93	0.83	0.679295	0.493072	1	1.39949e-13	0.710802	0.890125	0.0863152	0.710802	0.76765	0.336936	0.335504	0.0166531	0.532297	0	0.190611	0.58171	0.00300121
1018	Cst6	0	-2	0	-2	0	0	-2	0	0	0	3	0.703843	-3.40805	0.39038	-10.7209	1.81097	-0.610801	-8.19983	-0.731666	-0.797229	2.47885	0.93	0.94	0.94	0.94	0.82	0.92	0.91	0.97	0.95	0.84	0.837472	0.0473476	1	1.39949e-13	0.907436	0.877301	1.60136e-13	0.907436	0.929491	0.305265	0.48153	0.000654299	0.696256	0	0.0701451	0.541331	2.22045e-16
1019	Cst6	0	0	0	-2	0	0	0	0	0	0	1	0.661896	-0.811909	0.554758	-10.5545	2.72718	-0.577426	-1.80267	-0.487686	-0.874066	2.48529	0.92	0.94	0.94	0.92	0.8	0.9	0.89	0.96	0.93	0.83	0.889766	1	1	1.39949e-13	1	0.890125	0.531164	1	0.91362	0.305265	0.508038	0.416844	0.57906	0	0.00638782	0.563652	0.0714407
1020	Ctbp1	0	0	0	0	0	-2	0	0	0	0	1	-0.708181	-0.843085	0.659103	2.04536	-1.08564	-3.90843	0.135786	-0.211266	-0.625608	1.90703	0.65	0.56	0.63	0.57	0.61	0.63	0.59	0.62	0.52	0.65	0.837472	1	1	0.434287	1	0.00875176	1	1	1	0.451656	0.478833	0.399181	0.50983	0.0408198	0.277637	9.28975e-05	0.891991
1021	Ctc1	-2	0	0	0	0	0	2	0	0	0	2	-4.29431	0.0484239	-0.858384	-1.95559	-0.424047	-0.965695	3.33889	3.12486	0.779915	-1.55449	1.27	1.37	1.26	1.33	1.31	1.27	1.39	1.27	1.38	1.29	0.0024987	1	1	0.505893	0.055016	0.638527	0.0301226	0.055016	0.942599	0.596764	1.75234e-05	0.961378	0.39068	0.0505132	0.671531	0.334197	0.000841126
1022	Ctdsp1	0	2	0	0	0	0	0	2	0	0	2	0.689516	6.55608	-2.64859	0.748557	-0.0404763	0.741404	-0.577209	10.5306	-1.51083	1.60053	0.51	0.54	0.5	0.58	0.54	0.51	0.5	0.54	0.52	0.56	0.837472	2.15131e-08	0.427941	0.752333	1.37078e-13	0.877301	0.886898	1.37078e-13	0.76765	0.596764	0.490499	5.52409e-11	0.00808295	0.454124	0.967713	0.458448	0.563798
1023	Ctdsp2	0	0	0	0	0	0	0	0	2	0	1	0.146049	-0.618054	-0.608855	0.13664	-2.78572	-0.202393	0.840955	0.493747	19.1533	-2.10708	0.95	1	0.96	1.01	0.98	0.95	1.01	0.96	1.03	0.98	1	1	1	1	1	1	0.796965	1	2.35954e-13	0.414261	0.883883	0.53654	0.54262	0.891315	0.00534082	0.839609	0.400373
1024	Ctdsp2	0	0	-2	0	0	0	0	0	2	0	2	0.288228	0.567098	-13.0533	-0.046134	-2.21577	-0.286626	2.52172	-0.508595	13.7156	-2.54399	0.99	1.02	1	1.04	1.02	0.99	1.04	1	1.06	1.01	1	1	9.23078e-13	1	0.922034	0.972729	0.236832	0.922034	2.35954e-13	0.271326	0.773172	0.570647	0	0.963203	0.0267073	0.774398	0.0116781
1025	Ctdsp2	0	-2	0	0	0	0	2	0	0	0	2	0.045067	-164.507	-0.044271	0.392453	-1.73265	-0.627395	10.7549	-0.552113	2.56298	-1.91242	0.96	1	0.97	1.01	1	0.95	1.02	0.96	1.03	0.99	1	2.59182e-13	1	0.94399	0.922034	0.877301	1.57114e-13	0.922034	0.275706	0.451656	0.964054	0	0.964688	0.694724	0.0831573	0.530401	0
1026	Ctdsp2	0	0	0	0	0	0	0	0	2	0	1	-1.12815	-0.369996	-0.384241	0.237426	-1.71147	-1.03989	1.90832	0.0869951	3.7409	-2.80544	0.96	1.02	0.99	1.02	1.01	0.96	1.03	0.98	1.04	1	0.679295	1	1	1	1	0.638527	0.488474	1	0.0146862	0.174182	0.259255	0.711386	0.7008	0.812327	0.0869936	0.298392	0.05635
1027	Ctnna1	0	0	0	0	0	-2	0	0	0	0	1	-1.0086	0.635336	-2.26789	2.81089	-0.490394	-4.06458	0.535315	-1.3044	2.21497	0.602381	0.34	0.48	0.36	0.49	0.4	0.33	0.48	0.36	0.47	0.41	0.679295	1	0.705107	0.121616	0.723182	0.00513957	0.886898	0.723182	0.527923	0.860592	0.313166	0.525209	0.0233357	0.00494052	0.623855	4.81194e-05	0.592432
1028	Ctnna2	0	0	0	-2	0	2	2	0	2	0	4	1.44451	-0.15387	0.0476591	-9.44748	-0.716311	3.89943	5.42471	-0.556318	5.69767	-1.55387	1.6	1.52	1.6	1.51	1.57	1.62	1.56	1.59	1.56	1.56	0.666422	1	1	1.39949e-13	0.922034	0.00875176	7.82353e-06	0.922034	5.63293e-06	0.596764	0.148596	0.877712	0.961988	0	0.473799	9.64185e-05	5.80482e-08
1029	Ctnnb1	0	0	0	2	0	0	-2	0	0	0	2	2.33817	0.0350621	0.447956	15.0354	-0.316222	-0.887401	-4.98501	-1.55063	-0.11602	0.804674	0.78	0.74	0.79	0.81	0.79	0.75	0.71	0.79	0.73	0.81	0.347083	1	1	1.39949e-13	0.513199	0.72692	7.35692e-05	0.513199	1	0.829483	0.0193786	0.97203	0.654185	0	0.751834	0.374863	6.19576e-07
1030	Ctnnd2	0	0	0	0	0	0	2	0	0	0	1	-2.01564	-0.594545	-1.33164	0.347974	0.72051	1.65907	4.27475	-2.11887	0.579523	0.498476	1.22	1.22	1.25	1.25	1.21	1.24	1.23	1.25	1.25	1.21	0.450308	1	1	0.94399	0.296388	0.610666	0.00149793	0.296388	1	0.860592	0.0438379	0.552148	0.182977	0.72786	0.471211	0.0971025	1.91349e-05
1031	Ctps2	-2	2	0	0	0	0	0	0	0	0	2	-13.131	29.581	0.384955	-2.53666	-0.238074	-0.99171	1.42843	1.11884	0.906551	0.968497	0.63	0.72	0.61	0.66	0.59	0.63	0.72	0.62	0.71	0.61	4.07576e-13	2.59182e-13	1	0.21801	0.76017	0.638527	0.680742	0.76017	0.891982	0.596764	0	0	0.70027	0.0111917	0.811824	0.321339	0.153167
1032	Ctps2	0	0	2	0	0	0	-2	0	0	0	2	-1.8751	0.504727	5.68991	-2.20462	0.186479	-1.25673	-3.4266	1.03779	-1.14485	1.29647	0.81	0.82	0.81	0.76	0.74	0.82	0.78	0.82	0.78	0.76	0.495009	1	8.24167e-06	0.368917	0.804231	0.638527	0.0301226	0.804231	0.76765	0.596764	0.0607788	0.613751	1.27108e-08	0.0274807	0.852069	0.208852	0.000611198
1033	Ctrb1	0	0	0	0	0	0	0	-2	-2	0	2	1.69855	-0.6972	1.11534	-1.42441	-0.0739092	2.39314	2.59884	-12.0785	-15.2413	-2.03176	0.4	0.3	0.4	0.4	0.33	0.38	0.34	0.36	0.4	0.32	0.602745	1	1	0.529502	1.37078e-13	0.286333	0.170869	1.37078e-13	2.35954e-13	0.414261	0.0894041	0.485677	0.264706	0.154328	0.941083	0.0167047	0.00935395
1034	Ctsa	0	0	0	2	0	0	0	0	0	0	1	-2.99985	1.69709	-1.13311	18.1165	-0.249568	-1.17169	0.318257	-0.73134	-0.738605	-1.52658	1.45	1.53	1.48	1.58	1.48	1.46	1.51	1.48	1.54	1.47	0.11003	1	1	1.39949e-13	0.907436	0.638527	1	0.907436	0.976019	0.596764	0.00270112	0.0896791	0.257168	0	0.802921	0.241322	0.75029
1035	Ctsb	-2	0	0	0	0	0	2	-2	0	0	3	-3.31334	0.658328	-1.59309	-1.11278	-0.80753	-1.57971	4.69034	-83.2406	-2.10623	-0.0176391	1.94	2	1.94	2.02	1.93	1.94	2	1.95	2.03	1.94	0.0474971	1	1	0.529502	1.37078e-13	0.638527	0.000253635	1.37078e-13	0.538187	1	0.000921897	0.510327	0.11114	0.265803	0.419361	0.114173	2.72753e-06
1036	Ctsc	0	0	-2	0	0	0	0	0	0	0	1	2.04681	0.647769	-9.97895	-1.58385	3.54132	-0.00397844	-0.14767	-1.01812	-1.93689	-0.335215	0.18	0.42	0.17	0.33	0.21	0.15	0.35	0.24	0.35	0.2	0.449877	1	9.23078e-13	0.529502	0.804231	1	1	0.804231	0.549312	0.90122	0.0406768	0.517135	0	0.113227	0.000398125	0.996826	0.882603
1037	Ctsf	0	0	0	0	0	0	2	0	-2	0	2	-1.16424	-0.220587	-0.283655	-0.761938	-0.631299	-2.81946	3.46511	-2.2277	-7.24083	2.09624	0.99	1.01	0.96	1.06	0.95	0.96	1.02	0.97	1.04	0.98	0.679295	1	1	0.752333	0.269699	0.157189	0.0197005	0.269699	2.46401e-10	0.414261	0.244328	0.825414	0.776675	0.446097	0.527845	0.00481051	0.000530022
1038	Ctsl	0	0	0	0	0	-2	0	0	0	0	1	-0.817795	1.01156	-3.61163	-1.26443	1.43052	-4.468	1.17287	-1.22427	0.153237	-0.787943	1.17	1.22	1.15	1.24	1.15	1.17	1.25	1.18	1.27	1.14	0.82165	1	0.0571296	0.529502	0.745729	0.000959401	0.680742	0.745729	1	0.829483	0.413475	0.31175	0.000304276	0.206075	0.152569	7.89536e-06	0.240848
1039	Ctsl	0	0	-2	0	0	-2	0	0	0	0	2	-0.696911	0.732467	-4.26988	-1.33128	0.554683	-69.8345	1.14872	-1.75589	0.113961	-2.02531	1.18	1.21	1.15	1.24	1.16	1.16	1.25	1.18	1.27	1.15	0.837472	1	0.00680592	0.529502	0.296388	3.70444e-13	0.680742	0.296388	1	0.414261	0.485859	0.463884	1.95575e-05	0.183097	0.579111	0	0.250673
1040	Ctsl	0	0	0	0	0	0	0	0	0	-2	1	1.00504	0.812164	-3.39797	-1.94188	1.37804	-1.51021	1.26245	-1.49489	0.0269469	-5.97518	1.19	1.21	1.16	1.24	1.15	1.13	1.24	1.18	1.26	1.13	0.679295	1	0.091647	0.505893	0.558858	0.638527	0.680742	0.558858	1	2.11788e-06	0.314877	0.416698	0.000678873	0.0521522	0.168191	0.130989	0.206788
1041	Ctsl	0	0	-2	0	0	-2	0	0	0	0	2	0.0247586	0.824204	-4.74024	-0.821972	2.13847	-7.96485	1.1415	-0.445696	0.316164	-0.917818	1.19	1.22	1.16	1.24	1.15	1.17	1.24	1.18	1.26	1.14	1	1	0.00082708	0.709117	1	2.05802e-12	0.680742	1	1	0.745377	0.980248	0.409824	2.13466e-06	0.411093	0.0324786	1.77636e-15	0.253664
1042	Ctsl	0	0	0	0	0	-2	0	0	0	-2	2	-1.09869	0.511198	-3.51398	-2.11064	0.0446576	-23.9937	1.11255	-2.92109	0.120183	-7.49358	1.17	1.21	1.15	1.24	1.15	1.16	1.25	1.17	1.26	1.15	0.679295	1	0.0602552	0.410601	0.0830153	3.70444e-13	0.680742	0.0830153	1	1.22102e-10	0.271905	0.609213	0.000441443	0.0348034	0.96438	0	0.265903
1043	Ctsl	0	0	0	0	0	-2	0	0	0	0	1	-0.211782	0.751771	-3.27938	-0.973099	1.43235	-36.2487	1.33482	-1.17965	0.348244	-1.67218	1.18	1.21	1.15	1.24	1.15	1.16	1.24	1.17	1.26	1.14	1	1	0.133585	0.529502	0.76017	3.70444e-13	0.680742	0.76017	1	0.544295	0.832277	0.452189	0.00104036	0.330504	0.152044	0	0.181936
1044	Ctsl	0	0	0	0	0	-2	0	0	0	0	1	0.889633	0.888916	-3.50571	-1.05678	0.769052	-4.90372	1.27165	-0.917599	0.238354	-2.62935	1.19	1.21	1.16	1.23	1.15	1.16	1.24	1.18	1.26	1.14	0.776604	1	0.0724078	0.529502	0.837129	0.000163491	0.680742	0.837129	1	0.238638	0.373663	0.374048	0.000455396	0.29061	0.441862	9.40394e-07	0.203498
1045	Ctsl	0	0	-2	0	0	-2	0	0	0	0	2	-1.24717	0.986595	-4.52919	-1.16602	4.29227	-6.32226	1.38732	-1.47136	0.257819	-0.120273	1.18	1.22	1.16	1.25	1.16	1.17	1.26	1.18	1.27	1.15	0.679295	1	0.00224191	0.529502	0.592753	1.00667e-07	0.680742	0.592753	1	1	0.212334	0.323841	5.92107e-06	0.243606	1.76859e-05	2.5777e-10	0.165345
1046	Ctsl	0	0	-2	0	0	-2	0	0	0	-2	3	-0.760293	0.642364	-4.67032	-1.11192	0.0729912	-4.7325	1.12186	-1.65574	0.233202	-6.67148	1.19	1.21	1.16	1.24	1.16	1.17	1.25	1.18	1.27	1.15	0.82165	1	0.00116163	0.529502	0.322894	0.000384043	0.680742	0.322894	1	1.8993e-08	0.447079	0.520637	3.00733e-06	0.266175	0.941813	2.21775e-06	0.261923
1047	Ctsl	0	0	-2	0	0	-2	0	0	0	0	2	-0.0866524	0.952458	-4.50958	-1.50592	1.93141	-6.18233	1.3089	-0.671229	0.183608	0.28822	1.18	1.22	1.16	1.24	1.15	1.17	1.25	1.18	1.27	1.14	1	1	0.00224191	0.529502	0.907436	2.08411e-07	0.680742	0.907436	1	0.90122	0.930948	0.340865	6.49575e-06	0.132089	0.0534329	6.31612e-10	0.190568
1048	Cttn	0	2	0	2	0	0	0	0	0	0	2	-1.21964	4.1402	-0.926962	10.1952	0.0198474	1.46021	1.46539	-1.33974	1.88451	0.0631789	1.37	1.35	1.41	1.39	1.4	1.41	1.36	1.41	1.39	1.4	0.679295	0.00561159	1	1.39949e-13	0.710802	0.638527	0.674429	0.710802	0.630668	1	0.222601	3.46997e-05	0.353946	0	0.984165	0.144231	0.142814
1049	Cttnbp2	0	0	0	0	0	0	0	-2	2	0	2	-0.655974	1.04706	-1.45498	-0.911985	-0.613309	1.80895	1.23243	-11.1346	4498.54	-1.01146	0.67	0.54	0.68	0.53	0.63	0.69	0.58	0.67	0.58	0.63	0.889766	1	1	0.529502	1.37078e-13	0.567149	0.680742	1.37078e-13	2.35954e-13	0.596764	0.511841	0.295072	0.145675	0.361777	0.539672	0.0704587	0.217787
1050	Cttnbp2nl	2	0	0	-2	0	0	0	0	0	-2	3	3.34939	-0.466198	-0.691937	-6.73995	-0.274087	2.35336	1.83517	0.130557	0.0390481	-3.7049	1.02	0.95	1	0.94	1.04	1.02	0.98	0.99	0.97	1.04	0.0454434	1	1	4.80929e-09	1	0.325153	0.529053	1	1	0.0218476	0.000809883	0.641074	0.488977	1.5844e-11	0.784018	0.0186044	0.0664805
1051	Ctxn1	0	0	0	0	2	2	0	-2	0	0	3	0.359287	0.560258	0.526576	2.25878	3.40001	3.79167	-1.25123	-65.3504	-1.23123	1.42273	1.87	1.88	1.89	1.86	1.89	1.88	1.83	1.9	1.81	1.89	1	1	1	0.314068	1.37078e-13	0.0121133	0.680742	1.37078e-13	0.76765	0.596764	0.719381	0.575304	0.598488	0.0238973	0.000673835	0.000149635	0.210852
1052	Ctxn1	0	0	0	2	0	2	0	0	0	0	2	0.958562	0.490255	0.821169	9.03694	3.44094	7.84793	-1.49841	-0.750479	-1.01502	1.61291	1.87	1.89	1.89	1.85	1.88	1.87	1.82	1.89	1.81	1.89	0.679295	1	1	1.39949e-13	0.907436	4.32185e-12	0.674429	0.907436	0.76765	0.596764	0.337779	0.623953	0.41155	0	0.000579698	4.21885e-15	0.134028
1053	Ctxn1	0	0	0	0	2	0	0	-2	0	0	2	0.462048	0.823961	0.6095	0.706088	3.00016	2.08229	-1.4869	-8.89367	-1.11396	2.03306	1.86	1.88	1.88	1.86	1.88	1.87	1.82	1.89	1.81	1.88	1	1	1	0.779288	1.37078e-13	0.452701	0.674429	1.37078e-13	0.76765	0.414261	0.644047	0.409961	0.542193	0.480134	0.00269838	0.0373163	0.13704
1054	Ctxn1	0	0	0	0	0	2	0	0	0	0	1	0.257443	0.846363	0.413466	0.806597	1.89542	4.21263	-1.41427	-1.18902	-1.1581	0.713703	1.87	1.88	1.89	1.86	1.89	1.88	1.83	1.91	1.82	1.89	1	1	1	0.735256	0.76017	0.00319686	0.680742	0.76017	0.76765	0.829483	0.796837	0.397351	0.679265	0.419899	0.0580366	2.52419e-05	0.157283
1055	Ctxn2	0	0	0	-2	0	0	2	0	0	0	2	-0.114479	-0.443304	0.532991	-3.4158	7.11306	1.58784	5.9115	0.303506	-2.04697	0.912748	0.43	0.54	0.41	0.52	0.34	0.45	0.54	0.44	0.56	0.33	1	1	1	0.0265486	1	0.638527	7.37863e-07	1	0.544624	0.745378	0.908858	0.657546	0.59404	0.000635939	1.13487e-12	0.112324	3.39012e-09
1056	Cuedc2	0	0	0	2	0	0	0	0	0	0	1	-1.79404	0.281418	-0.668404	12.663	-0.606596	0.329158	-1.64312	-0.730986	-1.31484	1.15564	0.48	0.55	0.5	0.58	0.48	0.49	0.52	0.5	0.52	0.49	0.559088	1	1	1.39949e-13	0.907436	0.972729	0.612307	0.907436	0.76765	0.596764	0.0728068	0.77839	0.503876	0	0.544119	0.742036	0.100358
1057	Cuta	0	0	0	2	0	0	0	0	0	0	1	0.788276	-0.135201	0.0289493	10.6253	0.573453	0.332255	-1.57041	-1.94404	-1.02821	0.845181	1.02	1.03	1.02	1.03	1.02	1.01	0.99	1.02	0.97	1.03	0.82165	1	1	1.39949e-13	0.296388	0.972729	0.666937	0.296388	0.76765	0.805752	0.430536	0.892453	0.976905	0	0.566338	0.739697	0.116321
1058	Cx3cl1	0	0	0	0	0	0	0	0	-2	0	1	-0.287036	1.49507	-0.989135	-2.2524	0.45796	-2.74985	1.57437	-1.95266	-4.76486	-0.376673	1.54	1.64	1.55	1.67	1.6	1.53	1.63	1.54	1.65	1.58	1	1	1	0.314068	0.296388	0.157189	0.666937	0.296388	0.000381252	0.90122	0.774085	0.134897	0.322597	0.0242972	0.646981	0.00596226	0.115401
1059	Cx3cl1	0	2	0	0	0	-2	0	0	-2	0	3	-0.421072	3.62664	-0.930142	-0.79035	0.623269	-3.4459	1.4238	-0.938077	-4.4868	0.306422	1.55	1.64	1.54	1.67	1.6	1.54	1.63	1.54	1.65	1.59	1	0.0265445	1	0.742315	0.837129	0.0310222	0.680742	0.837129	0.000985632	0.90122	0.673703	0.000287135	0.352298	0.429323	0.533108	0.00056916	0.154503
1060	Cx3cl1	0	0	0	0	0	0	0	0	-2	0	1	0.265774	3.19572	-0.942484	-1.21674	0.0594262	-2.91885	1.42783	-1.50405	-47.6853	-0.0245822	1.55	1.63	1.54	1.67	1.58	1.53	1.62	1.54	1.65	1.58	1	0.0934019	1	0.529502	0.558858	0.117763	0.680742	0.558858	2.35954e-13	1	0.790413	0.00139484	0.345945	0.223704	0.952613	0.00351329	0.153341
1061	Cxadr	0	0	0	0	0	0	0	0	-2	0	1	-1.4	2.6792	-0.901481	-1.55966	0.726339	-1.33489	1.44452	-0.191119	-3.74545	1.01556	1.68	1.66	1.68	1.68	1.63	1.68	1.66	1.69	1.69	1.64	0.679295	0.268858	1	0.529502	1	0.638527	0.680742	1	0.0143374	0.596764	0.161515	0.00737985	0.367333	0.11884	0.467631	0.181913	0.148592
1062	Cxcl14	0	0	0	2	0	0	0	-2	0	0	2	0.0350879	0.826632	-0.914591	3.832	0.431164	-2.08166	-1.91917	-8.17339	1.20947	0.225873	0.76	0.85	0.74	0.82	0.69	0.74	0.77	0.74	0.81	0.69	1	1	1	0.00721882	1.37078e-13	0.452701	0.488474	1.37078e-13	0.76765	1	0.97201	0.408445	0.360407	0.000127108	0.666349	0.0373735	0.0549634
1063	Cyb561a3	0	0	0	0	0	0	-2	0	0	0	1	-2.87026	1.66907	-1.89555	-1.13382	0.594716	-0.686545	-24.8515	-2.91615	-1.47374	0.0199904	0	0.1	0.04	0.12	0.06	0.02	0.06	0.05	0.1	0.05	0.148577	1	1	0.529502	0.0830153	0.877301	1.57114e-13	0.0830153	0.76765	1	0.00410132	0.0951029	0.0580189	0.256869	0.552033	0.49237	0
1064	Cyba	0	0	0	-2	0	0	0	0	-2	0	2	-0.112559	-0.538274	-0.669538	-33.3932	0.268527	-0.302117	1.41583	-0.792513	-3.57132	0.470641	0.86	0.97	0.83	1.02	0.78	0.86	0.97	0.9	1.06	0.78	1	1	1	1.39949e-13	0.907436	0.972729	0.680742	0.907436	0.0260124	0.863478	0.91038	0.590388	0.503152	0	0.788294	0.762563	0.156825
1065	Cyba	0	0	0	-2	0	0	0	0	-2	0	2	0.169527	-0.419051	-0.777596	-34.325	0.352832	-0.152908	1.72084	-2.04544	-21.6668	1.81329	0.89	1	0.85	1.05	0.8	0.88	0.99	0.92	1.1	0.81	1	1	1	1.39949e-13	0.296388	1	0.571833	0.296388	2.35954e-13	0.49424	0.865382	0.675179	0.436807	0	0.724214	0.878471	0.0852795
1066	Cyba	0	0	0	-2	0	0	0	0	-2	0	2	-0.00418985	-0.537438	-0.699541	-36.241	0.309319	0.34322	1.35148	-0.0680776	-7.63255	0.408509	0.86	0.99	0.83	1.03	0.79	0.86	0.98	0.91	1.08	0.79	1	1	1	1.39949e-13	1	0.972729	0.680742	1	1.34494e-11	0.883104	0.996657	0.590965	0.484214	0	0.757079	0.731433	0.176543
1067	Cyba	0	0	0	-2	0	0	0	0	-2	0	2	-0.240102	-0.46914	-0.712017	-42.3632	0.53721	0.408696	1.31482	-1.18939	-62.71	1.01262	0.86	0.99	0.84	1.02	0.79	0.86	0.97	0.9	1.07	0.79	1	1	1	1.39949e-13	0.76017	0.929334	0.680742	0.76017	2.35954e-13	0.596764	0.810251	0.638969	0.476454	0	0.591123	0.682763	0.188572
1068	Cyba	0	0	0	-2	0	0	0	0	-2	0	2	0.76357	-0.573888	-0.837147	-30.8671	0.686819	1.00095	1.21978	-0.44215	-4.27266	0.798402	0.85	0.96	0.83	1.02	0.79	0.86	0.97	0.9	1.07	0.78	0.82165	1	1	1.39949e-13	1	0.638527	0.680742	1	0.00209815	0.829483	0.445124	0.566043	0.40251	0	0.492197	0.316851	0.222549
1069	Cybrd1	0	0	0	0	0	0	2	-2	0	0	2	-0.997804	-0.450067	-2.17071	-2.21954	3.16044	0.38767	10.3574	-3.59278	-0.981971	0.710188	-0.04	0.26	0	0.17	-0.06	0	0.16	0.08	0.22	-0.08	0.679295	1	0.80192	0.328202	0.0145786	0.929334	1.57114e-13	0.0145786	0.76765	0.829483	0.318375	0.652662	0.0299532	0.02645	0.00157529	0.69826	0
1070	Cycs	0	0	0	0	0	0	-2	0	0	0	1	2.33155	-0.578428	0.693597	1.11596	0.0881675	1.7054	-7.72909	0.109194	1.93945	1.0923	1	0.91	0.97	0.91	0.97	0.99	0.91	0.97	0.9	0.97	0.347083	1	1	0.529502	1	0.609904	6.01398e-12	1	0.549312	0.596764	0.0197243	0.562975	0.487935	0.264439	0.929744	0.0881199	1.08802e-14
1071	Cyfip2	0	0	0	0	0	-2	0	0	0	0	1	-2.14474	0.0622025	1.58277	3.13957	0.552843	-5.76034	0.0900488	0.554901	-1.08811	2.3143	1.2	1.16	1.21	1.18	1.18	1.2	1.14	1.21	1.15	1.2	0.389849	1	1	0.0556451	0.922034	3.06716e-06	1	0.922034	0.76765	0.341962	0.0319735	0.950402	0.113473	0.00169195	0.580371	8.39461e-09	0.928248
1072	Cyfip2	-2	0	0	0	0	0	0	0	0	0	1	-7.37677	0.476618	1.47018	1.41023	0.693794	-3.00893	-0.413842	-0.403479	-1.05556	2.01163	1.19	1.16	1.21	1.18	1.18	1.2	1.14	1.21	1.14	1.2	1.36487e-10	1	1	0.529502	1	0.0938848	0.91044	1	0.76765	0.414261	1.62093e-13	0.633634	0.141513	0.158473	0.487811	0.00262169	0.67899
1073	Cyfip2	0	2	0	0	0	0	0	0	0	0	1	-1.74453	4.28786	1.41532	0.854629	-0.0755942	-0.308763	-0.0682424	-0.439824	-1.12852	1.91582	1.21	1.18	1.23	1.19	1.2	1.22	1.15	1.23	1.17	1.21	0.559565	0.00284641	1	0.644921	1	0.972729	1	1	0.76765	0.444712	0.0810674	1.80404e-05	0.156974	0.392756	0.939742	0.757502	0.945593
1074	Cyfip2	-2	0	2	2	0	0	0	0	0	0	3	-5.08044	0.985417	4.33232	5.25525	0.52088	-1.29199	-0.0950741	1.79901	-0.811687	1.59422	1.19	1.16	1.21	1.18	1.19	1.2	1.14	1.21	1.15	1.2	8.00236e-05	1	0.00570553	2.52621e-05	0.296388	0.638527	1	0.296388	0.91362	0.596764	3.76571e-07	0.324419	1.47547e-05	1.47824e-07	0.60245	0.196361	0.924256
1075	Cyhr1	0	0	0	0	0	0	0	-2	0	2	2	1.03775	-0.963468	0.413143	0.116222	1.20574	0.326898	-1.53077	-3.8033	-1.39439	4.13898	0.16	0.19	0.2	0.22	0.17	0.15	0.17	0.21	0.15	0.2	0.679295	1	1	1	0.00654943	0.972729	0.666937	0.00654943	0.76765	0.00543818	0.299386	0.335313	0.679502	0.907477	0.227917	0.743745	0.125826
1076	Cyld	-2	0	0	0	0	0	0	0	2	0	2	-12.9708	-0.184257	-0.28982	-1.47493	-0.0198477	-0.140289	1.79428	-0.941685	7.75644	-1.61749	0.4	0.47	0.39	0.46	0.39	0.43	0.51	0.39	0.53	0.38	4.07576e-13	1	1	0.529502	0.837129	1	0.531164	0.837129	6.30641e-12	0.596764	0	0.853812	0.771954	0.140232	0.984165	0.888432	0.0727687
1077	Cyld	0	0	0	0	0	0	0	2	0	0	1	1.52886	-0.209392	0.438965	-1.7598	-0.107671	0.350508	1.32164	3.82947	2.18264	-0.945513	0.58	0.59	0.54	0.58	0.57	0.57	0.62	0.54	0.64	0.55	0.628718	1	1	0.529502	0.0056316	0.972729	0.680742	0.0056316	0.527923	0.599634	0.126299	0.834142	0.660687	0.0784422	0.914257	0.725957	0.186288
1078	Cyld	0	0	0	0	0	0	2	0	0	0	1	-3.26669	0.751449	-0.992132	0.498122	1.24483	-1.86774	5.09395	-0.904622	0.506259	2.04478	-0.06	0.04	-0.04	0.06	-0.03	-0.05	0.03	-0.01	0.07	-0.02	0.0592653	1	1	0.893579	0.837129	0.532024	4.09245e-05	0.837129	1	0.414261	0.00108814	0.452382	0.321133	0.618398	0.213193	0.0617983	3.50675e-07
1079	Cyp20a1	0	0	0	2	0	0	0	0	0	0	1	-1.59193	1.31019	-1.93511	11.871	0.996227	0.308415	-0.904096	-0.505563	-0.968836	-0.953383	0.59	0.63	0.65	0.67	0.64	0.65	0.58	0.66	0.62	0.62	0.628718	1	1	1.39949e-13	0.922034	0.972729	0.719932	0.922034	0.76765	0.596764	0.111401	0.190131	0.0529767	0	0.31914	0.757767	0.365945
1080	Cyp2c7	0	0	0	0	0	0	-2	0	0	0	1	2.14309	1.12786	1.06454	1.70184	-1.87237	1.86211	-5.07134	1.18749	0.603201	1.40227	0.51	0.53	0.55	0.5	0.49	0.49	0.38	0.54	0.36	0.59	0.389849	1	1	0.529502	0.76017	0.532024	4.8466e-05	0.76017	1	0.596764	0.0321055	0.259377	0.287084	0.0887857	0.0611559	0.0625881	3.95022e-07
1081	Cyp2j4	0	2	0	0	2	0	0	-2	0	0	3	-1.61787	6.00077	-1.80868	-0.797879	4.50425	-0.610826	0.536845	-7.3212	0.0119045	0.589829	0.14	0.37	0.2	0.37	0.11	0.22	0.36	0.23	0.41	0.1	0.628718	6.61149e-07	1	0.742315	1.11793e-10	0.877301	0.886898	1.11793e-10	1	0.860592	0.105691	1.9638e-09	0.0705002	0.424941	6.66065e-06	0.541315	0.591375
1082	Cyp2u1	0	0	0	0	0	0	2	0	0	0	1	-0.780087	-0.660262	-2.53951	-2.2679	-0.846145	0.61396	4.60985	0.187966	1.78928	-1.67853	0.73	0.63	0.7	0.69	0.73	0.75	0.71	0.71	0.74	0.72	0.82165	1	0.565523	0.314068	1	0.877301	0.00039804	1	0.678861	0.544295	0.43534	0.509086	0.0111008	0.0233354	0.397472	0.539242	4.02966e-06
1083	Cyp2u1	0	-2	0	0	0	0	2	0	-2	0	3	-0.453423	-6.84613	-1.18686	1.5659	-4.91424	-0.971586	222.888	-2.50665	-65.5506	-3.22806	0.4	0.33	0.39	0.41	0.41	0.4	0.36	0.4	0.39	0.41	1	4.11363e-09	1	0.529502	0.182548	0.638527	1.57114e-13	0.182548	2.35954e-13	0.065795	0.650244	7.58771e-12	0.235284	0.117372	8.91278e-07	0.331257	0
1084	Cyp46a1	0	0	0	0	0	-2	0	0	0	0	1	2.29647	0.0670313	0.290069	0.359709	0.852266	-4.31346	-0.855732	-0.686851	-1.40781	1.87615	0.39	0.34	0.39	0.42	0.34	0.36	0.31	0.38	0.32	0.38	0.347083	1	1	0.94399	0.907436	0.0020967	0.796965	0.907436	0.76765	0.454907	0.0216488	0.946557	0.771763	0.719065	0.394066	1.60723e-05	0.392146
1085	Cyp51	-2	2	0	0	0	0	0	-2	0	0	3	-11.2143	4.38185	-2.57003	-0.221843	-0.063134	-0.632825	1.7052	-6.0571	0.203896	-1.40324	1.84	1.7	1.87	1.8	1.85	1.85	1.74	1.83	1.81	1.84	4.07576e-13	0.00219541	0.478613	1	2.55621e-07	0.877301	0.612307	2.55621e-07	1	0.596764	0	1.17673e-05	0.010169	0.824436	0.94966	0.526848	0.088157
1086	Cyp51	-2	2	0	0	0	0	0	0	0	0	2	-9.02763	162.707	-2.47531	0.321319	-0.532275	-1.23141	1.76986	-3.06718	0.191247	-0.794531	1.85	1.7	1.87	1.8	1.84	1.86	1.73	1.84	1.8	1.84	4.07576e-13	2.59182e-13	0.599499	0.947365	0.0566493	0.638527	0.531164	0.0566493	1	0.829483	0	0	0.013312	0.747969	0.594536	0.21817	0.0767505
1087	Cyp51	-2	0	0	0	0	0	0	0	0	0	1	-12.179	2.84308	-2.37882	-0.116322	-0.641654	-0.533016	2.09497	-3.01165	0.109593	-0.518645	1.84	1.71	1.86	1.81	1.85	1.86	1.74	1.84	1.82	1.85	4.07576e-13	0.193503	0.625137	1	0.0608591	0.890125	0.407826	0.0608591	1	0.860592	0	0.00446796	0.0173682	0.907398	0.521098	0.594023	0.036174
1088	Cyp51	0	2	0	0	0	0	0	0	0	0	1	-1.67145	2351.66	-1.66295	-0.00583548	-1.45388	-0.442253	1.91141	-3.07612	0.387257	-1.94545	1.86	1.71	1.87	1.81	1.85	1.86	1.74	1.84	1.82	1.85	0.602745	2.59182e-13	1	1	0.055016	0.923716	0.488474	0.055016	1	0.444712	0.0946333	0	0.0963231	0.995344	0.14598	0.658306	0.0559522
1089	Cyp51	0	2	0	0	0	0	0	-2	0	0	2	-1.80191	6.9974	-1.99271	-0.210321	0.775791	-0.714489	1.63101	-4.32124	0.134698	-1.65817	1.84	1.7	1.86	1.8	1.85	1.84	1.73	1.83	1.81	1.84	0.559088	1.45157e-09	0.943056	1	0.00114384	0.877301	0.612307	0.00114384	1	0.544295	0.0715589	2.60769e-12	0.0462931	0.833417	0.437872	0.474925	0.102888
1090	Cyp51	0	2	0	0	0	0	0	0	0	0	1	-2.40323	3.4195	-3.36236	-0.0135985	0.0588509	-0.236173	2.00347	-2.33676	0.360077	-0.138964	1.85	1.7	1.86	1.8	1.84	1.86	1.73	1.83	1.81	1.84	0.347083	0.0473476	0.109363	1	0.245786	1	0.468264	0.245786	1	1	0.0162511	0.000627372	0.000772786	0.98915	0.953071	0.813298	0.0451267
1091	Cyp51	0	2	0	0	0	0	0	0	0	0	1	-2.71963	6.30791	-2.17311	0.0469699	-0.278417	-0.34003	2.33968	-1.81657	0.253058	-0.384861	1.85	1.7	1.86	1.8	1.84	1.86	1.73	1.83	1.81	1.84	0.171375	1.15498e-07	0.80192	1	0.296388	0.972729	0.299693	0.296388	1	0.90122	0.00653545	2.82832e-10	0.0297719	0.962537	0.780693	0.733834	0.0193005
1092	Cyp51	0	2	0	0	0	0	0	-2	0	0	2	-2.18077	54.8641	-1.86963	-0.241384	-0.323909	-0.574775	2.01502	-4.54206	0.377156	-1.18623	1.85	1.7	1.86	1.8	1.85	1.85	1.73	1.83	1.82	1.84	0.381785	2.59182e-13	1	1	0.000440674	0.890125	0.457499	0.000440674	1	0.596764	0.0292006	0	0.0615346	0.809258	0.746007	0.565443	0.0439021
1093	Cyp51	0	2	0	0	0	0	0	0	0	0	1	-1.11803	6.22013	-2.26636	-0.16998	-0.310315	-0.309518	1.71945	-1.89808	0.50798	-0.665539	1.85	1.71	1.87	1.81	1.85	1.86	1.75	1.84	1.83	1.85	0.679295	2.30588e-07	0.705107	1	0.296388	0.972729	0.571833	0.296388	1	0.838823	0.263556	4.96733e-10	0.0234292	0.865026	0.756321	0.756928	0.0855326
1094	Cyth3	0	0	0	-2	0	0	0	0	0	0	1	0.803385	-1.80301	0.409687	-7.67627	6.96798	0.839474	1.62989	2.15904	0.55979	1.1047	1.24	1.2	1.26	1.21	1.27	1.24	1.23	1.27	1.25	1.25	0.82165	0.908346	1	7.55726e-12	0.296388	0.766226	0.612307	0.296388	1	0.596764	0.421752	0.0713871	0.682035	1.64313e-14	3.21521e-12	0.401204	0.103125
1095	Daam1	0	0	0	-2	0	0	0	0	-2	0	2	-1.31347	0.434974	1.11396	-4.88111	1.07793	-1.95664	-0.835855	0.204605	-7.06604	1.33463	1.18	1.14	1.19	1.12	1.17	1.18	1.12	1.19	1.11	1.16	0.679295	1	1	0.000110381	1	0.480081	0.796965	1	9.38487e-10	0.596764	0.189026	0.663581	0.265298	1.05491e-06	0.281066	0.0503904	0.403237
1096	Daam1	-2	0	0	-2	0	0	2	0	0	0	3	-3.94033	-2.85823	1.13288	-84.5311	-0.333858	-2.40866	5.15234	0.143737	-1.82549	-1.55511	1.44	1.38	1.46	1.39	1.44	1.44	1.41	1.45	1.41	1.43	0.00805928	0.191136	1	1.39949e-13	1	0.286333	3.5832e-05	1	0.631438	0.596764	8.13701e-05	0.00426009	0.257263	0	0.738487	0.0160111	2.57255e-07
1097	Dab1	0	0	0	2	0	0	0	0	0	2	2	-1.25667	2.39815	-0.976095	263.339	-0.730551	-0.342253	1.16098	-1.33255	2.86986	3.68335	0.7	0.64	0.68	0.62	0.66	0.71	0.64	0.69	0.62	0.67	0.679295	0.493072	1	1.39949e-13	0.710802	0.972729	0.680742	0.710802	0.165694	0.0249913	0.208872	0.0164783	0.329017	0	0.465054	0.732161	0.245651
1098	Dach2	0	0	0	-2	0	0	2	0	-2	0	3	0.05678	-1.01054	0.0912037	-13.3967	1.35039	1.99985	3.58044	0.150961	-12.9475	0.51821	0.19	0.29	0.16	0.24	0.13	0.21	0.32	0.18	0.29	0.11	1	1	1	1.39949e-13	1	0.458465	0.0174013	1	2.35954e-13	0.860592	0.95472	0.312235	0.927331	0	0.176891	0.0455169	0.00034301
1099	Dag1	-2	2	0	-2	0	0	0	0	0	0	3	-3.41573	94.3854	-0.680793	-3.33424	-0.842614	-2.00104	2.80447	-0.0755941	-0.874811	-2.41237	1.83	1.8	1.86	1.85	1.87	1.84	1.84	1.85	1.86	1.86	0.0351564	2.59182e-13	1	0.0301629	1	0.458465	0.114673	1	0.91362	0.305265	0.000636108	0	0.496003	0.000855341	0.399444	0.0453876	0.00503988
1100	Dalrd3	0	0	0	0	0	0	0	0	-2	0	1	1.45398	-0.0497191	1.82364	1.76201	0.365536	-1.94046	-1.59335	-0.483039	-4.09512	0.340703	0.65	0.7	0.67	0.73	0.69	0.62	0.67	0.66	0.66	0.68	0.666422	1	1	0.529502	1	0.480081	0.666937	1	0.0044243	0.90122	0.145951	0.960346	0.068206	0.0780671	0.714711	0.0523233	0.111082
1101	Dap	0	0	0	2	0	0	0	-2	-2	0	3	-0.513787	0.183737	-2.00829	5.34653	-0.00630392	0.587392	-0.25849	-8.15513	-15.3494	0.370535	0.49	0.63	0.5	0.66	0.45	0.5	0.6	0.53	0.61	0.45	0.942059	1	0.858701	1.2263e-05	3.62277e-13	0.890125	1	3.62277e-13	2.35954e-13	0.90122	0.607401	0.85422	0.0446122	8.96546e-08	0.99497	0.55694	0.796029
1102	Dap	0	0	0	2	0	0	0	-2	0	0	2	-0.790904	-0.0411812	-2.39996	12.3852	-0.13608	1.23422	-0.351199	-6.48583	-1.17416	0.653037	0.49	0.63	0.5	0.65	0.46	0.5	0.61	0.54	0.62	0.47	0.82165	1	0.625137	1.39949e-13	1.65273e-08	0.638527	0.91044	1.65273e-08	0.76765	0.844417	0.429	0.967151	0.0163966	0	0.891758	0.217119	0.725439
1103	Dap	0	0	0	2	0	0	0	-2	0	0	2	-1.78986	0.0708259	-2.56557	14.6356	0.197222	0.78734	-0.0871286	-7.51665	-2.54195	0.558862	0.48	0.63	0.5	0.66	0.46	0.51	0.61	0.54	0.62	0.47	0.559088	1	0.478613	1.39949e-13	1.72639e-11	0.845359	1	1.72639e-11	0.275706	0.860592	0.0734759	0.943536	0.0103007	0	0.843654	0.431083	0.930569
1104	Dap	0	0	0	2	0	0	0	0	0	0	1	-1.24833	-0.0575054	-2.38453	4.28125	0.270614	1.66608	0.282365	1.65992	0.112711	0.589835	0.49	0.64	0.5	0.67	0.47	0.51	0.62	0.55	0.63	0.48	0.679295	1	0.625137	0.00126013	0.322895	0.610666	1	0.322895	1	0.860592	0.211911	0.954143	0.0171008	1.85847e-05	0.786688	0.0956973	0.777664
1105	Dap	0	0	0	2	0	0	0	0	0	0	1	-0.16345	-0.488581	-1.74675	5.0338	0.495089	0.0345847	-0.918076	-0.754345	-2.27124	0.131354	0.5	0.65	0.51	0.66	0.47	0.51	0.62	0.55	0.62	0.47	1	1	1	5.80328e-05	0.907436	1	0.719932	0.907436	0.459473	1	0.870164	0.625138	0.0806801	4.80852e-07	0.620538	0.972411	0.358579
1106	Dap	0	0	0	2	0	0	0	2	-2	0	3	-1.8423	0.171265	-2.62913	4.95989	0.403953	0.754549	-0.549573	5.31871	-7.73571	0.609685	0.48	0.64	0.5	0.66	0.46	0.51	0.61	0.55	0.63	0.46	0.495009	1	0.427941	8.98882e-05	1.25432e-05	0.86171	0.886898	1.25432e-05	9.91009e-12	0.860592	0.0654318	0.864015	0.00856028	7.05341e-07	0.686248	0.45052	0.582612
1107	Dapl1	0	0	0	2	0	0	0	0	-2	0	2	1.84471	0.728218	-0.289652	3.91397	-0.801991	-0.124842	-1.4347	0.146709	-3.54092	1.16563	0.48	0.54	0.48	0.49	0.46	0.46	0.44	0.49	0.35	0.49	0.495009	1	1	0.00575303	1	1	0.680742	1	0.0260124	0.596764	0.0650798	0.46648	0.772083	9.07895e-05	0.422558	0.900649	0.151374
1108	Daxx	0	0	0	0	0	0	0	0	-2	0	1	1.16514	0.870082	-0.900706	0.711377	1.00847	-2.00784	0.211438	1.53315	-6.78521	3.32561	0.18	0.19	0.17	0.2	0.23	0.15	0.18	0.19	0.17	0.23	0.679295	1	1	0.779288	0.513199	0.458465	1	0.513199	4.88154e-09	0.065795	0.243964	0.384256	0.367745	0.47685	0.31323	0.0446601	0.832546
1109	Dazap2	0	0	0	-2	0	0	2	0	0	0	2	-1.53948	-1.02532	-2.18344	-6.89255	-1.55544	0.850099	3.66711	-1.53692	0.409693	-1.24851	1.58	1.59	1.58	1.6	1.58	1.6	1.61	1.58	1.63	1.58	0.628718	1	0.80192	2.02535e-09	0.513199	0.766226	0.0143989	0.513199	1	0.596764	0.123686	0.305213	0.0290035	5.48006e-12	0.119841	0.39527	0.000245309
1110	Dbi	0	0	-2	0	0	0	0	0	0	-2	2	0.351072	-0.173503	-5.83604	1.52858	-1.60127	2.2554	1.96764	1.53162	1.48342	-4.3892	2.09	2.11	2.08	2.16	2.1	2.1	2.13	2.09	2.16	2.1	1	1	7.94296e-06	0.529502	0.513199	0.371143	0.476125	0.513199	0.76765	0.0025286	0.725534	0.862256	5.34568e-09	0.126369	0.109318	0.0241083	0.0491091
1111	Dbi	0	0	0	2	0	0	0	0	0	0	1	1.01285	-0.841234	-1.26213	46.6798	-1.19095	1.65265	-1.13848	1.97623	0.248757	-2.73014	2.09	2.11	2.07	2.15	2.1	2.1	2.12	2.08	2.14	2.1	0.679295	1	1	1.39949e-13	0.296388	0.610666	0.680742	0.296388	1	0.201178	0.311132	0.400217	0.206901	0	0.233671	0.0984025	0.254919
1112	Dbil5	0	0	0	-2	0	0	0	0	0	0	1	0.140209	-0.388944	-0.261444	-184.873	2.4222	-0.318783	0.632327	-2.69579	0.252578	1.24842	0.08	0.09	0.09	0.08	-0.02	0.08	0.11	0.07	0.15	-0.01	1	1	1	1.39949e-13	0.119231	0.972729	0.884413	0.119231	1	0.596764	0.888495	0.697317	0.79375	0	0.0154268	0.749891	0.527173
1113	Dbn1	0	0	0	0	0	-2	0	0	0	0	1	0.0691998	1.01755	0.753208	2.79417	0.640222	-8.0294	-1.00006	-0.51793	-2.17332	2.64953	1.43	1.38	1.45	1.41	1.44	1.41	1.35	1.45	1.34	1.45	1	1	1	0.121616	0.922034	1.15764e-12	0.680742	0.922034	0.527923	0.238638	0.944831	0.308893	0.451325	0.00520333	0.522029	8.88178e-16	0.317282
1114	Dbndd1	0	0	0	0	0	0	2	-2	0	0	2	-2.80122	-1	0.679398	2.20556	1.05391	-0.972487	15.4293	-298.172	0.23844	2.32008	0.48	0.51	0.49	0.52	0.49	0.48	0.52	0.5	0.5	0.52	0.171375	1	1	0.368917	1.37078e-13	0.638527	1.57114e-13	1.37078e-13	1	0.336936	0.005091	0.317311	0.496885	0.0274151	0.291926	0.330809	0
1115	Dbndd2	0	-2	-2	2	0	0	0	-2	0	0	4	-0.0966815	-87.3107	-5.4046	3.27843	-0.18032	0.497684	-1.29518	-7.3815	0.407107	1.03993	0.31	0.24	0.31	0.28	0.32	0.32	0.25	0.31	0.24	0.34	1	2.59182e-13	5.53245e-05	0.0414246	5.3762e-11	0.890125	0.680742	5.3762e-11	1	0.596764	0.922979	0	6.49527e-08	0.00104387	0.856902	0.618707	0.195259
1116	Dbp	0	0	0	0	0	0	2	0	0	0	1	-1.55257	-0.600418	-0.873858	-1.00979	2.14383	0.0898573	3.45601	2.2293	-1.57058	1.85171	0.82	1.14	0.83	1.17	0.88	0.84	1.13	0.85	1.17	0.88	0.628718	1	1	0.529502	0.269699	1	0.0255157	0.269699	0.76765	0.490957	0.120526	0.548228	0.382196	0.312597	0.0320462	0.928401	0.00054823
1117	Dbp	0	0	0	0	0	0	2	0	0	0	1	-1.83608	-1.54462	-0.860673	-0.489699	1.17032	-0.328695	5.87244	-0.825333	-0.201476	2.36341	0.81	1.14	0.83	1.15	0.88	0.83	1.13	0.84	1.16	0.89	0.501525	1	1	0.893579	0.907436	0.972729	7.74425e-07	0.907436	1	0.336936	0.0663456	0.122438	0.389418	0.624347	0.241874	0.742386	4.29418e-09
1118	Dbp	0	-2	0	0	0	0	0	0	0	2	2	-0.949764	-3.83562	-0.91821	-0.739374	3.29085	-0.856223	1.44354	-0.229684	-0.996242	16.8046	0.81	1.12	0.82	1.15	0.87	0.82	1.12	0.84	1.14	0.88	0.679295	0.0135441	1	0.752333	1	0.766226	0.680742	1	0.76765	1.2719e-12	0.342232	0.00012525	0.358509	0.45968	0.000998847	0.391875	0.148869
1119	Dbp	0	0	0	0	0	0	2	-2	0	0	2	-1.36491	-0.367419	-0.724042	-2.85446	1.43076	-0.395942	16.5088	-16.8195	-0.790507	2.03078	0.83	1.14	0.83	1.17	0.88	0.85	1.13	0.85	1.18	0.89	0.679295	1	1	0.0985768	1.37078e-13	0.929334	1.57114e-13	1.37078e-13	0.929491	0.414261	0.172281	0.713307	0.46904	0.00431105	0.152498	0.692148	0
1120	Dbp	0	0	0	0	0	0	2	0	0	0	1	-1.3023	-1.3813	-1.09715	-0.461091	1.61416	0.346753	4.10764	0.19497	-0.610198	2.64525	0.79	1.12	0.81	1.14	0.85	0.82	1.11	0.84	1.14	0.86	0.679295	1	1	0.912146	1	0.972729	0.00254475	1	1	0.238638	0.192813	0.167187	0.272575	0.644733	0.106493	0.728777	3.99728e-05
1121	Dbp	0	0	0	0	0	0	2	0	0	0	1	-1.33177	-3.02309	-1.2468	-1.85381	0.50589	0.150427	4.54943	-1.5925	-0.779116	1.89787	0.81	1.13	0.82	1.15	0.87	0.83	1.12	0.84	1.16	0.88	0.679295	0.145343	1	0.529502	0.401699	1	0.000646049	0.401699	0.9426	0.451656	0.182935	0.00250206	0.212469	0.0637661	0.612934	0.880428	5.37912e-06
1122	Dbt	0	0	0	0	0	0	0	0	2	0	1	-0.580368	1.4116	-0.82096	1.82752	-0.483013	0.699578	0.704305	-0.211295	20.8942	-1.40909	0.29	0.25	0.31	0.26	0.32	0.31	0.26	0.3	0.28	0.29	0.942059	1	1	0.529502	1	0.877301	0.849311	1	2.35954e-13	0.596764	0.561666	0.158067	0.411669	0.0676222	0.629086	0.484191	0.481243
1123	Dcaf17	0	0	0	-2	0	0	0	0	0	0	1	0.829716	0.174895	-0.691915	-7.36653	0.77011	1.62867	2.28314	0.303266	0.510253	0.416813	0.79	0.83	0.79	0.8	0.77	0.8	0.83	0.8	0.85	0.77	0.809709	1	1	4.74427e-11	1	0.610666	0.3089	1	1	0.883104	0.4067	0.861162	0.48899	1.75193e-13	0.441235	0.103383	0.0224223
1124	Dcaf5	0	0	0	0	0	0	2	2	0	0	2	0.0960658	-1.11926	-1.33343	0.98685	-0.869998	0.171022	3.69253	21.3918	0.825393	-1.31781	0.68	0.62	0.65	0.66	0.69	0.68	0.67	0.66	0.67	0.68	1	1	1	0.529502	1.37078e-13	1	0.0107946	1.37078e-13	0.91362	0.596764	0.923468	0.263029	0.182392	0.323716	0.384301	0.864206	0.000222037
1125	Dclk1	0	0	-2	2	-2	0	0	-2	0	0	4	0.832271	1.25419	-6.37753	5.08214	-2.44281	1.38684	-0.830101	-5.90626	0.338126	-0.769245	0.97	1.05	0.98	1	0.96	0.97	0.97	0.97	0.98	0.96	0.809709	1	3.27149e-07	4.73773e-05	6.08766e-07	0.638527	0.796965	6.08766e-07	1	0.829483	0.405256	0.209775	1.79961e-10	3.73203e-07	0.0145734	0.16549	0.406482
1126	Dclk2	0	0	0	2	-2	0	0	2	0	0	3	-2.66501	-1.33114	0.0301057	11.2574	-1.62766	-1.66902	0.547778	5.5432	1.39683	-0.99591	0.55	0.47	0.52	0.51	0.58	0.56	0.54	0.48	0.49	0.59	0.228674	1	1	1.39949e-13	4.64566e-06	0.610666	0.886898	4.64566e-06	0.76765	0.596764	0.00769866	0.183142	0.975983	0	0.103597	0.0951141	0.583845
1127	Dclre1a	0	0	0	2	0	0	0	0	0	0	1	3.26299	1.33284	0.87829	3.73147	-1.84078	0.286828	-2.77436	2.05789	0.25828	2.38798	0.77	0.73	0.75	0.74	0.74	0.71	0.66	0.74	0.7	0.8	0.0592653	1	1	0.0115938	0.296388	0.972729	0.133909	0.296388	1	0.305265	0.00110242	0.182584	0.379786	0.000190367	0.0656532	0.774244	0.00553104
1128	Dclre1c	0	0	0	0	0	0	-2	0	2	0	2	-0.286049	-1.32865	0.885314	1.43225	1.26078	0.191628	-5.80729	1.63234	5.73533	-0.382087	0	0.04	0.02	0	0.1	0.01	0.06	-0.01	0.02	0.07	1	1	1	0.529502	0.348799	1	1.23206e-06	0.348799	2.25596e-06	0.90122	0.774841	0.183964	0.375988	0.152071	0.207389	0.848034	6.34938e-09
1129	Dcps	0	-2	0	2	0	0	0	-2	0	0	3	-2.48744	-4.86713	-1.87192	13.2075	0.58558	-1.39842	1.59815	-25.7545	1.0087	0.991294	0.36	0.4	0.35	0.4	0.38	0.36	0.44	0.36	0.39	0.39	0.273121	0.000214563	1	1.39949e-13	1.37078e-13	0.638527	0.612307	1.37078e-13	0.76765	0.596764	0.0128667	1.1323e-06	0.0612173	0	0.558158	0.161988	0.11001
1130	Dctn1	0	0	0	0	0	-2	0	0	0	0	1	0.625186	-0.673127	-0.16744	0.701605	0.426153	-4.04039	1.54838	-0.703009	-2.01926	2.86917	0.85	0.75	0.83	0.79	0.79	0.82	0.79	0.82	0.72	0.83	0.901673	1	1	0.779288	0.907436	0.00513957	0.666937	0.907436	0.544624	0.153096	0.531849	0.500867	0.867024	0.482926	0.669997	5.33617e-05	0.121532
1131	Dctn3	0	0	0	2	0	0	-2	0	0	0	2	0.370784	-2.2924	0.655683	3.44975	-0.268894	-0.759288	-19.724	-0.504558	0.505018	1.73884	0.82	0.76	0.8	0.79	0.78	0.81	0.79	0.79	0.77	0.8	1	0.579982	1	0.0214122	0.922034	0.845359	1.57114e-13	0.922034	1	0.544295	0.710799	0.0218824	0.512028	0.000561101	0.788011	0.447681	0
1132	Dctpp1	0	2	0	0	0	0	-2	0	2	0	3	-1.64831	11.37	-0.166163	-0.0902463	-2.3567	-2.28935	-5.34909	2.44794	4.22394	-2.70613	1.09	1.01	1.07	0.92	1.08	1.09	1	1.07	0.94	1.08	0.602745	2.59182e-13	1	1	0.189584	0.371143	1.07356e-05	0.189584	0.00209815	0.201178	0.0992885	0	0.868029	0.928091	0.0184383	0.0220588	8.83976e-08
1133	Dctpp1	0	0	0	0	0	0	-2	0	0	-2	2	0.706837	-0.593908	-0.284723	-0.69962	-4.74792	-1.08193	-3.9688	2.87785	1.15405	-4.31116	1.1	1	1.07	0.92	1.07	1.08	1	1.06	0.93	1.07	0.837472	1	1	0.779288	0.0834432	0.638527	0.00468051	0.0834432	0.76765	0.0025286	0.479668	0.552574	0.775856	0.484165	2.05519e-06	0.279284	7.22364e-05
1134	Dctpp1	0	0	0	0	-2	0	-2	2	0	0	3	-0.504727	1.29505	-0.336417	-0.184915	-3.99966	-3.31086	-3.82142	3.68099	2.48256	-1.82408	1.1	1.01	1.09	0.93	1.08	1.09	1.01	1.08	0.95	1.08	0.942059	1	1	1	0.00926192	0.0531255	0.00890654	0.00926192	0.359294	0.49424	0.61375	0.195302	0.736556	0.853296	6.34328e-05	0.000930081	0.000132683
1135	Dctpp1	0	0	0	0	-2	0	-2	2	2	-2	5	0.312574	0.211082	-0.121215	-0.158608	-2.16439	-1.29594	-3.65563	6.54475	4.06252	-3.45212	1.09	1	1.07	0.92	1.07	1.09	1	1.06	0.94	1.08	1	1	1	1	1.65273e-08	0.638527	0.0143989	1.65273e-08	0.00462646	0.0406949	0.754605	0.832824	0.903521	0.873977	0.0304345	0.194997	0.000256551
1136	Dctpp1	0	0	0	0	-2	0	0	2	2	0	3	0.626157	0.221277	-0.0286508	0.149303	-1.54463	-0.842399	-2.73809	4.02283	3.97502	-3.04594	1.09	1	1.08	0.92	1.06	1.09	1	1.07	0.94	1.07	0.901673	1	1	1	0.00327893	0.766226	0.138593	0.00327893	0.00691023	0.107951	0.531212	0.824877	0.977143	0.881314	0.122436	0.399565	0.00617972
1137	Dctpp1	0	0	0	0	-2	0	-2	2	2	-2	5	0.904506	0.309976	0.168351	0.0378663	-2.92636	-0.465812	-3.3829	14.979	15.3235	-7.24003	1.09	1	1.08	0.92	1.08	1.08	1	1.07	0.94	1.08	0.763794	1	1	1	1.37078e-13	0.923716	0.0301226	1.37078e-13	2.35954e-13	5.89312e-10	0.365727	0.756579	0.866307	0.969794	0.00342955	0.64135	0.000717252
1138	Dctpp1	0	0	0	0	-2	0	0	2	2	-2	4	1.01631	2.57588	-0.132478	-0.0399179	-3.06678	-0.359148	-2.91425	62.3975	17.4749	-3.90632	1.09	1	1.08	0.92	1.07	1.09	1	1.07	0.94	1.07	0.679295	0.353428	1	1	1.37078e-13	0.972729	0.0956771	1.37078e-13	2.35954e-13	0.0126657	0.309484	0.00999851	0.894607	0.968159	0.00216379	0.719485	0.00356541
1139	Dctpp1	0	0	0	0	-2	0	-2	2	2	-2	5	0.368394	0.886487	-0.381556	-0.031803	-3.21155	-1.77835	-5.03633	6831.18	3.34336	-3.98411	1.1	1.01	1.08	0.92	1.08	1.09	1.01	1.07	0.94	1.08	1	1	1	1	1.37078e-13	0.576503	7.26182e-05	1.37078e-13	0.0458429	0.00931899	0.712579	0.375355	0.702791	0.974629	0.00132021	0.075347	4.74544e-07
1140	Dctpp1	0	0	0	0	-2	0	0	2	2	0	3	0.306707	0.223097	0.00817166	-0.141366	-2.90554	-0.0763244	-2.88518	5.69012	8.82221	-2.67222	1.09	1	1.07	0.91	1.08	1.08	1	1.06	0.93	1.08	1	1	1	1	1.91628e-06	1	0.0976551	1.91628e-06	2.35954e-13	0.201178	0.759066	0.82346	0.99348	0.887581	0.00366619	0.939161	0.00391188
1141	Dcun1d5	0	0	0	0	0	0	0	-2	2	0	2	-2.29356	-3.1948	-0.936588	-0.763407	0.310192	-1.97686	-1.94364	-10.1967	3.76171	0.866527	0.88	0.8	0.87	0.78	0.83	0.89	0.81	0.87	0.8	0.84	0.359385	0.0934019	1	0.752333	1.37078e-13	0.480081	0.488474	1.37078e-13	0.0137511	0.774663	0.021816	0.00139927	0.348971	0.445221	0.756415	0.048057	0.0519384
1142	Dcx	0	0	0	0	0	0	0	-2	0	0	1	-0.150142	-1.08405	0.370453	-1.09828	0.30932	0.291292	1.24226	-6.86383	0.401181	3.27836	1.54	1.45	1.54	1.42	1.49	1.54	1.46	1.53	1.43	1.5	1	1	1	0.529502	2.06806e-09	0.972729	0.680742	2.06806e-09	1	0.065795	0.880653	0.278343	0.711045	0.272082	0.757078	0.770828	0.214141
1143	Ddb2	0	0	0	-2	0	0	0	-2	0	0	2	-2.13263	-1.59117	-1.19243	-40.4941	-0.127152	-2.03742	0.974277	-4.77383	-0.0795757	-1.13079	0.14	0.21	0.14	0.22	0.16	0.14	0.28	0.16	0.28	0.14	0.41117	1	1	1.39949e-13	0.000171352	0.458465	0.680742	0.000171352	1	0.596764	0.0329548	0.111572	0.233094	0	0.89882	0.0416084	0.329919
1144	Ddit4	0	0	0	0	0	0	0	0	0	2	1	-0.373926	-1.40395	-1.59263	1.67225	1.54624	2.04947	2.08421	-1.68269	-0.0237542	4.4961	1.24	1.28	1.3	1.38	1.25	1.26	1.35	1.32	1.36	1.27	1	1	1	0.529502	0.296388	0.458465	0.407826	0.296388	1	0.00172546	0.70846	0.160333	0.111243	0.0944744	0.122045	0.0404161	0.0371412
1145	Ddit4	0	0	0	0	0	0	0	0	0	2	1	0.554947	-1.16954	-0.398094	1.54548	0.155449	2.4107	1.36951	-2.99632	0.631729	3.92845	0.23	0.14	0.24	0.29	0.17	0.23	0.32	0.23	0.28	0.23	0.942059	1	1	0.529502	0.0608759	0.286333	0.680742	0.0608759	1	0.010918	0.578931	0.242186	0.690561	0.12223	0.876467	0.015922	0.170839
1146	Ddn	0	2	0	0	0	0	0	0	-2	2	3	0.392175	6.86478	0.852651	2.34955	0.818119	-0.70307	0.268347	-1.95756	-9.65983	3.73622	0.24	0.28	0.26	0.33	0.21	0.22	0.24	0.28	0.27	0.25	1	2.86934e-09	1	0.287737	0.296388	0.877301	1	0.296388	2.35954e-13	0.0199956	0.694929	6.65956e-12	0.393853	0.018796	0.413289	0.482012	0.788433
1147	Ddost	0	0	0	0	2	-2	0	-2	0	0	3	-1.67555	0.131735	-0.138975	2.27824	2.39641	-7.9229	0.474254	-15.114	-2.45577	2.1339	1.13	1.11	1.12	1.14	1.09	1.11	1.13	1.12	1.12	1.1	0.602745	1	1	0.314068	1.37078e-13	3.08703e-12	0.91044	1.37078e-13	0.359294	0.414261	0.0938272	0.895194	0.88947	0.0227125	0.0165566	2.22045e-15	0.635319
1148	Ddr2	0	0	0	-2	0	0	0	-2	0	0	2	1.94163	2.34825	-2.25616	-10.9946	-0.292771	0.887041	0.511823	-39.3036	-0.757777	-2.03648	0.46	0.53	0.42	0.51	0.54	0.45	0.49	0.44	0.52	0.5	0.450409	0.569052	0.705107	1.39949e-13	1.37078e-13	0.72692	0.886898	1.37078e-13	0.976019	0.414261	0.0521822	0.018862	0.0240603	0	0.769697	0.375057	0.608775
1149	Ddx11	0	0	0	0	0	0	0	0	2	0	1	-2.20856	-0.00622445	-0.383502	-0.59688	-0.547969	-0.184543	-0.0292948	2.74892	12.9259	-2.88561	0.59	0.53	0.6	0.47	0.66	0.61	0.58	0.57	0.51	0.62	0.381785	1	1	0.85245	0.115863	1	1	0.115863	2.35954e-13	0.153096	0.0272054	0.995034	0.701347	0.550588	0.583713	0.853587	0.976629
1150	Ddx21	0	-2	0	0	-2	0	0	2	0	0	3	1.42551	-15.3308	-0.330723	-2.27866	-1.8489	0.691372	1.31026	14.9915	1.84767	-2.13959	1.08	0.9	1.07	0.94	1.09	1.08	0.95	1.06	0.97	1.08	0.666422	2.59182e-13	1	0.314068	1.37078e-13	0.877301	0.680742	1.37078e-13	0.631438	0.414261	0.154011	0	0.740854	0.0226873	0.0644719	0.489332	0.190108
1151	Ddx24	0	0	0	2	0	-2	0	0	0	0	2	-2.48605	0.591126	-1.20299	3.88702	0.394371	-3.49795	-0.677318	-1.4703	-1.79203	0.646131	1.03	1.01	1.06	1.04	0.99	1.01	0.97	1.06	0.97	0.99	0.273121	1	1	0.00689481	0.592753	0.0310222	0.884413	0.592753	0.678861	0.844417	0.012917	0.554436	0.228982	0.000101484	0.693308	0.000468846	0.498204
1152	Ddx25	0	0	2	2	0	0	0	0	0	2	3	-2.73475	-1.3943	9.46213	7.70296	-0.71001	-2.49293	-0.947858	-1.56893	0.846614	8.43268	1.19	1.17	1.21	1.21	1.17	1.2	1.18	1.2	1.21	1.19	0.171375	1	9.23078e-13	5.75791e-12	0.446484	0.257113	0.680742	0.446484	0.91362	1.2719e-12	0.0062428	0.163227	0	1.33227e-14	0.477698	0.0126695	0.343202
1153	Ddx26b	0	0	0	0	0	0	2	0	0	0	1	-0.454117	-1.89305	-1.76355	-1.24737	0.583329	1.44554	8.40874	-2.11726	1.0632	-1.19117	0.71	0.64	0.73	0.65	0.71	0.73	0.7	0.7	0.7	0.69	1	0.908347	1	0.529502	0.296388	0.638527	1.57114e-13	0.296388	0.76765	0.596764	0.649745	0.0583509	0.0778075	0.212262	0.559672	0.148306	0
1154	Ddx28	0	0	0	2	0	0	0	0	0	0	1	-2.77298	0.356218	-1.01382	7.38161	0.225355	-0.480917	-2.79857	-0.934141	1.68621	2.69126	0.1	0.01	0.1	0.05	0.04	0.11	0.01	0.12	0.02	0.06	0.171375	1	1	4.74427e-11	0.837129	0.923716	0.122487	0.837129	0.766165	0.201178	0.00555452	0.721677	0.310669	1.56319e-13	0.821703	0.630575	0.0051329
1155	Ddx39b	0	0	0	2	0	0	0	0	0	0	1	1.39406	-0.608888	0.684248	10.9981	0.365968	-1.25612	-1.06862	-0.102967	-0.986738	1.51002	0.89	0.79	0.87	0.82	0.88	0.87	0.76	0.88	0.73	0.9	0.679295	1	1	1.39949e-13	1	0.638527	0.680742	1	0.76765	0.596764	0.1633	0.542598	0.493819	0	0.714389	0.209072	0.285241
1156	Ddx3x	0	0	0	0	-2	0	0	-2	0	0	2	-1.22387	-2.65173	-3.24993	-1.17914	-1.94286	0.403554	1.13063	-3.35631	-3.21973	0.66086	1.51	1.35	1.51	1.4	1.43	1.52	1.38	1.5	1.4	1.44	0.679295	0.283212	0.133585	0.529502	0.0263322	0.929334	0.680742	0.0263322	0.0641033	0.844417	0.221002	0.00800802	0.00115433	0.238344	0.0520333	0.686541	0.258213
1157	Ddx41	0	0	0	2	0	0	0	0	-2	2	3	1.96689	-2.22647	0.614712	17.1433	0.94286	-1.85105	0.149078	-0.3189	-3.77211	4.58745	0.6	0.57	0.61	0.62	0.6	0.58	0.58	0.6	0.58	0.61	0.450308	0.579982	1	1.39949e-13	1	0.567149	1	1	0.0137511	0.00113765	0.0491962	0.0259826	0.538745	0	0.345753	0.0641622	0.881492
1158	Ddx46	0	0	0	0	0	0	2	0	0	0	1	-1.16802	0.884738	-0.865709	-1.23142	-0.975145	0.865781	5.09964	0.900272	2.82825	-1.86274	0.97	0.96	0.97	0.97	1.01	1	0.99	0.97	0.99	0.99	0.679295	1	1	0.529502	0.837129	0.766226	4.09244e-05	0.837129	0.168266	0.490957	0.242797	0.376298	0.38665	0.218164	0.329488	0.38661	3.40293e-07
1159	Ddx46	0	-2	0	2	0	0	0	-2	0	0	3	-0.354942	-6.27925	0.0710831	4.09287	-0.45411	-3.24516	-1.55024	-11.0885	0.0445169	1.94465	0.31	0.26	0.3	0.3	0.33	0.3	0.29	0.29	0.27	0.34	1	1.1706e-07	1	0.00343122	1.37078e-13	0.0635325	0.666937	1.37078e-13	1	0.444712	0.722633	3.40205e-10	0.943332	4.2607e-05	0.64975	0.00117383	0.121083
1160	Ddx5	-2	0	0	0	0	-2	0	0	0	0	2	-4.2111	-2.10345	-1.05544	-0.660024	-1.96689	-5.63145	1.89079	-0.304601	0.460005	-3.19774	1.44	1.36	1.44	1.36	1.42	1.43	1.39	1.44	1.37	1.42	0.00330784	0.757324	1	0.803705	1	5.01927e-06	0.488474	1	1	0.0797317	2.54131e-05	0.0354267	0.291224	0.509239	0.0491958	1.787e-08	0.0586518
1161	Ddx5	-2	0	0	0	0	0	0	0	0	0	1	-3.95386	-1.35764	-1.3432	-0.179137	-2.78379	-2.97294	0.495031	-0.597673	1.2298	-1.22602	1.43	1.35	1.43	1.35	1.41	1.42	1.38	1.43	1.36	1.41	0.00805928	1	1	1	0.907436	0.110166	0.91044	0.907436	0.76765	0.596764	7.68992e-05	0.174578	0.179206	0.85783	0.00537274	0.00294963	0.620578
1162	Ddx5	-2	-2	0	0	0	0	0	0	0	0	2	-3.65865	-14.0632	-1.09713	-0.688091	-2.90646	-2.20761	0.871077	-0.608278	1.22897	-2.1266	1.42	1.34	1.43	1.36	1.42	1.42	1.38	1.43	1.37	1.41	0.0182928	2.59182e-13	1	0.780991	0.907436	0.377537	0.779244	0.907436	0.76765	0.414261	0.000253549	0	0.272584	0.491396	0.00365547	0.0272713	0.383712
1163	Ddx5	0	0	0	0	0	0	2	0	2	0	2	-2.00641	-1.54673	-1.52777	-0.71976	-1.11172	-2.8568	4.12071	-1.24647	14.3981	-2.43385	1.44	1.37	1.45	1.38	1.42	1.44	1.4	1.45	1.39	1.43	0.450308	1	1	0.779288	0.745729	0.124205	0.00254475	0.745729	2.35954e-13	0.305265	0.0448129	0.121928	0.126569	0.471673	0.266259	0.00427942	3.77714e-05
1164	Ddx5	0	0	0	0	0	-2	2	0	2	0	3	-1.7853	-1.64274	-1.51367	0.0311019	-1.75223	-3.44166	5.53999	-0.660902	9.69011	-1.60334	1.43	1.35	1.44	1.36	1.41	1.43	1.38	1.44	1.37	1.41	0.559088	1	1	1	0.907436	0.0310222	5.25122e-06	0.907436	2.35954e-13	0.596764	0.0742125	0.100438	0.13011	0.975188	0.0797341	0.000578154	3.02482e-08
1165	Ddx51	0	-2	0	0	0	0	0	0	0	0	1	-0.243425	-7.00582	-0.502139	2.75203	0.234388	-2.57675	1.67781	-0.925736	0.457799	-0.781899	0.25	0.13	0.25	0.18	0.24	0.24	0.18	0.24	0.16	0.23	1	1.40364e-09	1	0.132801	0.837129	0.239477	0.612307	0.837129	1	0.829483	0.807676	2.45537e-12	0.61557	0.00592263	0.814684	0.00997339	0.0933846
1166	Ddx54	0	0	0	0	-2	0	0	-2	0	-2	3	0.260177	-0.78521	-3.0578	-0.525408	-3.47227	-1.60909	1.73058	-19.5594	-2.79478	-4.63754	1	0.9	0.99	0.93	1.03	0.99	0.93	0.99	0.93	1.04	1	1	0.196441	0.88448	1.37078e-13	0.638527	0.571833	1.37078e-13	0.185304	0.000778809	0.794727	0.43233	0.00222968	0.5993	0.000516077	0.107597	0.0835258
1167	Ddx56	0	0	0	0	0	-2	0	0	-2	0	2	1.06704	0.139121	3.59124	0.963698	0.0321721	-3.90621	-1.45833	-0.21193	-2189.97	1.24177	0.29	0.27	0.3	0.29	0.31	0.27	0.23	0.3	0.23	0.33	0.679295	1	0.0573828	0.529502	1	0.00875176	0.674429	1	2.35954e-13	0.596764	0.285955	0.889354	0.000329102	0.335197	0.974335	9.37537e-05	0.14475
1168	Ddx6	0	0	0	-2	0	0	2	0	0	0	2	-0.412632	-0.431422	-0.700593	-183.385	-1.06733	-0.651379	43.4249	-0.177732	0.876698	-0.862239	1.37	1.25	1.34	1.22	1.32	1.36	1.3	1.34	1.27	1.32	1	1	1	1.39949e-13	1	0.877301	1.57114e-13	1	0.91362	0.774663	0.679876	0.666162	0.483557	0	0.285821	0.514802	0
1169	Degs1	0	0	0	-2	0	0	0	-2	0	0	2	-1.36985	-0.492526	-3.46484	-6.81626	-0.924709	-2.80631	0.66585	-14.9485	-1.81195	-0.281234	1.39	1.36	1.37	1.37	1.39	1.38	1.37	1.37	1.38	1.39	0.679295	1	0.091647	2.46771e-09	1.37078e-13	0.157189	0.884413	1.37078e-13	0.678686	0.90122	0.170734	0.622348	0.000530553	9.34408e-12	0.355117	0.00501122	0.505507
1170	Dek	0	2	0	0	0	2	0	0	0	0	2	-2.73568	4.07989	-0.593896	0.16623	-0.692592	5.25649	1.16198	0.4598	2.52789	-3.20075	0.99	0.96	0.99	0.93	1.02	1.01	0.98	0.98	0.98	1	0.171375	0.00577181	1	1	1	3.55631e-05	0.680742	1	0.296903	0.0797317	0.00622522	4.50576e-05	0.552582	0.867976	0.488566	1.46829e-07	0.245244
1171	Dek	0	0	0	0	-2	2	0	2	0	0	3	-0.147766	2.96857	-0.192924	0.900098	-2.05592	3.90572	1.02363	3.36237	2.32303	-1.48225	0.99	0.95	0.97	0.92	1	1	0.98	0.96	0.96	0.99	1	0.173603	1	0.606889	0.0263322	0.00875176	0.680742	0.0263322	0.446558	0.596764	0.882527	0.0029919	0.847019	0.368068	0.03979	9.39447e-05	0.306012
1172	Dennd2a	-2	0	0	0	0	-2	0	0	0	0	2	-4.21806	1.52327	-1.17324	2.1616	-0.0152256	-6.09109	0.759193	-0.981292	-1.21775	1.16216	0.23	0.33	0.22	0.34	0.27	0.23	0.3	0.2	0.29	0.27	0.00330784	1	1	0.368917	0.804231	4.57217e-07	0.825206	0.804231	0.76765	0.596764	2.46414e-05	0.127692	0.240701	0.0306488	0.987852	1.12142e-09	0.447737
1173	Dennd4a	0	0	0	-2	0	0	2	0	0	0	2	0.465811	-0.540852	-1.63109	-3.26622	-1.97838	0.564971	13.5144	-0.605437	0.269908	-2.37934	0.69	0.67	0.69	0.67	0.71	0.69	0.7	0.69	0.71	0.7	1	1	1	0.0414246	0.907436	0.890125	1.57114e-13	0.907436	1	0.309004	0.641351	0.58861	0.102871	0.00108995	0.0478856	0.572094	0
1174	Dennd4c	0	0	0	0	0	0	2	0	0	0	1	1.26405	-0.100229	-0.832303	-1.03242	-0.660201	-0.216876	6.98359	-1.06956	1.07035	-2.2852	0.6	0.56	0.58	0.58	0.61	0.59	0.58	0.58	0.61	0.58	0.679295	1	1	0.529502	0.797617	1	9.54196e-10	0.797617	0.76765	0.379654	0.206212	0.920163	0.405238	0.301876	0.509125	0.828305	2.87725e-12
1175	Dffa	2	0	0	-2	0	0	2	0	0	0	3	4.9234	0.362812	0.517667	-3.97234	1.91243	0.801349	4.25553	2.45541	-2.8249	0.825399	0.62	0.65	0.65	0.64	0.66	0.62	0.65	0.65	0.65	0.65	0.000147894	1	1	0.0038622	0.189584	0.786204	0.00178518	0.189584	0.168266	0.80641	8.50521e-07	0.716746	0.604691	7.1171e-05	0.0558213	0.422929	2.08558e-05
1176	Dfna5	0	0	0	-2	0	0	2	-2	0	0	3	-3.17185	1.60376	-0.792928	-5.61551	1.34892	-1.19319	6.02599	-10.0718	0.274531	1.09309	0.17	0.33	0.19	0.3	0.19	0.17	0.34	0.21	0.33	0.19	0.0636636	1	1	3.38932e-06	1.37078e-13	0.638527	4.02692e-07	1.37078e-13	1	0.596764	0.00151473	0.108766	0.42782	1.95989e-08	0.177363	0.232794	1.68081e-09
1177	Dgkb	-2	0	0	2	0	0	2	-2	2	0	5	-5.63545	0.250202	-1.06049	7.33251	0.814076	-1.165	4.82522	-8.22828	5.73509	2.37764	0.08	0.19	0.11	0.3	0.04	0.1	0.18	0.11	0.27	0.05	5.33702e-06	1	1	8.19672e-11	1.37078e-13	0.638527	0.00014146	1.37078e-13	2.28656e-06	0.309005	1.74604e-08	0.802431	0.288921	2.25819e-13	0.415601	0.244018	1.39851e-06
1178	Dgke	0	0	0	-2	0	0	0	-2	-2	0	3	-0.0791492	2.59553	-1.45178	-7.27121	-0.853555	-0.615277	1.138	-3.34623	-3.64802	-1.25213	0.68	0.51	0.69	0.53	0.6	0.68	0.5	0.68	0.54	0.6	1	0.353428	1	1.15745e-10	0.0263322	0.877301	0.680742	0.0263322	0.0233016	0.596764	0.936914	0.00944457	0.146564	3.56159e-13	0.393352	0.538372	0.255119
1179	Dgke	0	0	0	0	0	0	0	0	0	2	1	-0.644355	1.00399	-2.78638	0.0630507	0.801433	-1.3067	1.63987	-2.42489	-1.15455	4.12815	0.84	0.68	0.85	0.74	0.77	0.84	0.69	0.85	0.72	0.78	0.901673	1	0.384231	1	0.211921	0.638527	0.612307	0.211921	0.76765	0.00543818	0.519345	0.315386	0.00533	0.949726	0.422881	0.191316	0.101032
1180	Dgkg	2	0	0	0	0	0	0	0	0	0	1	11.977	-0.0525404	0.563867	3.82569	-2.59396	0.0425182	-5.30006	0.357084	0.756784	0.114835	0.03	-0.01	0.02	-0.02	-0.01	-0.05	-0.06	0.01	-0.04	0.04	4.07576e-13	1	1	0.00721882	1	1	2.26729e-05	1	0.976019	1	0	0.958098	0.572845	0.000130405	0.00948763	0.966086	1.15765e-07
1181	Dgkz	0	0	0	0	2	0	0	-2	0	0	2	0.257392	0.173561	-0.997555	1.75633	1.69061	-0.942722	0.322084	-5.07533	0.761187	1.56832	0.33	0.25	0.33	0.32	0.32	0.31	0.25	0.33	0.25	0.32	1	1	1	0.529502	3.30917e-05	0.638527	1	3.30917e-05	0.976019	0.596764	0.796876	0.86221	0.318495	0.0790329	0.0909116	0.345823	0.747389
1182	Dhcr7	0	0	0	0	0	-2	0	0	-2	0	2	-1.39323	0.485296	-0.161425	0.0224555	-8.09454	-3.46602	-0.466171	-0.986148	-15.9438	0.0913879	1.39	1.34	1.41	1.39	1.43	1.37	1.31	1.38	1.33	1.44	0.679295	1	1	1	0.804231	0.0310222	0.91044	0.804231	2.35954e-13	1	0.163549	0.627466	0.871759	0.982085	4.44089e-16	0.000528228	0.641093
1183	Dhdds	0	0	0	0	0	0	0	2	0	0	1	-0.342341	-0.330618	1.53674	-3.09288	0.481783	-0.0242177	-0.980127	6.26792	-2.0079	1.1997	0.93	1.02	0.94	1	0.93	0.93	1	0.95	1	0.94	1	1	1	0.0586867	6.45565e-08	1	0.680742	6.45565e-08	0.549312	0.596764	0.732094	0.740933	0.124358	0.00198222	0.62996	0.980679	0.327023
1184	Dhfr	0	0	0	0	0	0	-2	0	0	0	1	1.325	0.622273	0.205377	-0.074971	-2.16405	1.85131	-4.52216	0.111738	0.00252322	-1.98474	0.47	0.44	0.47	0.36	0.48	0.48	0.42	0.44	0.37	0.47	0.679295	1	1	1	1	0.567149	0.000646049	1	1	0.444712	0.185171	0.533762	0.837278	0.940238	0.0304603	0.064125	6.12114e-06
1185	Dhps	0	0	0	0	0	0	0	0	0	2	1	1.31621	-1.35511	-0.652146	1.17102	0.252962	-1.22625	-0.0258579	-1.74196	0.362073	4.12289	0.38	0.31	0.37	0.34	0.38	0.35	0.34	0.39	0.3	0.39	0.679295	1	1	0.529502	0.296388	0.638527	1	0.296388	1	0.00543818	0.188105	0.175382	0.514307	0.241589	0.800298	0.220105	0.979371
1186	Diaph1	0	2	0	0	0	0	2	-2	2	0	4	0.83962	6.62543	1.00147	-0.979439	-0.584345	0.942105	13.0748	-4.38077	8.56597	-2.57841	1.04	0.95	1.02	0.96	1.08	1.04	0.98	0.99	1	1.06	0.792998	1.76576e-08	1	0.529502	0.000840472	0.638527	1.57114e-13	0.000840472	2.35954e-13	0.242237	0.401122	3.46232e-11	0.316602	0.327363	0.558988	0.346139	0
1187	Dicer1	0	0	0	0	0	0	2	0	0	0	1	1.56154	-0.82628	-0.453211	-1.82825	0.0268385	0.675623	60.0746	-0.0194941	0.519385	-1.86232	1.1	0.99	1.1	1	1.12	1.1	1.04	1.1	1.03	1.1	0.628718	1	1	0.529502	1	0.877301	1.57114e-13	1	1	0.490957	0.118396	0.408645	0.650397	0.0675128	0.978589	0.49928	0
1188	Diexf	2	0	0	-2	0	0	0	0	0	0	2	5.66078	-0.361778	-1.02977	-19.563	-0.175516	1.63947	1.99994	3.00304	0.700835	-2.31956	0.71	0.64	0.7	0.66	0.76	0.69	0.68	0.7	0.7	0.74	5.33702e-06	1	1	1.39949e-13	0.0608591	0.610666	0.468264	0.0608591	0.976019	0.336936	1.50683e-08	0.717518	0.303119	0	0.860674	0.101115	0.0455072
1189	Dimt1	0	0	0	-2	0	0	0	0	0	0	1	0.717422	-2.76546	-0.0909487	-19.1487	-2.79236	0.452685	-0.28905	0.71559	-1.56432	-2.92499	0.51	0.46	0.5	0.47	0.51	0.51	0.48	0.5	0.48	0.5	0.836071	0.265825	1	1.39949e-13	0.907436	0.923716	1	0.907436	0.76765	0.133871	0.473114	0.00568421	0.927533	0	0.00523246	0.650775	0.772543
1190	Dip2b	0	0	0	2	0	0	0	2	2	0	3	-1.69879	-0.0706525	-0.171117	3.31422	-0.765902	1.0098	1.0273	7.04579	43.8163	-2.45202	0.58	0.53	0.58	0.55	0.63	0.6	0.57	0.56	0.55	0.6	0.602745	1	1	0.0414246	3.8069e-10	0.638527	0.680742	3.8069e-10	2.35954e-13	0.305265	0.0893592	0.943674	0.864132	0.000918994	0.443735	0.31259	0.304277
1191	Diras2	0	0	0	0	0	0	-2	0	0	0	1	-0.159584	1.08218	1.283	1.23742	1.66318	0.660531	-3.42983	1.37582	-0.713246	1.53657	0.57	0.8	0.64	0.75	0.63	0.59	0.61	0.66	0.63	0.65	1	1	1	0.529502	0.710802	0.877301	0.0301226	0.710802	0.976019	0.596764	0.873209	0.279172	0.199493	0.215931	0.0962764	0.508913	0.000603953
1192	Dirc2	-2	0	0	0	0	-2	0	0	0	0	2	-9.63618	2.82336	-1.31347	0.485018	0.520894	-6.39574	0.876944	-0.977914	-2.87105	1.45938	1.28	1.29	1.29	1.29	1.29	1.27	1.26	1.29	1.27	1.29	4.07576e-13	0.193503	1	0.912146	0.804231	7.18858e-08	0.779244	0.804231	0.165694	0.596764	0	0.00475224	0.189026	0.627663	0.602441	1.59774e-10	0.380517
1193	Disp1	0	0	0	-2	-2	-2	2	2	0	0	5	-1.11391	1.96547	0.650209	-3.70982	-1.96625	-4.28249	4.79004	5.05613	-2.12393	-2.12715	0.72	0.76	0.68	0.75	0.75	0.72	0.75	0.68	0.76	0.74	0.679295	0.826001	1	0.0115938	5.58183e-05	0.00213178	0.000200763	5.58183e-05	0.527923	0.414261	0.265319	0.0493599	0.515557	0.000207404	0.0492699	1.84817e-05	1.66746e-06
1194	Disp2	0	2	0	0	0	-2	-2	0	0	2	4	-0.219754	4.29694	0.535287	0.546822	-0.158733	-6.32816	-4.37398	-0.414318	-1.06281	4.25169	1.19	1.27	1.21	1.28	1.2	1.17	1.23	1.21	1.25	1.21	1	0.00229538	1	0.88448	1	1.00667e-07	0.00117621	1	0.76765	0.00412743	0.826063	1.73171e-05	0.592452	0.584501	0.873879	2.48095e-10	1.22004e-05
1195	Disp2	0	0	0	0	0	0	-2	0	0	2	2	-0.38241	1.66777	1.01867	0.364925	0.564818	-0.658707	-12.2661	2.31585	-0.966654	4.32723	1.18	1.26	1.21	1.28	1.2	1.17	1.22	1.21	1.24	1.2	1	1	1	0.94399	0.245786	0.877301	1.57114e-13	0.245786	0.76765	0.0025286	0.702157	0.0953605	0.308359	0.715167	0.572198	0.510084	0
1196	Dkc1	-2	0	0	0	0	0	0	0	-2	0	2	-5.67898	0.94468	-1.94453	-0.91369	0.716578	-2.70447	0.0304878	0.333669	-18.9312	0.157952	1.29	1.28	1.29	1.29	1.31	1.29	1.26	1.3	1.26	1.31	3.74332e-06	1	1	0.529502	1	0.200046	1	1	2.35954e-13	1	1.35503e-08	0.344822	0.0518313	0.36088	0.473635	0.00684129	0.975678
1197	Dkk3	0	0	0	-2	0	0	2	0	0	0	2	0.0131012	-0.289826	-0.954078	-9.26125	-0.153597	-1.05691	17.0984	-1.69351	0.671887	0.278236	0.31	0.24	0.3	0.2	0.18	0.3	0.23	0.31	0.29	0.19	1	1	1	1.39949e-13	0.296388	0.638527	1.57114e-13	0.296388	1	0.90122	0.989547	0.771949	0.340044	0	0.877928	0.29055	0
1198	Dlk2	2	0	0	0	0	0	2	0	-2	0	3	12.6027	-0.725672	0.903786	-2.46671	0.307806	-0.0608739	16.8818	0.59627	-3.96289	-0.432852	1.2	1.12	1.19	1.12	1.24	1.18	1.16	1.17	1.14	1.23	4.07576e-13	1	1	0.21801	0.907436	1	1.57114e-13	0.907436	0.00804791	0.883104	0	0.46804	0.366109	0.0136362	0.75823	0.95146	0
1199	Dlx1	0	0	0	-2	0	0	0	0	0	0	1	-0.617619	-1.28123	-0.501806	-3.39912	1.64872	0.336808	1.05874	-1.19947	-0.878926	1.78905	0.5	0.46	0.51	0.36	0.46	0.51	0.47	0.56	0.4	0.47	0.942059	1	1	0.0265486	0.76017	0.972729	0.680742	0.76017	0.91362	0.495994	0.536826	0.200112	0.615804	0.00067603	0.0992052	0.736261	0.289716
1200	Dlx3	0	0	0	2	0	0	0	0	0	0	1	1.36083	0.942552	0.325451	3.27984	-2.15767	-0.443097	-1.62228	2.92798	-1.2898	0.783084	1.49	1.58	1.49	1.52	1.49	1.44	1.49	1.5	1.36	1.53	0.679295	1	1	0.0414246	0.0830153	0.923716	0.612307	0.0830153	0.76765	0.829483	0.173567	0.34591	0.744839	0.00103868	0.0309536	0.657695	0.104744
1201	Dmap1	0	-2	0	2	0	0	0	0	0	0	2	-0.466822	-21.65	-0.137078	8.27093	-0.226001	-3.13153	-2.63164	0.135224	0.680288	0.814456	0.75	0.75	0.74	0.74	0.72	0.73	0.76	0.74	0.73	0.73	1	2.59182e-13	1	1.39949e-13	1	0.0787743	0.167781	1	1	0.824056	0.640628	0	0.890969	0	0.821201	0.001739	0.00849732
1202	Dmd	0	0	0	2	0	0	0	0	2	0	2	0.212146	-1.01612	0.239948	8.60622	-1.13644	0.443909	1.27216	0.621494	4.53482	-2.29227	0.5	0.46	0.46	0.49	0.51	0.51	0.56	0.44	0.52	0.49	1	1	1	1.39949e-13	0.907436	0.923716	0.680742	0.907436	0.000839737	0.349722	0.831993	0.30957	0.81037	0	0.25577	0.657108	0.203315
1203	Dmrtc2	0	0	0	0	0	0	-2	0	0	0	1	3.12306	0.272535	1.5167	2.71699	-1.50147	0.135447	-81.8522	1.35068	2.16058	2.16294	0.15	0.11	0.13	0.11	0.08	0.09	0.03	0.11	0.04	0.16	0.0751042	1	1	0.15257	0.710802	1	1.57114e-13	0.710802	0.527923	0.400238	0.00178979	0.785211	0.129344	0.00658779	0.133234	0.892259	0
1204	Dmwd	0	0	0	2	0	0	0	0	0	0	1	2.70324	0.0694758	0.779248	5.03092	0.297409	-0.205135	-1.13319	0.829998	-1.32471	0.880971	0.82	0.83	0.82	0.82	0.81	0.79	0.77	0.83	0.75	0.83	0.195168	1	1	6.17568e-05	0.907436	1	0.680742	0.907436	0.76765	0.774663	0.00686674	0.944611	0.435833	4.88131e-07	0.766154	0.837466	0.257134
1205	Dnaaf3	-2	0	0	0	0	0	0	-2	0	-2	3	-4.59833	0.708045	0.39216	-0.51443	-1.01499	0.790803	-5.40184	-17.9578	-0.566074	-18.2368	0.01	0.08	0.07	-0.02	0.03	0.03	0	0.06	-0.03	0.04	0.000673987	1	1	0.893579	1.37078e-13	0.845359	9.15809e-06	1.37078e-13	1	1.2719e-12	4.25884e-06	0.478917	0.69494	0.606951	0.310109	0.429059	6.59625e-08
1206	Dnah10	0	-2	0	0	0	0	0	2	0	0	2	2.00696	-3.68095	1.73689	-0.43267	-0.812053	1.21309	-2.42116	4.6769	0.542789	-2.20341	1.99	1.95	1.96	1.95	2.01	1.93	1.96	1.94	1.98	2.01	0.450308	0.0237205	1	0.94399	0.000217346	0.638527	0.246681	0.000217346	1	0.379654	0.0447539	0.000232366	0.0824072	0.665255	0.416761	0.225096	0.0154709
1207	Dnajb3	0	0	0	-2	0	0	0	0	0	0	1	-2.01821	0.718265	2.27636	-25.9311	1.61165	-0.994759	2.07471	0.994078	-0.661084	2.14755	-0.08	0.05	-0.02	0	-0.1	-0.06	0.02	0.01	0.03	-0.08	0.450308	1	0.705107	1.39949e-13	0.804231	0.638527	0.455938	0.804231	1	0.400238	0.0435699	0.472594	0.0228247	0	0.107039	0.319853	0.0380135
1208	Dnajb5	0	0	0	0	2	0	-2	-2	0	0	3	0.593009	-1.2272	0.639101	2.94573	1.50495	-1.30676	-15.0555	-54.1074	0.986505	3.11645	0.36	0.37	0.39	0.4	0.39	0.34	0.38	0.37	0.37	0.41	0.942059	1	1	0.0851687	1.37078e-13	0.638527	1.57114e-13	1.37078e-13	0.76765	0.0930855	0.553175	0.219746	0.522757	0.00322193	0.132338	0.191294	0
1209	Dnajb6	0	0	0	-2	0	2	0	0	0	0	2	0.386738	0.498692	1.24826	-201.128	1.81092	12.2	1.2285	1.72554	0.879808	-0.345597	0.85	0.86	0.85	0.85	0.83	0.86	0.87	0.85	0.88	0.82	1	1	1	1.39949e-13	0.296388	3.70444e-13	0.680742	0.296388	0.91362	0.90122	0.69895	0.617997	0.211936	0	0.070154	0	0.219258
1210	Dnajc1	0	0	0	0	0	0	0	2	0	0	1	0.0332223	1.56825	-1.50326	-1.34853	-1.33398	-0.899455	0.602188	5.75691	2.57413	-2.95759	0.74	0.7	0.73	0.71	0.76	0.73	0.72	0.72	0.75	0.74	1	1	1	0.529502	1.53322e-06	0.72692	0.886898	1.53322e-06	0.260182	0.133871	0.973497	0.116824	0.132771	0.177489	0.182211	0.36841	0.547049
1211	Dnajc11	0	0	0	0	0	-2	0	0	0	0	1	0.0985486	0.15376	-0.000126538	2.342	-0.884382	-13.3364	0.946884	-0.0790524	-0.192958	1.78455	0.13	-0.04	0.12	0	0.05	0.11	-0.03	0.12	-0.03	0.1	1	1	1	0.287737	1	3.70444e-13	0.680742	1	1	0.495994	0.921497	0.877799	0.999899	0.0191809	0.37649	0	0.343698
1212	Dnajc25	0	0	0	0	0	0	0	0	-2	-2	2	-0.779409	2.93256	-1.87866	-2.31504	-0.00206002	-0.152012	0.767358	-0.585861	-21.0184	-6.03747	0.37	0.35	0.38	0.4	0.39	0.38	0.32	0.39	0.41	0.37	0.82165	0.177518	1	0.287737	0.907436	1	0.825206	0.907436	2.35954e-13	1.0417e-06	0.435739	0.00336179	0.0602911	0.0206108	0.998356	0.879177	0.442869
1213	Dnajc5	0	0	0	0	0	0	0	0	0	2	1	-0.646957	0.229335	0.546178	-1.32291	1.94127	0.365637	-2.06979	-0.146816	-0.948365	3.50349	0.26	0.29	0.27	0.26	0.2	0.27	0.25	0.27	0.26	0.22	0.901673	1	1	0.529502	1	0.972729	0.455938	1	0.76765	0.0368007	0.51766	0.818608	0.584944	0.185865	0.0522252	0.714636	0.0384722
1214	Dnajc6	0	0	0	0	0	0	0	0	2	0	1	1.32254	0.715769	0.250505	-1.59119	-0.376241	0.701522	0.826395	0.0580132	3.97602	0.523384	1.06	1.06	1.04	1.05	1.01	1.06	1.08	1.04	1.11	1.02	0.679295	1	1	0.529502	1	0.877301	0.796965	1	0.00691023	0.860592	0.18599	0.474134	0.802197	0.111566	0.706738	0.482977	0.40858
1215	Dnajc9	0	0	0	2	0	2	0	0	0	0	2	1.15474	0.0701933	0.110936	13.7957	-0.938779	3.58991	-0.437619	2.77057	1.76094	-1.96365	1.01	0.99	1	0.98	1.02	1.02	1.02	0.99	1.02	0.99	0.679295	1	1	1.39949e-13	0.115863	0.023088	0.91044	0.115863	0.680215	0.444712	0.248196	0.94404	0.911667	0	0.347844	0.000330797	0.661663
1216	Dnase2	0	0	0	-2	0	0	0	-2	-2	0	3	-3.22615	1.4347	-0.749887	-4.96736	0.420722	-0.34844	1.68538	-12.5766	-4.57639	0.0878778	0.82	0.98	0.81	1.02	0.81	0.83	0.97	0.83	1.03	0.81	0.0611893	1	1	8.98882e-05	1.37078e-13	0.972729	0.612307	1.37078e-13	0.000839737	1	0.00125465	0.151373	0.453323	6.7871e-07	0.673958	0.72751	0.0919162
1217	Dnase2	0	0	0	0	2	0	0	-2	-2	0	3	-0.57817	1.66326	-0.700334	-3.10615	1.55232	-0.114136	1.92268	-28.0517	-5.64202	0.592545	0.84	0.99	0.83	1.03	0.81	0.85	0.98	0.84	1.04	0.81	0.942059	1	1	0.0586867	1.37078e-13	1	0.488474	1.37078e-13	5.63293e-06	0.860592	0.563149	0.0962599	0.483719	0.00189538	0.120586	0.90913	0.0545202
1218	Dnase2	-2	0	0	-2	2	0	0	-2	-2	0	5	-14.9914	0.980901	-0.546639	-6.44282	1.95636	-0.214504	1.31893	-18.4312	-19.0335	0.452564	0.82	0.97	0.82	1.02	0.81	0.83	0.97	0.83	1.03	0.8	4.07576e-13	1	1	2.99548e-08	1.37078e-13	1	0.680742	1.37078e-13	2.35954e-13	0.883104	0	0.326641	0.584627	1.17276e-10	0.0504222	0.830154	0.187193
1219	Dnase2	0	0	0	-2	0	0	0	0	0	0	1	-2.99563	1.6859	-0.643004	-3.36114	1.97067	-0.161754	1.49625	-2.76849	-2.52692	0.287064	0.82	0.97	0.81	1.01	0.8	0.83	0.97	0.83	1.02	0.79	0.11003	1	1	0.0265486	0.115863	1	0.674429	0.115863	0.296904	0.90122	0.00273874	0.0918146	0.520222	0.000776204	0.0487621	0.871499	0.13459
1220	Dnase2	0	0	0	-2	2	0	0	-2	0	0	3	-1.32888	0.731092	-0.572598	-5.30304	2.28755	-0.223975	1.05408	-11.1085	-3.24611	-0.277952	0.84	0.98	0.82	1.03	0.81	0.84	0.98	0.84	1.05	0.8	0.679295	1	1	1.76828e-05	1.37078e-13	1	0.680742	1.37078e-13	0.0567824	0.90122	0.183887	0.464723	0.566917	1.1389e-07	0.0221639	0.822777	0.291846
1221	Dnase2	0	0	0	-2	0	0	0	0	-2	0	2	-1.33469	1.83931	-0.450158	-3.84108	1.73819	0.155237	3.14613	-0.601265	-3.64241	0.550112	0.81	0.97	0.81	1	0.79	0.83	0.96	0.83	1.02	0.79	0.679295	0.908347	1	0.00689481	0.907436	1	0.0542962	0.907436	0.0233016	0.860592	0.181978	0.0658702	0.652596	0.000122495	0.0821779	0.876634	0.00165448
1222	Dnase2	-2	0	0	-2	0	0	0	-2	-2	0	4	-5.65434	0.992751	-0.66946	-3.89831	0.997052	-0.585089	1.1292	-7.25235	-14.1777	-0.238733	0.82	0.97	0.81	1.02	0.81	0.83	0.97	0.83	1.03	0.8	5.33702e-06	1	1	0.00575303	1.21573e-10	0.890125	0.680742	1.21573e-10	2.35954e-13	0.974576	1.56449e-08	0.320831	0.503202	9.68644e-05	0.318739	0.558488	0.258812
1223	Dnase2	-2	0	0	-2	0	0	0	0	-2	0	3	-3.83477	1.82382	-0.721886	-3.24924	1.83311	-0.0333599	1.73519	-1.84557	-10.5096	0.562844	0.83	0.99	0.83	1.03	0.81	0.85	0.98	0.85	1.05	0.81	0.0110425	0.908346	1	0.0423625	0.296388	1	0.571833	0.296388	2.35954e-13	0.860592	0.000125682	0.068179	0.470365	0.00115715	0.0667855	0.973388	0.0827075
1224	Dnm2	0	0	0	0	0	-2	0	0	0	0	1	1.10017	-1.70023	0.613567	1.00395	-3.32315	-5.78245	-0.823511	0.83897	-1.23475	1.39668	0.44	0.39	0.43	0.42	0.44	0.41	0.4	0.43	0.37	0.49	0.679295	1	1	0.529502	0.907436	2.51622e-06	0.796965	0.907436	0.76765	0.596764	0.27126	0.089087	0.539502	0.315404	0.000890065	7.36192e-09	0.410217
1225	Dnpep	0	0	0	2	0	-2	0	0	2	0	3	-0.596725	-1.05827	0.112952	3.69534	-1.1778	-6.56455	1.10975	-0.702531	15.679	2.38174	0.59	0.44	0.55	0.49	0.53	0.57	0.57	0.54	0.49	0.57	0.942059	1	1	0.0117099	0.907436	3.11363e-08	0.680742	0.907436	2.35954e-13	0.305265	0.550691	0.289934	0.910068	0.000219589	0.238878	5.21887e-11	0.267109
1226	Dnph1	0	0	0	0	0	0	-2	0	0	0	1	1.10897	1.71247	-0.641519	1.73461	-1.39663	0.869491	-4.39759	-0.293615	1.0575	-2.18678	0.99	0.93	0.97	0.9	0.97	0.98	0.93	0.97	0.88	0.95	0.679295	1	1	0.529502	1	0.766226	0.00112269	1	0.76765	0.379654	0.267445	0.0868094	0.521185	0.08281	0.162525	0.384579	1.09461e-05
1227	Dnttip1	-2	0	-2	-2	0	0	0	-2	0	0	4	-4.6729	-2.2565	-7.00945	-6.0637	0.882955	-0.970826	0.267319	-16.3912	-0.795888	-3.05463	1.12	1.1	1.13	1.11	1.11	1.13	1.11	1.13	1.12	1.1	0.000539042	0.579982	8.25544e-09	2.47482e-07	1.37078e-13	0.638527	1	1.37078e-13	0.929491	0.107951	2.96974e-06	0.0240392	2.39253e-12	1.33027e-09	0.37726	0.331635	0.789223
1228	Dock3	0	0	0	0	0	0	2	0	-2	0	2	0.510005	-0.771715	0.628832	-2.82132	0.507237	1.03852	5.20797	1.36222	-11.4452	-0.369848	1.07	0.94	1.06	0.95	1.04	1.08	0.98	1.05	0.97	1.03	0.942059	1	1	0.121542	0.710802	0.638527	3.07649e-05	0.710802	2.35954e-13	0.90122	0.610048	0.440283	0.529459	0.00478259	0.611989	0.299027	1.90915e-07
1229	Dock3	0	0	0	0	0	0	2	0	0	0	1	0.797199	-0.704088	-0.110666	-1.66681	0.986629	0.946641	9.55314	-1.24818	0.211149	-0.27017	1.08	0.92	1.06	0.94	1.04	1.08	0.97	1.05	0.97	1.02	0.82165	1	1	0.529502	0.745729	0.638527	1.57114e-13	0.745729	1	0.90122	0.425335	0.481378	0.911881	0.0955528	0.323825	0.343822	0
1230	Dock7	0	0	0	0	0	2	0	0	0	0	1	-1.40747	-0.50222	0.902501	1.46503	0.477542	4.1589	2.29586	0.167154	1.59836	-1.41946	0.29	0.22	0.29	0.23	0.35	0.31	0.26	0.25	0.23	0.33	0.667807	1	1	0.529502	1	0.00433575	0.3089	1	0.766165	0.596764	0.159287	0.615513	0.366791	0.142914	0.632976	3.19783e-05	0.0216839
1231	Dock9	0	0	2	0	0	0	0	0	0	0	1	0.515502	1.01519	4.47724	-2.47299	2.83896	0.775281	0.16302	-0.0764585	0.0649593	0.515582	0.53	0.38	0.54	0.4	0.46	0.53	0.39	0.52	0.43	0.45	0.942059	1	0.00266827	0.21801	1	0.845359	1	1	1	0.860592	0.606202	0.310015	7.56154e-06	0.0133989	0.00452605	0.438174	0.870503
1232	Dpp10	0	0	0	-2	0	0	2	0	0	0	2	-1.34809	-0.224012	-0.571472	-157.338	-0.0796149	-1.95472	12.5087	-2.15917	0.303732	-0.71795	0.25	0.2	0.21	0.19	0.19	0.26	0.25	0.2	0.22	0.18	0.679295	1	1	1.39949e-13	0.296388	0.480081	1.57114e-13	0.296388	1	0.829483	0.17763	0.822748	0.567679	0	0.936544	0.0506159	0
1233	Dpp10	0	0	0	-2	2	-2	0	-2	-2	0	5	0.0723157	-0.806291	-1.51711	-8.22568	2.17239	-3.54327	1.72027	-6.00398	-6.46449	1.5491	0.6	0.59	0.58	0.56	0.53	0.58	0.6	0.59	0.58	0.53	1	1	1	1.88931e-13	4.41824e-07	0.0233653	0.571833	4.41824e-07	4.57102e-08	0.596764	0.942351	0.420075	0.12924	2.22045e-16	0.0298266	0.000395203	0.0853841
1234	Dpp9	0	0	0	2	0	0	0	0	0	0	1	1.79387	0.370458	0.457311	122.033	0.953275	1.87866	-1.63629	1.61756	-2.18168	1.13588	0.99	1.02	1.02	1.03	1.03	0.98	0.97	1.01	0.97	1.03	0.559088	1	1	1.39949e-13	0.397826	0.532024	0.612307	0.397826	0.527923	0.596764	0.0728341	0.711041	0.647447	0	0.340451	0.0602914	0.101778
1235	Dpp9	0	0	0	2	0	0	0	0	2	2	3	0.613441	-0.433391	0.420605	4.47496	0.573826	-1.67905	0.687622	-0.425725	8.2543	3.56865	0.22	0.1	0.2	0.19	0.22	0.2	0.17	0.18	0.15	0.25	0.942059	1	1	0.000655398	1	0.610666	0.884413	1	2.35954e-13	0.0280428	0.539585	0.664731	0.674043	7.64239e-06	0.566086	0.0931417	0.491691
1236	Drc1	0	0	0	-2	0	0	2	-2	0	0	3	-1.16393	-2.7097	-0.680783	-3.28813	1.27825	-0.928532	22.9777	-4.39499	-1.75662	-0.0801353	-0.02	0.04	0.03	0.08	-0.04	-0.02	0.06	0.06	0.08	-0.06	0.679295	0.265825	1	0.0414246	0.000829103	0.638527	1.57114e-13	0.000829103	0.680215	1	0.244453	0.00673435	0.496009	0.00100854	0.201162	0.353132	0
1237	Drd1	0	0	0	-2	0	0	0	0	0	0	1	2.22557	-0.552088	-0.66849	-4.44664	0.716763	-1.51051	2.62834	-3.86796	-0.762847	1.52189	-0.13	-0.07	-0.14	0.01	-0.21	-0.17	-0.04	-0.11	0.07	-0.21	0.381785	1	1	0.000655398	0.0056316	0.638527	0.167781	0.0056316	0.976019	0.596764	0.0260428	0.580888	0.503821	8.72251e-06	0.47352	0.130914	0.00858027
1238	Drg1	0	-2	0	2	0	0	0	0	0	0	2	0.948065	-5.37338	1.36534	3.52133	-1.09519	1.61694	-1.81709	0.430092	-0.609492	1.00823	1.28	1.22	1.26	1.23	1.23	1.28	1.19	1.26	1.19	1.25	0.707494	2.7612e-05	1	0.0198073	1	0.613041	0.531164	1	1	0.596764	0.343097	7.7275e-08	0.172145	0.000429392	0.273432	0.105891	0.0692036
1239	Dscr3	0	0	0	-2	0	0	0	0	0	0	1	-0.398346	-0.557132	-0.981991	-9.76091	0.451245	2.40058	2.73913	0.656508	0.856423	-1.01427	1.07	1.08	1.08	1.07	1.11	1.08	1.11	1.08	1.11	1.09	1	1	1	1.39949e-13	0.907436	0.286333	0.138593	0.907436	0.91362	0.596764	0.690375	0.577437	0.326104	0	0.651813	0.016369	0.00616012
1240	Dtnb	-2	-2	0	0	0	0	2	0	0	0	3	-4.75988	-9.81909	1.28723	-1.59274	-2.06846	-1.63717	3.93749	-0.260478	-2.37677	-0.0855018	1	0.99	1.01	1	1	0.99	1	1	1.01	1.01	0.0003397	2.59182e-13	1	0.529502	1	0.610666	0.00468051	1	0.371951	1	1.93707e-06	0	0.198014	0.111219	0.0385972	0.101595	8.23383e-05
1241	Dtwd1	0	0	0	-2	0	0	0	0	0	0	1	0.657114	-0.101422	-0.131562	-4.29246	-0.302557	0.180421	1.22322	0.798584	1.1574	-1.42993	0.56	0.59	0.52	0.59	0.58	0.55	0.63	0.53	0.65	0.57	0.889766	1	1	0.00126013	0.907436	1	0.680742	0.907436	0.76765	0.596764	0.511107	0.919215	0.895331	1.76703e-05	0.762227	0.856822	0.221248
1242	Dtx1	0	-2	0	0	0	0	0	-2	0	0	2	0.685634	-11.9884	0.177266	1.69259	0.182573	-1.04162	-0.0258327	-11.6344	-3.11374	2.3138	0.94	0.86	0.94	0.89	0.91	0.93	0.86	0.94	0.83	0.94	0.837472	2.59182e-13	1	0.529502	1.37078e-13	0.638527	1	1.37078e-13	0.093076	0.341962	0.492944	0	0.859299	0.0905336	0.855133	0.297586	0.979391
1243	Dtx3	0	0	0	2	2	0	0	-2	0	0	3	-0.341982	-2.05827	0.130397	4.44758	1.56648	-1.70812	-0.12061	-9.57492	-0.970511	2.98642	0.76	0.76	0.79	0.79	0.75	0.74	0.75	0.8	0.74	0.77	1	0.757324	1	0.000655398	1.37078e-13	0.609904	1	1.37078e-13	0.76765	0.133871	0.732364	0.0395643	0.896252	8.68429e-06	0.117236	0.0876145	0.904
1244	Dtymk	0	0	0	-2	0	0	0	0	-2	0	2	-2.76976	-1.67574	-0.0892696	-7.07678	1.84701	-0.966066	1.67068	2.32784	-45.8344	-1.33501	1.32	1.4	1.32	1.38	1.36	1.32	1.4	1.33	1.4	1.35	0.171375	1	1	5.46645e-10	0.245785	0.638527	0.612307	0.245785	2.35954e-13	0.596764	0.00560977	0.0937882	0.928868	1.47549e-12	0.0647456	0.334011	0.0947851
1245	Dtymk	0	2	0	-2	2	0	2	2	-2	-2	7	-0.269161	3.46364	-0.139613	-5.66069	2.40189	1.09794	5.62148	17.8873	-6.75511	-4.23885	1.31	1.41	1.32	1.39	1.37	1.32	1.39	1.33	1.41	1.36	1	0.0473476	1	2.8436e-06	1.37078e-13	0.638527	3.45556e-06	1.37078e-13	4.88154e-09	0.00412743	0.787806	0.000532911	0.888966	1.50762e-08	0.0163104	0.27223	1.89332e-08
1246	Dtymk	0	0	0	-2	0	0	0	0	-2	-2	3	-0.816794	0.0345329	0.169343	-42.576	-0.562633	-0.35815	2.55867	2.05874	-10.8543	-5.39168	1.33	1.41	1.33	1.39	1.38	1.33	1.4	1.33	1.42	1.37	0.82165	1	1	1.39949e-13	0.296388	0.972729	0.223594	0.296388	2.35954e-13	2.82032e-05	0.414046	0.972452	0.865527	0	0.573685	0.720231	0.0105072
1247	Dtymk	0	0	0	-2	0	0	0	2	-2	0	3	0.511089	0.0994116	0.896046	-31.2849	0.777715	-0.341717	0.541799	82.0043	-30.3842	-3.09267	1.33	1.42	1.32	1.38	1.37	1.32	1.4	1.32	1.41	1.36	0.942059	1	1	1.39949e-13	1.37078e-13	0.972729	0.886898	1.37078e-13	2.35954e-13	0.0930855	0.609289	0.920811	0.370228	0	0.436737	0.732564	0.587957
1248	Dtymk	0	0	0	-2	0	0	2	0	-2	0	3	0.817498	-2.69323	-0.0167578	-82.7439	-0.162216	-2.41034	9.29231	-0.432501	-5.26816	0.404344	0.87	0.96	0.87	0.93	0.9	0.86	0.96	0.88	0.94	0.91	0.82165	0.265825	1	1.39949e-13	1	0.286333	1.57114e-13	1	3.17214e-05	0.883104	0.413644	0.00707645	0.98663	0	0.871136	0.0159377	0
1249	Dtymk	0	0	0	-2	0	-2	0	0	-2	2	4	1.80427	-3.18359	-0.915716	-7.83562	0.659688	-3.43973	-0.815502	-2.56471	-4.23498	4.79012	0.88	0.97	0.88	0.96	0.91	0.86	0.96	0.89	0.96	0.91	0.559088	0.0934019	1	2.15922e-12	0.169617	0.0337849	0.80905	0.169617	0.00209815	0.000460259	0.0711897	0.0014546	0.359816	4.66294e-15	0.509454	0.000582291	0.414785
1250	Dtymk	0	0	0	-2	0	0	0	0	-2	0	2	1.04169	0.547283	0.299904	-77.9858	-0.417205	1.95169	2.86178	1.07993	-9.70949	-2.93217	1.33	1.42	1.33	1.39	1.37	1.33	1.4	1.33	1.41	1.36	0.679295	1	1	1.39949e-13	0.797617	0.480081	0.10358	0.797617	2.35954e-13	0.133871	0.297557	0.584184	0.76425	0	0.676529	0.0509746	0.00421269
1251	Dtymk	0	0	0	-2	0	0	2	2	-2	0	4	0.279374	0.0710196	0.19641	-7.44805	0.481143	1.35464	10.043	3.73488	-4.11892	-0.0774875	1.32	1.41	1.32	1.37	1.36	1.32	1.4	1.32	1.4	1.35	1	1	1	3.23883e-11	0.00751739	0.638527	1.57114e-13	0.00751739	0.0044243	1	0.779958	0.943382	0.844289	9.4591e-14	0.630415	0.175532	0
1252	Dtymk	0	0	0	-2	0	0	2	0	-2	0	3	0.488633	0.571004	0.172215	-56.9629	1.78068	-0.0980894	6.45804	-0.145896	-15.562	-1.56624	1.34	1.42	1.34	1.39	1.37	1.33	1.4	1.33	1.41	1.36	1	1	1	1.39949e-13	1	1	2.64601e-08	1	2.35954e-13	0.596764	0.625102	0.567997	0.863268	0	0.0749642	0.921861	1.0607e-10
1253	Dtymk	0	0	0	-2	0	0	2	2	-2	0	4	-0.395277	1.34017	0.342539	-6.15982	0.313027	0.233443	3.58997	7.69253	-11.5996	-1.44443	1.32	1.41	1.32	1.38	1.36	1.32	1.4	1.33	1.41	1.35	1	1	1	1.55645e-07	6.97387e-12	1	0.0174013	6.97387e-12	2.35954e-13	0.596764	0.692639	0.180189	0.731945	7.28269e-10	0.75426	0.815417	0.00033072
1254	Dtymk	0	0	0	-2	0	0	0	2	0	0	2	-2.26287	-0.763583	0.705333	-4.85156	0.227037	0.967115	3.03234	9.13172	-2.58802	-1.89478	1.31	1.41	1.32	1.38	1.37	1.32	1.4	1.32	1.4	1.35	0.374078	1	1	0.000144713	1.37078e-13	0.638527	0.0765732	1.37078e-13	0.260182	0.451656	0.0236434	0.445116	0.480603	1.22493e-06	0.820395	0.333487	0.00242668
1255	Dus2	0	0	0	-2	0	0	0	0	0	0	1	0.273034	-0.257554	0.718028	-11.8301	-0.395794	-0.829341	1.82668	1.74469	0.525358	-2.78109	1.02	1.03	1.03	1.05	1.05	1.01	1.07	1.01	1.08	1.03	1	1	1	1.39949e-13	0.296388	0.786204	0.529053	0.296388	1	0.174182	0.784827	0.796752	0.47274	0	0.692257	0.406911	0.0677478
1256	Dusp22	0	0	0	-2	0	0	2	-2	0	0	3	-1.74791	-1.03625	1.65633	-47.6212	0.0701872	-1.39365	84.2824	-3.2896	-2.41185	0.88209	0.5	0.54	0.48	0.55	0.48	0.5	0.55	0.47	0.57	0.49	0.559565	1	1	1.39949e-13	0.0315077	0.638527	1.57114e-13	0.0315077	0.359294	0.774663	0.0804788	0.300086	0.0976548	0	0.944045	0.163423	0
1257	Dusp26	0	0	0	-2	0	0	2	0	0	0	2	-0.534698	-0.572929	0.696803	-6.00567	5.48227	0.557564	26.4377	-0.997257	0.380581	1.84858	1.31	1.41	1.32	1.42	1.27	1.33	1.42	1.35	1.46	1.28	0.942059	1	1	4.00794e-07	0.804231	0.890125	1.57114e-13	0.804231	1	0.490957	0.592859	0.566692	0.485926	1.90544e-09	4.19901e-08	0.577142	0
1258	Dusp26	0	0	0	-2	0	0	0	0	0	0	1	-0.684711	-1.02479	0.563117	-97.7551	4.47846	0.139194	2.15609	-0.784869	0.286983	1.66565	1.31	1.41	1.31	1.4	1.26	1.32	1.41	1.33	1.44	1.26	0.837472	1	1	1.39949e-13	0.907436	1	0.407826	0.907436	1	0.544295	0.493526	0.305462	0.573355	0	7.51835e-06	0.889297	0.0310763
1259	Dusp26	0	0	0	-2	0	0	0	0	0	0	1	-1.18852	-0.726941	0.595306	-18.7126	7.64497	0.315395	2.65146	-1.2066	0.344939	1.86898	1.33	1.43	1.34	1.44	1.28	1.35	1.44	1.37	1.47	1.29	0.679295	1	1	1.39949e-13	0.76017	0.972729	0.164107	0.76017	1	0.454907	0.234627	0.467262	0.551639	0	2.08722e-14	0.752461	0.00801454
1260	Dusp26	0	0	0	-2	0	0	0	0	0	0	1	-0.83393	-1.19404	0.865405	-3.86885	3.14046	0.202513	0.679725	-1.11417	0.615393	1.44928	1.32	1.42	1.33	1.41	1.28	1.34	1.42	1.35	1.45	1.28	0.809709	1	1	0.00689481	0.797617	1	0.884413	0.797617	1	0.596764	0.40432	0.232461	0.386816	0.000109348	0.00168682	0.839515	0.496678
1261	Dusp3	0	0	0	0	0	0	0	-2	0	0	1	-3.16627	2.07053	-1.96032	-1.06279	1.01414	2.04193	1.52603	-16.3602	0.396348	-0.642523	1.17	1.13	1.19	1.17	1.14	1.19	1.15	1.18	1.19	1.13	0.0636636	0.757324	0.943056	0.529502	1.37078e-13	0.458465	0.666937	1.37078e-13	1	0.844417	0.0015441	0.0384027	0.0499579	0.287879	0.310515	0.0411586	0.127003
1262	Dusp5	0	0	0	0	2	0	-2	-2	0	2	4	-0.170178	0.460878	0.264443	1.24673	2.58958	0.720124	-6.37994	-6.02548	1.35846	4.17405	0.81	0.68	0.82	0.73	0.7	0.82	0.65	0.75	0.71	0.67	1	1	1	0.529502	3.20811e-07	0.877301	4.21185e-08	3.20811e-07	0.76765	0.00543818	0.86487	0.644886	0.791438	0.212497	0.0096092	0.471449	1.77152e-10
1263	Dut	0	0	0	0	0	0	0	2	0	0	1	-0.732648	0.155511	0.127595	0.537216	-1.49213	-0.402473	-1.93756	4.60599	1.24724	-2.66267	0.89	0.83	0.86	0.75	0.87	0.89	0.83	0.84	0.76	0.87	0.836071	1	1	0.88448	0.000342806	0.929334	0.488474	0.000342806	0.76765	0.225633	0.463773	0.876418	0.89847	0.591119	0.135665	0.687336	0.0526765
1264	Dut	0	0	0	2	0	0	0	0	0	-2	2	-0.0957715	0.149148	-0.558554	10.1119	-1.08765	0.199565	0.0107914	-0.637104	3.30852	-8.00713	0.41	0.35	0.38	0.3	0.38	0.42	0.36	0.37	0.3	0.39	1	1	1	1.39949e-13	0.907436	1	1	0.907436	0.0567824	2.79817e-12	0.923702	0.881437	0.576466	0	0.276749	0.841821	0.99139
1265	Dut	0	2	0	0	0	0	0	0	0	0	1	-0.0129002	8.2907	0.10414	0.419287	-1.85985	2.94137	-0.21667	1.48486	2.2264	-2.79844	0.91	0.83	0.88	0.77	0.89	0.92	0.83	0.85	0.79	0.89	1	2.59182e-13	1	0.94399	0.578002	0.110166	1	0.578002	0.459896	0.174182	0.989707	0	0.917058	0.675006	0.0629066	0.00326761	0.828465
1266	Dvl2	0	0	0	0	-2	2	0	2	-2	0	4	2.2851	0.126568	-0.724059	1.53683	-3.59088	11.9736	-0.554893	11.293	-5.77424	-0.564717	0.57	0.57	0.6	0.57	0.64	0.55	0.55	0.62	0.53	0.63	0.359385	1	1	0.529502	1.37078e-13	3.70444e-13	0.886898	1.37078e-13	2.11961e-06	0.860592	0.0223072	0.899282	0.46903	0.124334	0.000329564	0	0.578968
1267	Dynlt1	0	0	0	0	0	0	2	0	0	0	1	-1.86059	-1.0877	-0.332676	-2.86448	1.18368	-1.48484	4.63613	1.43844	0.26398	1.75269	1.7	1.69	1.69	1.64	1.7	1.71	1.71	1.69	1.67	1.7	0.495009	1	1	0.0985768	0.643838	0.638527	0.000363558	0.643838	1	0.515405	0.0628025	0.276725	0.739379	0.00417694	0.236538	0.137585	3.5499e-06
1268	Dynlt1	-2	0	0	0	0	0	0	-2	0	0	2	-4.70088	-0.534125	-0.373125	-2.95585	0.477044	-3.02206	2.31882	-99.7218	0.0855863	-0.0442642	1.71	1.69	1.7	1.65	1.7	1.72	1.71	1.7	1.68	1.7	0.000539042	1	1	0.0728701	1.37078e-13	0.0890627	0.3089	1.37078e-13	1	1	2.59048e-06	0.593255	0.709056	0.00311809	0.633331	0.0025106	0.0204048
1269	Dynlt1	0	0	0	0	0	0	2	0	0	0	1	-1.45842	-0.893132	-0.185615	-2.10328	8.6501	-1.20446	13.9428	1.85012	-0.0834702	0.450863	1.69	1.65	1.67	1.63	1.68	1.69	1.69	1.67	1.66	1.68	0.666422	1	1	0.434287	0.296388	0.638527	1.57114e-13	0.296388	1	0.883104	0.144726	0.371786	0.852746	0.0354411	0	0.228411	0
1270	Dynlt1	0	0	0	-2	0	0	2	0	0	0	2	-0.469585	-1.11182	0.14353	-3.71018	5.10428	-0.246738	3.7784	1.87474	0.48439	1.60161	1.69	1.68	1.68	1.63	1.69	1.7	1.7	1.68	1.67	1.69	1	1	1	0.0115938	0.296388	1	0.00890654	0.296388	1	0.596764	0.638652	0.266216	0.885872	0.000207109	3.32057e-07	0.805111	0.00015784
1271	Dynlt1	0	0	0	-2	0	0	2	-2	0	0	3	-2.51137	-0.664564	-0.246308	-4.01716	1.00956	-1.18335	6.86149	-3.31193	0.741907	0.343045	1.71	1.68	1.69	1.64	1.7	1.71	1.71	1.69	1.67	1.7	0.254374	1	1	0.00343122	0.0315077	0.638527	2.76342e-09	0.0315077	0.976019	0.90122	0.0120263	0.50633	0.805444	5.89036e-05	0.312708	0.23667	6.81455e-12
[truncated: 4,844 more rows]
[truncated: 316 more columns]

## Sheet: GeneSummaryExVivo20221018
Index	Symbol	(selector) AI_1HZ-AI_CTR	(selector) AI_ITBS-AI_1HZ	(selector) AI_ITBS-AI_CTR	(selector) AU_1HZ-AU_CTR	(selector) AU_ITBS-AU_1HZ	(selector) AU_ITBS-AU_CTR	(selector) YY_1HZ-YY_CTR	(selector) YY_ITBS-YY_1HZ	(selector) YY_ITBS-YY_CTR	No of treatments activating gene	(zratio) AI_1HZ-AI_CTR	(zratio) AI_ITBS-AI_1HZ	(zratio) AI_ITBS-AI_CTR	(zratio) AU_1HZ-AU_CTR	(zratio) AU_ITBS-AU_1HZ	(zratio) AU_ITBS-AU_CTR	(zratio) YY_1HZ-YY_CTR	(zratio) YY_ITBS-YY_1HZ	(zratio) YY_ITBS-YY_CTR	(avg int) AI_1HZ-AI_CTR	(avg int) AI_ITBS-AI_1HZ	(avg int) AI_ITBS-AI_CTR	(avg int) AU_1HZ-AU_CTR	(avg int) AU_ITBS-AU_1HZ	(avg int) AU_ITBS-AU_CTR	(avg int) YY_1HZ-YY_CTR	(avg int) YY_ITBS-YY_1HZ	(avg int) YY_ITBS-YY_CTR	(fdr) AI_1HZ-AI_CTR	(fdr) AI_ITBS-AI_1HZ	(fdr) AI_ITBS-AI_CTR	(fdr) AU_1HZ-AU_CTR	(fdr) AU_ITBS-AU_1HZ	(fdr) AU_ITBS-AU_CTR	(fdr) YY_1HZ-YY_CTR	(fdr) YY_ITBS-YY_1HZ	(fdr) YY_ITBS-YY_CTR	(p) AI_1HZ-AI_CTR	(p) AI_ITBS-AI_1HZ	(p) AI_ITBS-AI_CTR	(p) AU_1HZ-AU_CTR	(p) AU_ITBS-AU_1HZ	(p) AU_ITBS-AU_CTR	(p) YY_1HZ-YY_CTR	(p) YY_ITBS-YY_1HZ	(p) YY_ITBS-YY_CTR	(fold change) AI_1HZ-AI_CTR	(fold change) AI_ITBS-AI_1HZ
[truncated: 1,039 more rows]
[truncated: 64 more columns]

[truncated: 1 more sheets: GeneSummaryInVivo20221018]
